# Supplementary material for: Histone H3 lysine 27 acetylation profile undergoes two global shifts in undernourished children and suggests altered one-carbon metabolism
Source: Clin Epigenetics. 2021 Sep 26;13:182. doi: 10.1186/s13148-021-01173-8 (PMC8474848; doi:10.1186/s13148-021-01173-8)
Supplement: Supplementary file 4 — Additional file 4: Table S3. H3K27ac differential analysis results for 18-week-old children. [file 13148_2021_1173_MOESM4_ESM.csv]

Table S3. H3K27ac differential analysis results for 18-week-old children.
	baseMean	log2FoldChange	lfcSE	stat	pvalue	padj
chr17_20573744_20585574	949.2505207	-0.805211577	0.172360088	-4.671682316	2.99E-06	0.007456619
chr7_76113963_76128868	719.4971906	-0.580586419	0.123380306	-4.70566525	2.53E-06	0.007456619
chr9_37369060_37388250	1260.647354	-0.589303232	0.123154029	-4.785090973	1.71E-06	0.007456619
chr17_76968594_76983318	621.4308501	-0.599215501	0.131091331	-4.57097732	4.85E-06	0.009087714
chr7_76611910_76626797	756.5281502	-0.544981025	0.120636184	-4.517558566	6.26E-06	0.009368496
chr2_243026241_243053152	1314.04482	-0.568348935	0.128645407	-4.417949674	9.96E-06	0.010658806
chr22_41919282_41932407	414.4887002	-0.562868741	0.127204882	-4.424898873	9.65E-06	0.010658806
chr9_137365838_137370516	621.7935921	-0.54501764	0.124459865	-4.379063417	1.19E-05	0.011156226
chr3_47865760_47871510	471.0697879	-0.541523973	0.126336894	-4.286348645	1.82E-05	0.015111937
chr22_41417118_41422140	367.6700413	-0.670757751	0.158383049	-4.235034963	2.29E-05	0.017111289
chr2_128389707_128403134	1389.640485	-0.700327999	0.166973943	-4.194235259	2.74E-05	0.018637885
chr11_680945_703014	3145.737562	-0.651154188	0.157729134	-4.128306379	3.65E-05	0.022803767
chr6_44025886_44041752	393.8406885	-0.572475545	0.139397875	-4.106773822	4.01E-05	0.023110489
chr20_32265530_32279133	740.1836907	-0.469201829	0.11715438	-4.004987522	6.20E-05	0.033172244
chr9_136810277_136824736	541.2903194	-0.61648141	0.15554882	-3.963266374	7.39E-05	0.036906461
chr2_105975012_105990910	542.8793646	-0.59812824	0.151744774	-3.941672745	8.09E-05	0.037868373
chr10_97990240_98005300	590.1599199	-0.640935926	0.164005967	-3.908003698	9.31E-05	0.03865809
chr12_110779950_110788722	364.5844782	-0.518653127	0.133985148	-3.870974782	0.000108401	0.03865809
chr2_47186732_47230262	2754.212258	-0.442810505	0.114338154	-3.872814901	0.000107586	0.03865809
chr2_232468199_232480242	791.1709628	-0.676938916	0.17539154	-3.859587054	0.000113579	0.03865809
chr4_7751534_7773559	837.6676595	-0.70483943	0.18199253	-3.872903082	0.000107547	0.03865809
chr8_141625234_141642677	358.9596005	-0.599228491	0.154897756	-3.868542112	0.000109488	0.03865809
chr20_5742822_5796780	1748.63671	-0.541322819	0.141260568	-3.832087236	0.000127061	0.039642928
chr7_75110771_75134016	818.2513904	-0.433310664	0.112915227	-3.837486536	0.0001243	0.039642928
chr7_1543454_1553445	835.0178376	-0.540399275	0.141989686	-3.805905129	0.000141287	0.042318143
chr17_3847467_3871450	2214.84219	-0.44217059	0.116983075	-3.779782574	0.000156965	0.045206025
chr17_46011313_46028409	826.3150838	-0.470875823	0.125425687	-3.754221614	0.000173881	0.046154607
chr20_62669334_62674142	393.9948413	-0.658134152	0.175217339	-3.756101737	0.000172581	0.046154607
chr3_13366731_13406483	2002.846261	-0.416173219	0.11105958	-3.747296876	0.00017875	0.046154607
chr19_902228_921287	4216.527945	-0.477490529	0.127951676	-3.73180363	0.000190114	0.046455785
chr5_133375339_133390685	717.5737185	-0.473143339	0.126885835	-3.728890146	0.000192325	0.046455785
chrX_18685105_18693923	496.0778563	-0.488879809	0.131551447	-3.716263262	0.000202191	0.047312673
chr11_61102754_61131531	2931.308397	-0.50210936	0.136277953	-3.684450404	0.000229197	0.047751577
chr11_126150144_126154554	669.5146288	-0.415707137	0.112840313	-3.684030348	0.000229575	0.047751577
chr12_106638678_106644270	921.5170461	-0.524410426	0.141872236	-3.696356946	0.000218715	0.047751577
chr20_1304769_1317937	1369.685822	-0.433731074	0.117718093	-3.684489474	0.000229161	0.047751577
chr15_59808341_59817386	587.7626464	-0.621091759	0.1693734	-3.666997052	0.000245416	0.049666816
chr12_117029267_117037529	523.1272996	-0.423355063	0.115679111	-3.659736478	0.000252475	0.049750815
chr10_75603955_75648863	2186.380311	-0.424452827	0.116638135	-3.63905703	0.000273638	0.051225071
chr14_23585916_23590624	710.7403882	-0.5115291	0.140425755	-3.64270143	0.000269792	0.051225071
chr11_118738686_118811898	17945.4121	-0.39634836	0.109457328	-3.621030824	0.000293432	0.053115964
chr12_122417809_122466604	1712.583542	-0.504727994	0.14251031	-3.541694594	0.000397565	0.053115964
chr14_89863851_89877034	416.9582464	-0.57115106	0.161017438	-3.547137914	0.000389441	0.053115964
chr16_2643384_2658920	664.1685282	-0.444927267	0.125314039	-3.550498166	0.000384503	0.053115964
chr16_29311346_29425298	4057.634956	-0.418159712	0.116950733	-3.575520223	0.000349532	0.053115964
chr17_3807488_3837565	2753.330456	-0.511589585	0.142012098	-3.602436637	0.000315248	0.053115964
chr19_40926500_40941931	2435.996569	-0.416660136	0.118658591	-3.511419878	0.00044572	0.053115964
chr19_50014449_50020072	460.4215224	-0.524650468	0.149359927	-3.512658828	0.000443647	0.053115964
chr2_11884032_11902269	1497.524834	-0.451770703	0.127378623	-3.546675982	0.000390124	0.053115964
chr2_242904975_242931286	761.6173156	-0.518214217	0.146607877	-3.534695603	0.000408245	0.053115964
chr20_3072728_3085091	1057.993895	-0.450703451	0.125622298	-3.587766334	0.000333523	0.053115964
chr22_19158538_19162338	545.2598504	-0.617662526	0.174598122	-3.537624102	0.000403744	0.053115964
chr22_50317499_50364797	4849.980604	-0.433140664	0.120676318	-3.58927644	0.000331597	0.053115964
chr3_52224749_52269246	2376.474699	-0.430533882	0.121608857	-3.540316823	0.000399647	0.053115964
chr4_1286019_1338597	2453.02996	-0.42799723	0.119676548	-3.576283213	0.000348514	0.053115964
chr5_176783137_176818203	2526.438576	-0.463413637	0.13091047	-3.539927994	0.000400236	0.053115964
chr5_177657246_177678159	1398.031323	-0.490108464	0.13835633	-3.542363851	0.000396558	0.053115964
chr6_36923760_36935321	393.2947405	-0.550066984	0.154272201	-3.565561266	0.000363078	0.053115964
chr6_43188558_43195335	2007.76252	-0.409509571	0.116645353	-3.510723405	0.000446889	0.053115964
chr6_157160601_157174948	598.7746938	-0.573797046	0.162951812	-3.521268272	0.000429488	0.053115964
chr8_96222818_96245153	1033.566528	-0.511399478	0.145427985	-3.516513538	0.000437254	0.053115964
chr8_144085207_144110754	3239.254052	-0.39630433	0.1119036	-3.541479722	0.000397889	0.053115964
chrX_154012073_154034125	1020.379385	-0.448200204	0.12727126	-3.521613638	0.000428929	0.053115964
chr16_70768907_70785413	1220.909272	-0.455844164	0.13071014	-3.487443012	0.000487663	0.056178759
chr16_87978811_88017814	4760.519432	-0.444253544	0.12728793	-3.490146658	0.000482756	0.056178759
chr16_89149938_89191698	4319.530954	-0.458679876	0.13206162	-3.47322618	0.000514242	0.058164734
chr9_69064315_69066662	1457.308155	-0.436570006	0.125812294	-3.470010687	0.000520438	0.058164734
chr11_72121239_72142727	877.7208177	-0.45777276	0.134227194	-3.410432307	0.0006486	0.059462244
chr12_56131307_56140617	541.4448331	-0.520901726	0.1529343	-3.406049035	0.000659103	0.059462244
chr12_72148234_72151172	1105.439145	-0.405334184	0.117476877	-3.450331621	0.000559898	0.059462244
chr12_133006700_133084558	4834.058264	-0.439812737	0.12775065	-3.442743625	0.000575845	0.059462244
chr14_56660676_56672471	404.8332272	-0.479718361	0.13958327	-3.436789818	0.000588652	0.059462244
chr16_50698815_50734455	4355.80825	-0.360277102	0.105662578	-3.409694405	0.000650357	0.059462244
chr17_40680595_40707744	1385.889402	-0.442430767	0.129705619	-3.411037774	0.000647161	0.059462244
chr17_76856884_76890047	1777.201416	-0.462837474	0.134643377	-3.437506429	0.000587097	0.059462244
chr19_18803565_18812585	603.805719	-0.50025769	0.146516096	-3.414353131	0.000639337	0.059462244
chr19_38441676_38554789	6868.934449	-0.465556318	0.135052812	-3.447216777	0.000566394	0.059462244
chr20_62568625_62590344	1087.328535	-0.493496471	0.143853071	-3.430559164	0.000602339	0.059462244
chr21_45614872_45639594	1288.915655	-0.468161242	0.136322614	-3.434215553	0.000594271	0.059462244
chr22_24092681_24096842	599.9455038	-0.569607568	0.165341783	-3.445030995	0.000570994	0.059462244
chr22_24819608_24846742	4879.913096	-0.431079359	0.126362508	-3.411449841	0.000646184	0.059462244
chr22_46827824_46829941	395.1250614	-0.50268329	0.147499962	-3.408023195	0.000654353	0.059462244
chr9_93619312_93632424	349.3724949	-0.493033551	0.143857794	-3.427228632	0.000609775	0.059462244
chr15_41194212_41201838	665.27115	-0.495720439	0.145781696	-3.400429914	0.0006728	0.059975297
chr11_63604957_63665929	5889.140393	-0.36522054	0.107742022	-3.38976877	0.000699516	0.06049967
chr2_87867652_87909077	1180.019769	-0.448277647	0.132418814	-3.385301782	0.000711	0.06049967
chr2_231429342_231479786	2574.727906	-0.446971091	0.131834101	-3.390405724	0.000697893	0.06049967
chr20_32398127_32407940	1423.20258	-0.400529245	0.118226183	-3.38782184	0.0007045	0.06049967
chr15_45457840_45462445	819.8512816	-0.526240455	0.156139697	-3.370318152	0.000750814	0.061475773
chr19_13897873_13901471	609.9027839	-0.47413069	0.140466446	-3.375401764	0.00073708	0.061475773
chr2_111913994_111920773	473.7006186	-0.493242753	0.146603362	-3.364470964	0.000766906	0.061475773
chr20_3129983_3141122	1454.333202	-0.448863194	0.133210984	-3.369565942	0.000752867	0.061475773
chr3_15468462_15483404	1103.036313	-0.417297978	0.124094644	-3.362739636	0.000771731	0.061475773
chr9_130703306_130798026	16718.66893	-0.390489194	0.115965826	-3.367278166	0.000759141	0.061475773
chr1_2477043_2493917	4827.509863	-0.367588655	0.114013266	-3.224086713	0.001263751	0.062638994
chr1_9685810_9805717	12581.91498	-0.375868769	0.115115605	-3.265141764	0.001094093	0.062638994
chr1_16953065_17012696	8519.751899	-0.476648964	0.145780854	-3.269626651	0.001076895	0.062638994
chr1_228581562_228595187	603.4774278	-0.459562272	0.139482964	-3.294755567	0.000985073	0.062638994
chr1_230405446_230427969	829.5633722	-0.374398325	0.115719192	-3.2354039	0.001214708	0.062638994
chr10_80828649_80854332	884.4848049	-0.359441341	0.110462375	-3.253970795	0.00113804	0.062638994
chr10_125823186_125835451	705.5136395	-0.546621013	0.164244259	-3.32809814	0.000874411	0.062638994
chr10_134201250_134267199	4307.780852	-0.40514566	0.124074699	-3.265336645	0.00109334	0.062638994
chr11_1864898_1912887	4820.270881	-0.40274856	0.121641398	-3.310949776	0.000929799	0.062638994
chr11_64614739_64656529	8814.537502	-0.394464759	0.120590467	-3.27111064	0.00107126	0.062638994
chr11_65319385_65326705	569.0141429	-0.418390128	0.129948851	-3.219652379	0.001283461	0.062638994
chr12_52414498_52449387	1710.71838	-0.448209228	0.134821099	-3.324473912	0.000885855	0.062638994
chr12_123463976_123469917	795.4569837	-0.485942587	0.148952316	-3.262403695	0.001104717	0.062638994
chr13_20239054_20251850	446.3098129	-0.428031964	0.130033243	-3.29171182	0.000995796	0.062638994
chr14_55532284_55544148	699.999066	-0.521827081	0.16125303	-3.236076139	0.001211851	0.062638994
chr15_79228474_79233511	546.4031912	-0.555771465	0.166142278	-3.34515376	0.00082237	0.062638994
chr16_2709337_2739016	1838.786944	-0.39966805	0.121401854	-3.292108282	0.000994393	0.062638994
chr16_11316253_11359064	3551.2134	-0.413798427	0.126023737	-3.283495924	0.001025281	0.062638994
chr16_31872700_31899902	3319.217902	-0.419794217	0.126975461	-3.306105095	0.000946026	0.062638994
chr16_67520201_67644136	9571.509368	-0.372682991	0.114609861	-3.251753259	0.001146955	0.062638994
chr17_1387849_1391852	479.1222825	-0.6016626	0.180984013	-3.324396391	0.000886102	0.062638994
chr17_71583749_71592429	1375.909784	-0.509648943	0.157128177	-3.243523565	0.00118061	0.062638994
chr17_74240365_74274926	5333.606236	-0.385245347	0.117656266	-3.274329204	0.001059131	0.062638994
chr17_76238621_76286437	4637.879476	-0.45207766	0.14053959	-3.216728185	0.001296614	0.062638994
chr17_76309893_76357601	4355.92004	-0.464381641	0.143997601	-3.224926229	0.001260051	0.062638994
chr17_76904129_76922018	953.4919125	-0.435941062	0.131934891	-3.304213593	0.000952432	0.062638994
chr17_gl000205_random_110417_112062	876.8404792	-0.726324669	0.224251824	-3.238879656	0.001200002	0.062638994
chr18_71727632_71734187	791.2490138	-0.555056916	0.16920679	-3.280346579	0.001036796	0.062638994
chr18_77438083_77447663	1779.756444	-0.474745473	0.146221937	-3.246745885	0.001167326	0.062638994
chr19_3035065_3036788	384.6398171	-0.489868099	0.152088071	-3.220950184	0.001277664	0.062638994
chr19_5120675_5143963	2853.766723	-0.518929286	0.158275146	-3.278653019	0.001043038	0.062638994
chr19_11671794_11696294	2042.382976	-0.43560008	0.133577714	-3.26102362	0.001110108	0.062638994
chr19_17598031_17650580	2736.791425	-0.426445871	0.132271386	-3.224022109	0.001264036	0.062638994
chr19_39811186_39855706	4386.752699	-0.38447629	0.118836506	-3.235338216	0.001214987	0.062638994
chr19_47103580_47142468	5553.645929	-0.415094879	0.128923838	-3.219690679	0.00128329	0.062638994
chr2_70882880_70892140	358.6815732	-0.520768817	0.15627319	-3.332425842	0.000860924	0.062638994
chr2_87738459_87850036	16187.4934	-0.458467947	0.139489895	-3.286746673	0.00101352	0.062638994
chr2_240071893_240086977	448.3873967	-0.488471849	0.147157309	-3.319385574	0.000902158	0.062638994
chr20_5622235_5656689	2625.6491	-0.445082877	0.136483804	-3.261067342	0.001109937	0.062638994
chr20_44978547_44997315	2084.279225	-0.413066257	0.125642166	-3.287640372	0.001010308	0.062638994
chr20_47742700_47758250	503.9205762	-0.44113322	0.134697958	-3.274980758	0.001056692	0.062638994
chr20_61578262_61587271	774.2993705	-0.489635529	0.149155337	-3.282722155	0.001028099	0.062638994
chr20_62886488_62902571	1697.173064	-0.418468552	0.125371689	-3.337823366	0.000844374	0.062638994
chr21_45659562_45677606	2074.900971	-0.523322736	0.162038938	-3.229610984	0.001239588	0.062638994
chr22_24035799_24048119	2629.872607	-0.370860932	0.114383915	-3.242247241	0.001185911	0.062638994
chr22_30806861_30832731	3227.997128	-0.413627894	0.128252776	-3.225098961	0.001259291	0.062638994
chr22_38702117_38714232	718.4259516	-0.44724573	0.136037678	-3.287660721	0.001010235	0.062638994
chr22_39092850_39109856	3767.682236	-0.368956373	0.113118973	-3.261666582	0.001107593	0.062638994
chr3_187669454_187699080	1599.418705	-0.394078464	0.120925259	-3.258859781	0.001118609	0.062638994
chr3_197517545_197520795	1538.042102	-0.41521144	0.126857129	-3.273063507	0.001063886	0.062638994
chr5_156782516_156817031	1253.645573	-0.395479692	0.122371472	-3.231796468	0.001230146	0.062638994
chr5_177519904_177548808	860.1282044	-0.420322102	0.1300527	-3.231936758	0.001229543	0.062638994
chr5_180667065_180684375	2301.591507	-0.414901285	0.126656358	-3.275803056	0.00105362	0.062638994
chr6_34149107_34164679	682.8724082	-0.480587814	0.148145953	-3.244015808	0.001178572	0.062638994
chr6_41655053_41703465	2949.846373	-0.479222424	0.145546362	-3.29257576	0.000992741	0.062638994
chr6_157694734_157704950	361.2779816	-0.493975596	0.153508198	-3.217910211	0.001291282	0.062638994
chr7_2547223_2575368	5682.746451	-0.396090495	0.120341955	-3.291374929	0.000996989	0.062638994
chr7_22893257_22900343	430.7659707	-0.493972946	0.151004782	-3.271240405	0.001070768	0.062638994
chr8_86726523_86840308	3502.458525	0.521831522	0.157573095	3.31167907	0.000927379	0.062638994
chr8_143810642_143822865	717.1467884	-0.482415071	0.144450349	-3.339660133	0.00083881	0.062638994
chr9_131830410_131835974	447.9255087	-0.478294121	0.145281536	-3.292187954	0.000994111	0.062638994
chr11_66867422_66890628	2623.315487	-0.379661326	0.118188629	-3.212333793	0.001316613	0.062771013
chr12_123542423_123636549	8073.901028	-0.403701583	0.125739495	-3.210618773	0.001324495	0.062771013
chr16_75094473_75145260	2338.613378	-0.46570737	0.144914248	-3.213675505	0.001310477	0.062771013
chr11_93449169_93461655	878.2475497	-0.40625143	0.126861089	-3.202332828	0.001363194	0.06419872
chr12_53805636_53811732	365.1974996	-0.5046909	0.157874561	-3.196784197	0.001389689	0.065037423
chr5_154133272_154211552	4933.751515	-0.376160162	0.117788191	-3.193530352	0.001405446	0.065366316
chr19_46209298_46226031	1320.563105	-0.409948326	0.128525827	-3.189618263	0.001424608	0.065477543
chr22_24133583_24145922	394.525326	-0.557694028	0.174854615	-3.189472744	0.001425326	0.065477543
chr5_177631046_177649176	1213.070498	-0.449419995	0.141215588	-3.182509812	0.001460046	0.066663549
chr17_7451283_7459475	1102.575882	-0.404268571	0.127183566	-3.178622704	0.001479766	0.066699179
chr22_42239660_42280025	1677.244682	-0.483118926	0.152062782	-3.17710173	0.001487548	0.066699179
chr5_71585917_71604949	1448.89917	-0.454225986	0.142900728	-3.178612126	0.00147982	0.066699179
chr8_12372376_12385619	1832.480483	-0.437504501	0.13781873	-3.174492326	0.001500989	0.066901206
chr16_74729979_74736943	1205.223824	-0.37510931	0.118237754	-3.172500294	0.001511324	0.066963282
chr5_176405866_176425571	1142.941191	-0.430680396	0.135831576	-3.17069423	0.001520751	0.066984621
chr16_50299205_50400639	12615.96938	-0.531760026	0.167824694	-3.168544584	0.001532042	0.067087334
chr1_154971572_154992937	3156.423119	-0.383905626	0.121398064	-3.162370253	0.001564905	0.067734134
chr3_179149233_179157708	642.0173388	-0.540600698	0.170868738	-3.163836201	0.001557044	0.067734134
chr2_12304843_12318878	663.6576856	-0.506826661	0.16064298	-3.154987908	0.001605048	0.069072392
chr17_17615252_17670259	4275.753905	-0.390366134	0.123797928	-3.153252562	0.00161462	0.069087303
chr15_31546692_31567140	2601.068358	-0.360084617	0.114270029	-3.151172881	0.001626162	0.069185804
chr19_17934972_17963178	3950.519904	-0.386347041	0.122752737	-3.147359891	0.00164752	0.069231704
chr2_10513141_10555390	2564.166832	-0.422688741	0.134355839	-3.146039247	0.001654978	0.069231704
chr5_180212385_180261816	7525.528388	-0.367026821	0.116608019	-3.147526434	0.001646582	0.069231704
chr1_1748253_1824258	4421.581609	-0.396806121	0.127476558	-3.112777179	0.001853359	0.070446453
chr1_53662129_53664960	1018.989555	-0.373148975	0.119409979	-3.124939615	0.001778416	0.070446453
chr10_80891661_80911431	1031.879714	-0.357058534	0.1140618	-3.130395411	0.001745712	0.070446453
chr10_104212184_104240144	1030.275084	-0.350814661	0.11179752	-3.137946705	0.001701358	0.070446453
chr12_31805521_31815414	1480.117795	-0.412517992	0.132472815	-3.113982228	0.001845806	0.070446453
chr12_122267301_122283865	447.9116087	-0.421258742	0.135049256	-3.119297027	0.001812831	0.070446453
chr13_45928148_45943690	709.3890181	-0.359010582	0.115308209	-3.11348675	0.001848908	0.070446453
chr14_23763790_23772613	1609.992433	-0.44196023	0.141590179	-3.121404548	0.001799906	0.070446453
chr14_106024837_106053673	3384.803838	-0.48826303	0.156412303	-3.121640827	0.001798462	0.070446453
chr16_11390008_11424237	1996.465933	-0.415032088	0.133252574	-3.114627184	0.001841775	0.070446453
chr16_30816108_30826282	534.6934327	-0.389643756	0.125007007	-3.116975318	0.001827169	0.070446453
chr17_5100859_5158651	4531.341679	-0.355976472	0.113953773	-3.123867347	0.001784909	0.070446453
chr17_17723032_17768303	3821.701724	-0.420348231	0.13413671	-3.133730003	0.001725996	0.070446453
chr19_12885973_12907914	10028.06858	-0.380376725	0.122176603	-3.113335249	0.001849858	0.070446453
chr22_24525091_24571930	2908.542117	-0.383933864	0.123211046	-3.116066923	0.001832807	0.070446453
chr3_49840084_49846415	624.3936537	-0.537201799	0.172515759	-3.113928857	0.00184614	0.070446453
chr9_4550502_4563609	380.8202733	-0.545867815	0.174211025	-3.133371244	0.001728107	0.070446453
chrX_1349967_1369433	463.9523153	-0.637646384	0.203710009	-3.130167171	0.001747069	0.070446453
chr1_25585412_25595173	1460.290218	-0.591365861	0.190644998	-3.101921718	0.001922688	0.070515251
chr1_154217589_154242847	1781.220229	-0.403108083	0.130004659	-3.100720272	0.001930506	0.070515251
chr11_350110_356448	1118.382779	-0.404371138	0.130298787	-3.103414457	0.001913015	0.070515251
chr17_3586512_3624930	2131.482511	-0.429236757	0.13831886	-3.103240998	0.001914137	0.070515251
chr20_45027354_45036373	1873.458945	-0.408859338	0.131719214	-3.10402199	0.001909091	0.070515251
chr3_51712705_51729733	1240.716672	-0.405740043	0.130744685	-3.103300464	0.001913752	0.070515251
chr4_39698441_39722504	1847.431215	-0.361237041	0.116307311	-3.105884206	0.00189711	0.070515251
chr9_140561754_140667205	4016.445798	-0.327052561	0.105165792	-3.109875883	0.00187166	0.070515251
chr10_7221936_7248382	2164.053182	-0.377336548	0.12184155	-3.096944729	0.001955263	0.07107287
chr1_35898862_35920717	1256.040908	-0.402545772	0.131777831	-3.054730584	0.002252628	0.071942924
chr1_36605774_36649200	6088.231136	-0.369085992	0.120602682	-3.060346461	0.002210811	0.071942924
chr1_55718661_55727182	488.8333007	-0.523605027	0.172243659	-3.039908866	0.002366497	0.071942924
chr1_223392856_223426745	1424.716169	-0.442575237	0.14424885	-3.068137016	0.002153978	0.071942924
chr10_74002161_74105120	9950.365185	-0.374424037	0.121459872	-3.082697442	0.002051336	0.071942924
chr10_126222687_126236440	425.3552767	-0.535206584	0.174232521	-3.071794986	0.002127758	0.071942924
chr11_76337836_76350054	623.4750709	-0.528006029	0.173499988	-3.04326262	0.00234028	0.071942924
chr11_77896844_77926117	3002.676516	-0.347318192	0.114213442	-3.040957219	0.002358273	0.071942924
chr11_117685100_117689414	672.3919359	-0.453290053	0.148496013	-3.052540224	0.002269133	0.071942924
chr12_54780811_54822864	6400.915803	-0.310091188	0.102706977	-3.019183282	0.002534571	0.071942924
chr12_122501120_122530408	3362.334625	-0.360037857	0.119025522	-3.024879459	0.002487322	0.071942924
chr12_133335582_133353252	2133.440587	-0.391722589	0.128749126	-3.042526209	0.002346014	0.071942924
chr14_65690887_65697321	458.4434556	-0.460172278	0.148883254	-3.090826305	0.001996004	0.071942924
chr14_77413407_77446235	2683.975895	-0.343176278	0.113772233	-3.01634476	0.002558422	0.071942924
chr14_106309642_106333850	2387.001732	-0.571991409	0.188944131	-3.027304452	0.002467453	0.071942924
chr15_74666126_74697177	1368.963342	-0.415854567	0.136078655	-3.055986746	0.002243212	0.071942924
chr16_1755052_1781931	2364.90324	-0.418629558	0.137511394	-3.044326333	0.00233202	0.071942924
chr16_28994559_29069446	5859.788108	-0.371096417	0.122273811	-3.034962381	0.002405657	0.071942924
chr16_56944223_56985734	3719.639126	-0.376219105	0.124111015	-3.03131116	0.002434942	0.071942924
chr16_56998336_57119460	14055.79798	-0.356133304	0.118026735	-3.017395212	0.002549572	0.071942924
chr17_179108_187429	594.2873337	-0.560253402	0.183930922	-3.045998986	0.002319086	0.071942924
chr17_7231571_7253469	2434.977121	-0.41163502	0.135637687	-3.034813023	0.002406848	0.071942924
chr17_17053229_17095463	2434.517928	-0.394886378	0.130858156	-3.017667291	0.002547284	0.071942924
chr17_38462701_38514644	8729.915674	-0.363355188	0.120494479	-3.01553391	0.002565273	0.071942924
chr17_61763813_61789413	6083.51204	-0.373778725	0.12103859	-3.088095507	0.002014437	0.071942924
chr17_73235373_73252350	585.4650098	-0.428968186	0.141705335	-3.027184441	0.002468433	0.071942924
chr17_74059562_74073474	894.9509585	-0.376325075	0.121929962	-3.086403613	0.002025936	0.071942924
chr17_79620147_79631273	379.1263798	-0.560072184	0.181553186	-3.084893177	0.002036253	0.071942924
chr18_20649190_20659045	374.6822797	-0.532616009	0.176317591	-3.020776356	0.002521275	0.071942924
chr18_53086183_53091638	415.5939815	-0.52831726	0.17286736	-3.056200204	0.002241615	0.071942924
chr19_488092_519373	3903.716916	-0.391328444	0.129578906	-3.020001143	0.002527737	0.071942924
chr19_44267863_44289604	1863.622038	-0.45005227	0.148311106	-3.034514967	0.002409228	0.071942924
chr19_44711238_44712150	348.1292159	-0.551933509	0.179849653	-3.06886058	0.002148768	0.071942924
chr19_52206746_52208697	523.4628905	-0.419113719	0.136972502	-3.059838382	0.002214565	0.071942924
chr2_25479698_25565287	7957.437481	-0.359320309	0.11896064	-3.020497451	0.002523598	0.071942924
chr20_39747054_39812706	6680.153537	-0.377120781	0.124311621	-3.033672785	0.002415963	0.071942924
chr20_42301836_42323765	805.3410448	-0.450541431	0.146685052	-3.071488377	0.002129945	0.071942924
chr20_48997261_49011658	673.0038844	-0.393849363	0.130439605	-3.019400141	0.002532758	0.071942924
chr21_45556844_45601593	7450.893145	-0.369560107	0.121176425	-3.04976902	0.002290174	0.071942924
chr22_31725270_31744390	1124.896519	-0.397826738	0.128872503	-3.086979217	0.002022017	0.071942924
chr22_45048375_45068026	858.0504589	-0.393116759	0.129874378	-3.02690004	0.002470756	0.071942924
chr3_13107138_13131581	1234.449295	-0.462022003	0.151735562	-3.04491576	0.002327455	0.071942924
chr3_13423686_13471289	5109.730361	-0.323614346	0.105200134	-3.076178089	0.002096726	0.071942924
chr3_50393046_50410892	1042.294077	-0.467987807	0.152107377	-3.076693688	0.002093103	0.071942924
chr3_52269919_52319503	10689.59201	-0.366044717	0.120449796	-3.038981643	0.002373793	0.071942924
chr5_141382781_141415122	2086.432189	-0.405580567	0.133817272	-3.030853638	0.002438634	0.071942924
chr5_151155906_151165540	448.2317287	-0.48833019	0.15847457	-3.081441953	0.002060006	0.071942924
chr5_172257686_172359008	4927.692213	-0.375035398	0.121641181	-3.083128542	0.002048367	0.071942924
chr6_7224871_7244031	531.1745615	-0.366491599	0.119701941	-3.061701384	0.002200829	0.071942924
chr6_11708547_11733246	2694.929521	-0.486671045	0.159540805	-3.050448724	0.002284997	0.071942924
chr6_44223587_44234405	2405.430161	-0.417394352	0.137692433	-3.031352871	0.002434605	0.071942924
chr6_90689023_90719178	1026.256257	-0.444693702	0.145493769	-3.05644499	0.002239786	0.071942924
chr6_144536230_144540357	817.5730835	-0.419148915	0.138327121	-3.030128237	0.002444499	0.071942924
chr7_143887914_143914549	1707.034648	-0.44794169	0.146764037	-3.052121625	0.0022723	0.071942924
chr7_143979908_143993235	1132.808985	-0.475759385	0.156817755	-3.033836218	0.002414655	0.071942924
chr7_148719914_148727262	914.5294591	-0.414505953	0.135070911	-3.06880254	0.002149186	0.071942924
chr8_42130675_42151208	699.0327124	-0.402958388	0.131132183	-3.072917555	0.00211977	0.071942924
chr9_35714606_35736758	1979.94105	-0.363149834	0.118226991	-3.071632209	0.002128919	0.071942924
chr9_91965978_92172234	20393.61849	-0.347268308	0.114940148	-3.021296866	0.002516945	0.071942924
chrX_153175922_153207559	3495.328736	-0.371797707	0.121742127	-3.053977422	0.002258291	0.071942924
chrX_153636899_153641371	663.9026086	-0.423890598	0.13893519	-3.050995204	0.002280842	0.071942924
chr16_27284439_27478396	17483.9822	-0.364152384	0.120896776	-3.012093426	0.002594527	0.072491868
chr15_77268744_77337336	4790.599821	-0.356016185	0.118334927	-3.008546966	0.002625002	0.073070695
chrX_70348301_70361768	355.9301624	-0.538957387	0.179267773	-3.006437675	0.002643282	0.07330703
chr5_133402848_133489002	18770.23388	-0.3989419	0.132755766	-3.005081535	0.002655097	0.073362966
chr17_73659851_73693923	2249.082334	-0.354280566	0.118254931	-2.995905239	0.002736315	0.073439151
chr17_75358607_75498535	27330.40899	-0.34631339	0.115573873	-2.996467801	0.002731271	0.073439151
chr19_58309672_58342022	1871.925927	-0.345692736	0.115317383	-2.997750457	0.002719803	0.073439151
chr2_96795966_96840026	4988.369769	-0.347506906	0.115743258	-3.002394363	0.002678649	0.073439151
chr2_137132472_137148369	1617.448771	-0.360420816	0.120255652	-2.997121623	0.00272542	0.073439151
chr7_50410620_50485957	20911.62341	-0.384060971	0.128136446	-2.997281286	0.002723992	0.073439151
chr8_144594631_144612965	1027.298268	-0.477143412	0.159113444	-2.9987624	0.002710786	0.073439151
chr9_95714370_95916200	25991.90982	-0.343503605	0.11446744	-3.000884825	0.002691964	0.073439151
chr1_155913127_155960897	6311.717618	-0.352344881	0.117682493	-2.994029716	0.002753191	0.073628201
chr1_8974174_9032760	4864.625282	-0.44862486	0.153202098	-2.928320607	0.003407984	0.07403489
chr1_16263858_16294075	1487.629809	-0.3479817	0.118149119	-2.945275452	0.003226673	0.07403489
chr1_16532547_16544361	378.8595098	-0.418226319	0.14300504	-2.924556501	0.003449475	0.07403489
chr1_17058591_17075300	4955.847989	-0.418908822	0.14552109	-2.878681169	0.003993418	0.07403489
chr1_19250265_19261652	649.4886475	-0.403246602	0.141740477	-2.844964339	0.00444164	0.07403489
chr1_25280502_25328157	2538.665477	-0.376180335	0.130875687	-2.874333215	0.004048816	0.07403489
chr1_25824125_25834821	545.5302707	-0.458063375	0.160181144	-2.859658536	0.004240974	0.07403489
chr1_26585199_26627994	6679.669798	-0.365182963	0.124152763	-2.941400204	0.003267321	0.07403489
chr1_31202561_31239713	12168.30709	-0.335158152	0.116067873	-2.887604844	0.003881872	0.07403489
chr1_32569653_32593472	2140.87638	-0.379215329	0.130563383	-2.904453927	0.003678943	0.07403489
chr1_36912298_36924533	651.8053178	-0.433878305	0.153106283	-2.833837357	0.004599273	0.07403489
chr1_45263885_45292344	9815.984115	-0.310701508	0.110270466	-2.817631218	0.004837934	0.07403489
chr1_85319685_85329675	425.6071312	-0.51426009	0.178581894	-2.879687744	0.003980692	0.07403489
chr1_151175289_151190248	451.6901125	-0.404895007	0.137491916	-2.944864096	0.003230965	0.07403489
chr1_153617119_153636072	1242.642014	-0.386850544	0.134963751	-2.866329218	0.004152621	0.07403489
chr1_155176947_155194900	1456.374179	-0.395156487	0.140513033	-2.812240825	0.004919765	0.07403489
chr1_158253456_158262544	895.1777647	-0.472775347	0.166926392	-2.832238461	0.004622336	0.07403489
chr1_178543945_178553823	1241.621753	-0.497983296	0.178019643	-2.797350263	0.005152364	0.07403489
chr1_205242828_205291406	8369.036123	-0.348672846	0.123374391	-2.826136306	0.004711321	0.07403489
chr1_223348602_223365658	670.23052	-0.416718352	0.148243666	-2.811036483	0.004938219	0.07403489
chr1_226288279_226320707	1698.705257	-0.40999456	0.146559931	-2.79745328	0.005150722	0.07403489
chr1_230343926_230356801	688.23686	-0.360779129	0.125143686	-2.882919153	0.003940086	0.07403489
chr1_234892695_234915121	2079.083714	-0.33827425	0.117642779	-2.875435718	0.004034703	0.07403489
chr1_243966546_243972019	413.9689601	-0.576012711	0.204960665	-2.810357355	0.004948652	0.07403489
chr10_1154240_1169813	794.7455795	-0.393868814	0.137469179	-2.865142695	0.004168214	0.07403489
chr10_11348870_11380538	1647.283092	-0.39481294	0.140972808	-2.800631879	0.005100266	0.07403489
chr10_43856408_43858488	504.5002675	-0.49394965	0.169628089	-2.911956707	0.003591724	0.07403489
chr10_45955334_45966377	656.0781824	-0.46739827	0.163526989	-2.858233209	0.004260072	0.07403489
chr10_49512081_49515813	380.530129	-0.433295645	0.153925146	-2.814976346	0.004878082	0.07403489
chr10_64285910_64305981	1207.594677	-0.441843151	0.154520747	-2.859442241	0.004243867	0.07403489
chr10_82203307_82296884	16461.36386	-0.329962538	0.118070029	-2.794634167	0.005195848	0.07403489
chr11_534794_538225	593.9890909	-0.491722092	0.175982793	-2.794148705	0.005203654	0.07403489
chr11_575549_596569	1830.887183	-0.384336716	0.136955264	-2.80629386	0.005011497	0.07403489
chr11_1774089_1805040	1770.961275	-0.409438013	0.142426644	-2.874729065	0.004043743	0.07403489
chr11_9622056_9639314	1557.137343	-0.395206086	0.140334708	-2.816167799	0.004860028	0.07403489
chr11_9682864_9777855	5749.932048	-0.460159288	0.154350092	-2.981269934	0.002870556	0.07403489
chr11_62393398_62418365	2301.412264	-0.347286676	0.12449569	-2.789547775	0.005278171	0.07403489
chr11_64099542_64110302	1041.744387	-0.376545261	0.126228668	-2.983040764	0.002854	0.07403489
chr11_65976781_65990753	544.0972488	-0.40163599	0.137500084	-2.920987229	0.003489241	0.07403489
chr11_66079068_66096490	2900.057483	-0.418277701	0.142501473	-2.935251769	0.003332772	0.07403489
chr11_67230285_67237559	1380.537611	-0.360566264	0.124906752	-2.886683545	0.003893256	0.07403489
chr11_71802014_71815422	1409.409718	-0.350016604	0.122385387	-2.859954229	0.004237022	0.07403489
chr11_72844912_72901680	3929.454677	-0.367972294	0.128049514	-2.873671927	0.004057302	0.07403489
chr11_73074965_73126855	4065.783471	-0.372354063	0.130681195	-2.849331639	0.004381119	0.07403489
chr11_73490039_73491460	761.5950371	-0.376447633	0.133921957	-2.810947814	0.00493958	0.07403489
chr11_117038417_117066926	1958.727116	-0.464739681	0.155511381	-2.988460903	0.002803864	0.07403489
chr11_129140300_129150770	413.274753	-0.412437426	0.146628533	-2.8128047	0.004911147	0.07403489
chr12_31938996_31964085	1112.594163	-0.430483789	0.146653097	-2.935388334	0.003331305	0.07403489
chr12_32287131_32294159	792.7365548	-0.442321603	0.157746985	-2.803994015	0.005047384	0.07403489
chr12_46907878_46918703	702.5147162	-0.390590016	0.131976888	-2.959533453	0.003081052	0.07403489
chr12_50092342_50098867	432.1037695	-0.476689718	0.170429898	-2.79698411	0.005158207	0.07403489
chr12_50983214_50992344	399.5331839	-0.468428631	0.162742181	-2.878347997	0.003997639	0.07403489
chr12_51014812_51031734	620.07083	-0.493380606	0.168415148	-2.929550049	0.003394531	0.07403489
chr12_57392434_57425725	1310.021703	-0.413383323	0.139954701	-2.953693724	0.003139955	0.07403489
chr12_105500956_105504687	1352.094926	-0.366253998	0.128873452	-2.841966218	0.004483624	0.07403489
chr12_113619943_113632082	1288.464533	-0.414723376	0.142032442	-2.919920058	0.003501212	0.07403489
chr12_123700744_123735454	3706.066542	-0.396306338	0.135521661	-2.924302558	0.00345229	0.07403489
chr13_111813707_111868801	4104.874003	-0.321385544	0.110157794	-2.917501643	0.003528478	0.07403489
chr13_114251402_114291472	1365.782533	-0.330721734	0.114763875	-2.881758152	0.003954631	0.07403489
chr13_114810148_114933347	13661.25086	-0.360178407	0.121615843	-2.961607623	0.003060375	0.07403489
chr13_115022283_115049864	3199.826651	-0.389455111	0.135439754	-2.875485965	0.004034061	0.07403489
chr14_23337159_23389560	6015.607968	-0.368066205	0.130627699	-2.817673488	0.004837297	0.07403489
chr14_68132556_68150598	1762.05743	-0.382020915	0.128059077	-2.983161544	0.002852874	0.07403489
chr14_69364465_69448799	8852.981052	-0.378621806	0.129024529	-2.93449477	0.003340912	0.07403489
chr14_72159714_72164869	371.3904375	-0.528961317	0.182551201	-2.897605242	0.003760236	0.07403489
chr14_105480169_105560633	7308.431511	-0.332568301	0.112929622	-2.944916456	0.003230419	0.07403489
chr15_31595397_31698968	17622.41899	-0.331035761	0.117132116	-2.826174176	0.004710764	0.07403489
chr15_40336710_40408853	3203.963779	-0.335327543	0.117774378	-2.847202826	0.004410525	0.07403489
chr15_41371175_41388675	544.2896127	-0.418949652	0.141736381	-2.95583709	0.003118217	0.07403489
chr15_50399520_50407486	539.7311265	-0.401622386	0.143818773	-2.792558844	0.005229296	0.07403489
chr15_57010886_57022930	578.9071317	-0.578573862	0.207253144	-2.791628878	0.005244347	0.07403489
chr15_64973393_64993385	1014.352376	-0.411883267	0.144376567	-2.852840154	0.004333041	0.07403489
chr16_60123_90479	1001.081476	-0.517764964	0.174041543	-2.974950434	0.002930359	0.07403489
chr16_2556747_2568912	1689.532839	-0.444426781	0.156705213	-2.836068907	0.004567259	0.07403489
chr16_2586821_2618692	1507.886112	-0.36174948	0.129546911	-2.79242074	0.005231528	0.07403489
chr16_23507922_23539993	1975.429245	-0.408568693	0.136815779	-2.986268799	0.002824043	0.07403489
chr16_23836609_23905848	3820.124336	-0.364806313	0.12716715	-2.868715023	0.00412143	0.07403489
chr16_27179894_27267378	11736.66902	-0.346558786	0.122638177	-2.825863807	0.004715331	0.07403489
chr16_29258552_29268924	783.1873972	-0.426778091	0.149488664	-2.854919425	0.004304775	0.07403489
chr16_30378882_30383220	810.8950901	-0.4351678	0.153355995	-2.837631479	0.004544962	0.07403489
chr16_67866567_67882328	2174.431196	-0.395665541	0.141599447	-2.794259086	0.005201878	0.07403489
chr16_68341849_68346053	916.1369388	-0.393103616	0.136084711	-2.888668487	0.003868767	0.07403489
chr16_71517382_71519309	872.8693573	-0.48099663	0.166331369	-2.891797459	0.003830448	0.07403489
chr16_84537172_84562015	1465.015064	-0.39886049	0.133555559	-2.986476136	0.002822129	0.07403489
chr17_430078_443156	400.5691823	-0.424434859	0.150351936	-2.822942432	0.004758512	0.07403489
chr17_7480286_7488147	1853.82453	-0.386201305	0.133790364	-2.886615243	0.003894101	0.07403489
chr17_10048117_10076484	1580.953932	-0.339580824	0.115683879	-2.935420455	0.00333096	0.07403489
chr17_16871934_16895282	1796.1147	-0.523172143	0.182193292	-2.871522534	0.004084997	0.07403489
chr17_17295061_17320754	813.4099668	-0.401666946	0.134872851	-2.978115632	0.002900265	0.07403489
chr17_28132127_28137320	371.9064668	-0.425419901	0.146061036	-2.912617305	0.003584136	0.07403489
chr17_37617093_37622712	1359.577399	-0.398065097	0.134649238	-2.956311543	0.003113424	0.07403489
chr17_38671319_38784978	25468.81556	-0.389170385	0.137857486	-2.822990596	0.004757797	0.07403489
chr17_41436443_41450712	6031.524153	-0.436705093	0.155182907	-2.814131403	0.004890923	0.07403489
chr17_43294762_43334377	13502.46102	-0.312275118	0.106318721	-2.937160229	0.003312329	0.07403489
chr17_43560924_43595483	1848.590386	-0.379426145	0.130129107	-2.91576691	0.003548155	0.07403489
chr17_44391288_44558162	4825.851139	-0.577670156	0.198457978	-2.910793311	0.003605124	0.07403489
chr17_44576776_44680744	3563.68088	-0.51987281	0.175372082	-2.964398924	0.003032749	0.07403489
chr17_55614916_55638956	884.727881	-0.41588233	0.145368376	-2.860885843	0.004224591	0.07403489
chr17_61042311_61044464	485.1766398	-0.508383574	0.174798965	-2.908390068	0.003632949	0.07403489
chr17_71198479_71212952	740.970097	-0.406402407	0.139873072	-2.905508565	0.003666568	0.07403489
chr17_75120161_75143395	2142.964739	-0.360534427	0.128426297	-2.807325563	0.004995473	0.07403489
chr17_81145852_81164877	646.762138	-0.411117857	0.145456576	-2.826395812	0.004707506	0.07403489
chr18_13435596_13487715	2710.417347	-0.301428486	0.101456192	-2.971021104	0.002968114	0.07403489
chr18_21038495_21101803	3170.422833	-0.349028327	0.122953616	-2.838699159	0.004529784	0.07403489
chr18_22502631_22512021	368.3211921	-0.556907992	0.18955775	-2.937933123	0.003304083	0.07403489
chr18_77214354_77284960	3562.124496	-0.355290563	0.121700444	-2.919385912	0.003507217	0.07403489
chr19_1057495_1105349	7273.701543	-0.310998778	0.111435193	-2.790848841	0.005257002	0.07403489
chr19_1129068_1136699	2003.609616	-0.504153358	0.17203111	-2.930594111	0.003383145	0.07403489
chr19_1179826_1216155	1741.51101	-0.331335426	0.115477931	-2.869253219	0.004114423	0.07403489
chr19_2031476_2097762	13064.59895	-0.336679337	0.118855923	-2.832667722	0.004616134	0.07403489
chr19_5937897_5988058	5033.723409	-0.347234453	0.116156494	-2.989367545	0.002795556	0.07403489
chr19_6753191_6898094	11100.59738	-0.351137997	0.120284036	-2.91924022	0.003508857	0.07403489
chr19_7740321_7747341	800.6493907	-0.42635084	0.149338694	-2.854925451	0.004304693	0.07403489
chr19_9894475_9922765	1813.759643	-0.363840964	0.125119557	-2.907946383	0.003638107	0.07403489
chr19_10746582_10767455	2663.257503	-0.365998206	0.125889725	-2.907292122	0.003645726	0.07403489
chr19_11157209_11163513	607.9058364	-0.487046294	0.172706289	-2.820084294	0.004801104	0.07403489
chr19_14225041_14285569	4045.553067	-0.320331169	0.112840009	-2.83880844	0.004528233	0.07403489
chr19_15374655_15445693	4595.109706	-0.385683	0.132449329	-2.911928682	0.003592046	0.07403489
chr19_16307883_16379597	5928.990762	-0.37639266	0.128474434	-2.929708651	0.003392799	0.07403489
chr19_17849499_17915060	3141.528509	-0.345103885	0.120005462	-2.87573482	0.004030882	0.07403489
chr19_18387498_18436047	10621.53505	-0.352626778	0.123223292	-2.861689314	0.004213898	0.07403489
chr19_34826359_34851416	1228.170968	-0.358850948	0.125502754	-2.859307359	0.004245672	0.07403489
chr19_35464259_35511476	4708.065478	-0.399060156	0.140286279	-2.844612881	0.004446543	0.07403489
chr19_36201480_36210119	1111.675901	-0.385409739	0.13601964	-2.833485961	0.004604333	0.07403489
chr19_39329268_39372082	6087.982484	-0.349806825	0.122691317	-2.851113132	0.004356647	0.07403489
chr19_41109192_41120969	743.8516654	-0.318979895	0.114131993	-2.794833298	0.005192648	0.07403489
chr19_42363142_42414463	12660.27941	-0.313444034	0.111815379	-2.803228287	0.005059384	0.07403489
chr19_44064661_44074724	887.3852074	-0.389659635	0.138892458	-2.805477269	0.005024213	0.07403489
chr19_51616886_51644047	2117.626583	-0.380396287	0.129160794	-2.945137422	0.003228113	0.07403489
chr2_17984999_18005217	916.7477599	-0.502513305	0.174707495	-2.876312225	0.004023515	0.07403489
chr2_62422074_62455019	3646.403641	-0.351330447	0.121344019	-2.895325617	0.003787654	0.07403489
chr2_65279645_65309798	1441.624281	-0.34563283	0.121972653	-2.83369117	0.004601378	0.07403489
chr2_85192177_85202595	2171.939034	-0.359814349	0.124392392	-2.892575214	0.003820977	0.07403489
chr2_86242372_86277639	5846.797289	-0.326201122	0.111734265	-2.919436774	0.003506645	0.07403489
chr2_87542616_87560112	454.7213714	-0.47210988	0.158505578	-2.978506416	0.00289657	0.07403489
chr2_89036624_89057403	2238.181856	-0.43921011	0.153731153	-2.857001337	0.00427664	0.07403489
chr2_96906520_96934429	3059.811839	-0.36034187	0.123919587	-2.907868538	0.003639013	0.07403489
chr2_100756441_100759814	1021.787988	-0.477082961	0.161648074	-2.951368059	0.003163697	0.07403489
chr2_136961245_137014789	5233.914512	-0.348240424	0.124197794	-2.803917958	0.005048575	0.07403489
chr2_160596383_160614977	606.5845608	-0.392645883	0.136680404	-2.872729906	0.004069419	0.07403489
chr2_177681405_177694523	415.356644	-0.663136837	0.234987579	-2.822008042	0.004772398	0.07403489
chr2_190521639_190529746	1387.024428	-0.366169497	0.12828038	-2.854446625	0.004311188	0.07403489
chr2_191373821_191400994	2576.239981	-0.362446002	0.126150189	-2.873130857	0.004064257	0.07403489
chr2_216862075_216882051	953.3853996	-0.351462491	0.1230887	-2.855359528	0.004298813	0.07403489
chr2_232516446_232546193	2665.136437	-0.393017137	0.140506164	-2.797152282	0.005155523	0.07403489
chr2_232570122_232582589	6569.653822	-0.397657409	0.135989049	-2.924186997	0.003453572	0.07403489
chr2_234256962_234362048	7297.94001	-0.368654943	0.124104519	-2.970519909	0.002972961	0.07403489
chr2_242963741_242975720	417.5966429	-0.430606763	0.150919388	-2.853223617	0.004327816	0.07403489
chr20_31020158_31173708	11162.81344	-0.353052084	0.120461538	-2.930828293	0.003380596	0.07403489
chr20_31312275_31332071	1403.2256	-0.395145085	0.141687661	-2.788846139	0.005289619	0.07403489
chr20_35093659_35101865	571.9971986	-0.402930631	0.144180206	-2.794632097	0.005195881	0.07403489
chr20_42285243_42287628	626.1265534	-0.483044288	0.171078114	-2.823530584	0.004749789	0.07403489
chr20_43199580_43256270	4184.13128	-0.373610461	0.127585162	-2.928322195	0.003407967	0.07403489
chr20_47537314_47556179	1292.419205	-0.396610833	0.137798399	-2.878196239	0.003999563	0.07403489
chr20_49406974_49438558	1661.904351	-0.350824643	0.123747552	-2.835002687	0.00458253	0.07403489
chr20_49523626_49548708	2539.990546	-0.347384737	0.121881884	-2.850175309	0.004369514	0.07403489
chr20_55948370_55987944	6533.113961	-0.366448684	0.123443851	-2.968545471	0.002992128	0.07403489
chr20_57569309_57604943	1567.125993	-0.402219641	0.139983025	-2.873345829	0.004061493	0.07403489
chr20_58621184_58634414	1171.271733	-0.350704371	0.122495338	-2.863001777	0.004196482	0.07403489
chr20_62696515_62712601	1661.77889	-0.382382942	0.131243566	-2.913536656	0.003573599	0.07403489
chr21_34649762_34681818	2349.196556	-0.330757801	0.117227739	-2.821497743	0.004779997	0.07403489
chr21_43804533_43885857	7101.093023	-0.306569866	0.10718525	-2.860187083	0.004233912	0.07403489
chr21_47877359_47995655	12885.27618	-0.284277869	0.100579119	-2.826410411	0.004707291	0.07403489
chr22_19580813_19607212	1636.199592	-0.399341213	0.141147364	-2.829250241	0.00466572	0.07403489
chr22_19861464_19885482	3178.116614	-0.347197998	0.123740193	-2.805862761	0.005018206	0.07403489
chr22_21050475_21058288	903.5433681	-0.413819581	0.139979978	-2.956276946	0.003113774	0.07403489
chr22_22452671_22473044	556.3974229	-0.496175876	0.169780455	-2.922455813	0.003472829	0.07403489
chr22_22711287_22736466	655.3773036	-0.519671153	0.184836098	-2.811524156	0.004930739	0.07403489
chr22_25957750_25964758	993.4195782	-0.419820115	0.146867503	-2.85849563	0.00425655	0.07403489
chr22_32011070_32043212	2039.13143	-0.395594332	0.136586902	-2.896283069	0.003776116	0.07403489
chr22_37474060_37478665	647.8618751	-0.488258145	0.165094698	-2.95744291	0.003102022	0.07403489
chr22_37588515_37642359	13361.23732	-0.340296217	0.121116099	-2.809669568	0.004959239	0.07403489
chr22_37655429_37712388	6595.435919	-0.330987685	0.115657663	-2.861787755	0.004212589	0.07403489
chr22_39122588_39156897	5362.889633	-0.295533356	0.104011796	-2.841344623	0.004492374	0.07403489
chr22_42174052_42184901	2785.778264	-0.38024995	0.129229468	-2.942439962	0.003256369	0.07403489
chr22_42679750_42721491	1049.209964	-0.402030967	0.139674391	-2.878344156	0.003997687	0.07403489
chr3_13492628_13494413	397.8052967	-0.473274305	0.163102959	-2.901690485	0.003711551	0.07403489
chr3_32431643_32558745	16822.32161	-0.3447668	0.117202941	-2.941622439	0.003264977	0.07403489
chr3_33479123_33488327	2130.045041	-0.354793965	0.127157128	-2.790201154	0.00526753	0.07403489
chr3_39182512_39195973	2203.51285	-0.375998222	0.133856526	-2.80896444	0.004970114	0.07403489
chr3_39209286_39224155	545.1022959	-0.512127683	0.174840381	-2.929115574	0.00339928	0.07403489
chr3_40664497_40667128	592.7932444	-0.558260623	0.190095046	-2.93674473	0.00331677	0.07403489
chr3_44550997_44560693	859.3620944	-0.393727667	0.141139714	-2.789630611	0.005276821	0.07403489
chr3_51424825_51445033	1298.838272	-0.389177873	0.131817368	-2.952402091	0.00315312	0.07403489
chr3_51571970_51581037	529.1428496	-0.453966272	0.162230296	-2.798282959	0.005137508	0.07403489
chr3_52718996_52723055	1177.314799	-0.388048401	0.137698017	-2.818111751	0.004830699	0.07403489
chr3_71626239_71635612	2078.334325	-0.416080348	0.147923411	-2.812809321	0.004911076	0.07403489
chr3_122279370_122298610	3997.72754	-0.397604545	0.135227325	-2.94026776	0.003279287	0.07403489
chr3_126184766_126217975	1427.718451	-0.352244149	0.124517534	-2.828871871	0.00467124	0.07403489
chr3_133160187_133225923	2643.559535	-0.352543442	0.119860946	-2.94127031	0.003268692	0.07403489
chr3_169582493_169584501	357.4261672	-0.491580688	0.173988476	-2.82536349	0.004722701	0.07403489
chr3_193848743_193860295	800.6440023	-0.393414759	0.135161132	-2.910709257	0.003606094	0.07403489
chr3_195881679_195929676	2523.873663	-0.352686636	0.124157355	-2.840642305	0.004502278	0.07403489
chr4_692722_702169	591.4574266	-0.424255796	0.148414979	-2.858578021	0.004255444	0.07403489
chr4_38484439_38492631	528.4127936	-0.426963744	0.143105253	-2.983564437	0.00284912	0.07403489
chr4_48896985_48909623	1025.748551	-0.314208625	0.110497794	-2.843573741	0.004461069	0.07403489
chr4_75263070_75264800	640.5978902	-0.548558918	0.183633298	-2.987251894	0.002814977	0.07403489
chr4_154528014_154539902	443.6782629	-0.459614251	0.156620467	-2.934573368	0.003340066	0.07403489
chr5_1098970_1109731	1634.044484	-0.520150025	0.181814917	-2.860876504	0.004224716	0.07403489
chr5_131308319_131312760	482.6031267	-0.492626995	0.167679762	-2.937903707	0.003304396	0.07403489
chr5_156954725_157003155	2306.199025	-0.409957125	0.141084437	-2.905757243	0.003663656	0.07403489
chr5_158510790_158532878	1664.651352	-0.552322334	0.196507484	-2.810693631	0.004943483	0.07403489
chr5_179104402_179107423	559.2091546	-0.440489773	0.153311339	-2.873171523	0.004063734	0.07403489
chr5_180610387_180619711	738.3907283	-0.418579349	0.142626261	-2.934798579	0.003337643	0.07403489
chr6_3012617_3029069	1305.38999	-0.354105468	0.123706346	-2.862468091	0.004203556	0.07403489
chr6_5891026_5893318	380.2377548	-0.48204246	0.163828249	-2.942364728	0.003257161	0.07403489
chr6_31318983_31331743	3672.522691	-0.334543696	0.119238711	-2.805663486	0.00502131	0.07403489
chr6_34187966_34218100	3029.146852	-0.366323134	0.131352417	-2.788857209	0.005289438	0.07403489
chr6_35685694_35702801	2612.059869	-0.380365836	0.13079967	-2.908003032	0.003637448	0.07403489
chr6_36185297_36216876	784.6874815	-0.550920663	0.194053427	-2.839015378	0.004525298	0.07403489
chr6_36947110_36954670	1102.2493	-0.371770569	0.132995234	-2.795367616	0.005184073	0.07403489
chr6_36971724_37019826	3627.927454	-0.371787356	0.132894428	-2.797614328	0.005148154	0.07403489
chr6_37122627_37190467	6330.159284	-0.347394196	0.119855446	-2.898443141	0.003750203	0.07403489
chr6_44083698_44092936	419.4975567	-0.425730301	0.14954792	-2.846781824	0.004416362	0.07403489
chr6_64344629_64354446	1720.301271	-0.394938866	0.138185524	-2.858033562	0.004262753	0.07403489
chr6_71417399_71428308	445.0225095	-0.481403556	0.165915806	-2.901493039	0.00371389	0.07403489
chr6_109765559_109813258	3629.951798	-0.331057189	0.11490663	-2.881097356	0.003962932	0.07403489
chr6_150935274_150964358	4219.954555	-0.443631946	0.156087336	-2.842203326	0.004480291	0.07403489
chr6_158170119_158196179	1711.606088	-0.38580972	0.136882135	-2.81855423	0.004824046	0.07403489
chr7_1065632_1101880	1167.094973	-0.404737157	0.138152644	-2.929637441	0.003393577	0.07403489
chr7_1949241_1990992	4934.556214	-0.3701628	0.132477593	-2.794154019	0.005203569	0.07403489
chr7_2001310_2032988	984.6529398	-0.396978127	0.136965963	-2.898370654	0.00375107	0.07403489
chr7_2274783_2302445	1363.026605	-0.369020306	0.129894285	-2.840927954	0.004498247	0.07403489
chr7_2979771_3084347	6189.171405	-0.323107677	0.11462261	-2.818882559	0.004819115	0.07403489
chr7_44919293_44933226	2815.187798	-0.341805091	0.120883738	-2.827552289	0.004690535	0.07403489
chr7_98922938_98929405	924.7790819	-0.380840613	0.135178322	-2.817320166	0.004842623	0.07403489
chr7_99218308_99226436	846.957648	-0.457400115	0.153381292	-2.982111496	0.002862677	0.07403489
chr7_99806268_99835159	5291.93312	-0.337499775	0.115087393	-2.932552101	0.003361885	0.07403489
chr7_100139641_100150784	1104.919709	-0.300046129	0.105808738	-2.835740553	0.004571957	0.07403489
chr7_101360072_101398009	992.5821569	-0.382240208	0.131008442	-2.917676167	0.003526504	0.07403489
chr7_144030581_144063806	2066.476757	-0.421498651	0.141498207	-2.978826795	0.002893543	0.07403489
chr7_150777082_150781166	707.8911503	-0.455657548	0.16306987	-2.79424733	0.005202068	0.07403489
chr8_7995933_8008321	1379.569664	-0.364246191	0.125974608	-2.89142548	0.003834985	0.07403489
chr8_11658923_11756674	6583.500222	-0.303341126	0.10389288	-2.919748949	0.003503135	0.07403489
chr8_38756514_38826674	11150.01048	-0.386938725	0.136115147	-2.842730828	0.004472883	0.07403489
chr8_71301091_71316759	1451.41955	-0.328672436	0.116993572	-2.80932047	0.00496462	0.07403489
chr8_100862238_100901421	1403.588752	-0.405504226	0.145208299	-2.792569208	0.005229128	0.07403489
chr8_104417647_104424108	372.6654143	-0.458133807	0.158476733	-2.89085847	0.003841911	0.07403489
chr8_124780317_124789082	1081.637436	-0.4094159	0.144507191	-2.833187034	0.004608641	0.07403489
chr8_135695830_135700534	451.2208587	-0.486516883	0.166833497	-2.916182248	0.003543435	0.07403489
chr9_80733200_80748026	502.7279132	-0.395775825	0.140485727	-2.817195986	0.004844495	0.07403489
chr9_90203383_90229985	1090.9355	-0.342351264	0.11831217	-2.893626783	0.003808205	0.07403489
chr9_100720248_100773099	3577.71058	-0.37521937	0.129158979	-2.905097047	0.003671392	0.07403489
chr9_101002860_101016030	534.6527724	-0.519667364	0.182887608	-2.841457491	0.004490784	0.07403489
chr9_107802949_107829099	827.2119038	-0.44990362	0.156028082	-2.88347849	0.003933095	0.07403489
chr9_117373113_117382841	1383.757389	-0.355854918	0.127407428	-2.793046873	0.005221413	0.07403489
chr9_130664528_130684246	4217.364632	-0.475089367	0.167822609	-2.830902053	0.004641693	0.07403489
chr9_135763835_135777928	369.0788342	-0.412318009	0.144825534	-2.846998017	0.004413364	0.07403489
chr9_136225789_136243624	2001.714573	-0.388273625	0.132656993	-2.926899025	0.0034236	0.07403489
chrX_1576182_1706423	7488.678286	-0.301921678	0.107772671	-2.8014679	0.00508707	0.07403489
chrX_6970777_7009702	1859.191366	-0.404476239	0.138412536	-2.922251478	0.003475108	0.07403489
chrX_39938709_39966447	1424.714893	-0.342803719	0.116187935	-2.950424412	0.003173377	0.07403489
chrX_44731351_44735257	1963.557845	-0.388658609	0.134356811	-2.892734704	0.003819037	0.07403489
chrX_119882365_119894231	708.0510438	-0.492464183	0.175195693	-2.810937732	0.004939734	0.07403489
chrX_152980295_153006986	1164.193738	-0.375784652	0.127908126	-2.937926338	0.003304155	0.07403489
chr1_111161128_111197628	2360.676195	-0.371592913	0.133955758	-2.773997316	0.005537214	0.074100659
chr1_211491487_211529625	3007.966763	-0.336804688	0.121402637	-2.77427818	0.005532435	0.074100659
chr10_76582049_76618870	2505.958039	-0.381914084	0.13727523	-2.782104861	0.005400759	0.074100659
chr11_4057758_4118556	4463.509151	-0.322390496	0.116130307	-2.776109907	0.005501361	0.074100659
chr11_63967878_63991348	1906.190325	-0.386426202	0.138855922	-2.782929215	0.005387056	0.074100659
chr14_24608295_24611852	626.7648905	-0.402992188	0.145144124	-2.776496743	0.005494819	0.074100659
chr14_24704477_24716750	2828.928363	-0.357518914	0.128731003	-2.777255713	0.005482003	0.074100659
chr14_107150556_107180252	1326.705889	-0.52168314	0.187873579	-2.776777566	0.005490074	0.074100659
chr15_74906682_74923682	2268.491792	-0.381755943	0.137397894	-2.778470128	0.005461553	0.074100659
chr16_50230424_50252778	734.3326878	-0.408576789	0.146636778	-2.786318643	0.005331044	0.074100659
chr17_7358095_7389279	4407.567179	-0.343534111	0.123878556	-2.773152375	0.005551612	0.074100659
chr17_7815126_7826978	769.5107912	-0.420990698	0.151278727	-2.782881016	0.005387856	0.074100659
chr17_33317853_33332339	422.2098426	-0.410807665	0.147949505	-2.776674816	0.005491809	0.074100659
chr19_35796392_35840179	1900.96794	-0.430127767	0.154630218	-2.781654012	0.005408266	0.074100659
chr2_86440409_86453194	430.4861323	-0.395697052	0.142686877	-2.773184619	0.005551062	0.074100659
chr2_241973685_241982300	494.7957062	-0.559907439	0.201340759	-2.780894645	0.005420933	0.074100659
chr3_4908290_4912921	694.8272369	-0.391470679	0.140702724	-2.782253731	0.005398282	0.074100659
chr3_15384865_15427227	2477.32803	-0.403476747	0.145459569	-2.773806833	0.005540457	0.074100659
chr3_128994886_129003669	1154.967571	-0.413937132	0.14876097	-2.782565426	0.005393099	0.074100659
chr4_8192778_8204902	1336.494697	-0.451174422	0.162606245	-2.774643885	0.005526218	0.074100659
chr6_34241176_34268181	1298.327674	-0.410629285	0.147941484	-2.775619626	0.005509663	0.074100659
chr8_145000955_145056595	6510.922993	-0.334776086	0.120172889	-2.785787116	0.005339793	0.074100659
chr9_389275_403152	386.1849289	-0.441698843	0.158594397	-2.785084796	0.005351373	0.074100659
chr9_117631820_117673216	1536.583997	-0.350718996	0.125851743	-2.786763121	0.005323738	0.074100659
chr9_134368938_134391778	1149.052921	-0.399649373	0.143837662	-2.778475168	0.005461469	0.074100659
chrX_152599561_152610005	615.7848525	-0.436366008	0.156612407	-2.786279948	0.00533168	0.074100659
chr10_31606956_31612246	2969.163306	-0.368693496	0.133624324	-2.759179504	0.00579467	0.07417177
chr12_49427223_49455084	1936.719561	-0.365240233	0.132207662	-2.762625315	0.005733855	0.07417177
chr12_104292743_104302378	984.506018	-0.393254506	0.142407623	-2.761470894	0.005754165	0.07417177
chr12_109083245_109092435	547.7951161	-0.450171805	0.162789714	-2.765357803	0.005686039	0.07417177
chr12_123196059_123240022	1805.788636	-0.351167154	0.127187681	-2.761015451	0.005762195	0.07417177
chr13_99990707_100089999	20438.45976	-0.364854374	0.132026684	-2.763489636	0.005718691	0.07417177
chr15_64277551_64304252	1356.966687	-0.271080164	0.098182824	-2.760973397	0.005762937	0.07417177
chr16_15003812_15010817	357.13541	-0.526643959	0.190136468	-2.769820873	0.005608713	0.07417177
chr17_7107198_7121951	1125.899093	-0.369151946	0.133780299	-2.759389463	0.005790947	0.07417177
chr17_16945374_16955963	565.4262319	-0.479143631	0.173431711	-2.76272216	0.005732154	0.07417177
chr17_27453003_27482415	2527.676114	-0.27400429	0.099251172	-2.760715915	0.005767482	0.07417177
chr17_48979682_49028482	2884.593118	-0.391175887	0.141660706	-2.761357736	0.005756159	0.07417177
chr19_2318278_2334880	1606.258387	-0.392337819	0.141720421	-2.768392972	0.005633349	0.07417177
chr19_2663573_2711825	2437.191299	-0.427539734	0.154425993	-2.76857364	0.005630226	0.07417177
chr19_6467119_6490651	1956.513992	-0.355914644	0.12853561	-2.768996422	0.005622925	0.07417177
chr19_45231278_45274500	4675.337322	-0.399082873	0.144611467	-2.759690363	0.005785617	0.07417177
chr2_30429731_30517413	12478.41304	-0.335016442	0.121215888	-2.763799756	0.005713259	0.07417177
chr2_112283316_112293164	436.3508211	-0.439019604	0.159111388	-2.759196618	0.005794366	0.07417177
chr2_233171494_233189349	2194.895384	-0.369352845	0.133808101	-2.760317514	0.005774521	0.07417177
chr20_3991426_3996934	595.8466119	-0.442001667	0.159865742	-2.764830424	0.005695239	0.07417177
chr20_33158298_33170401	420.7512073	-0.399511977	0.144364517	-2.767383451	0.005650825	0.07417177
chr21_45717732_45724501	782.25131	-0.397139136	0.143792002	-2.761900049	0.005746607	0.07417177
chr22_21921805_21926052	797.2762099	-0.350709243	0.126745105	-2.767043694	0.005656717	0.07417177
chr8_128928821_128944740	588.6621761	-0.420539744	0.151811561	-2.77014308	0.005603167	0.07417177
chr12_11858279_11927875	3710.318407	-0.370869789	0.134502093	-2.757353285	0.005827136	0.07424068
chr15_100016706_100054793	1239.521814	-0.372226722	0.135001517	-2.75720399	0.005829797	0.07424068
chr19_3545437_3558846	1436.313699	-0.355129921	0.12878668	-2.757505046	0.005824431	0.07424068
chr17_62830086_62843213	1355.455091	-0.387583356	0.140662125	-2.75542087	0.005861668	0.074519815
chr1_23848489_23962803	9685.066172	-0.362108454	0.131567347	-2.752266904	0.005918426	0.074825393
chr1_25651176_25657889	571.9365324	-0.55752184	0.202662333	-2.750988951	0.005941565	0.074825393
chr1_25869678_25900065	5250.15649	-0.354054197	0.128596278	-2.753222745	0.005901173	0.074825393
chr1_32763862_32825742	3196.974596	-0.35321894	0.128504895	-2.748680808	0.005983562	0.074825393
chr12_106692665_106705494	3675.340022	-0.356736746	0.129728626	-2.749869157	0.005961907	0.074825393
chr22_24935335_24960510	2335.119663	-0.384489892	0.139664834	-2.752947049	0.005906145	0.074825393
chr22_37868013_37885012	3041.951358	-0.315077889	0.114604424	-2.749264615	0.005972915	0.074825393
chr22_50257301_50274156	427.5920774	-0.413234159	0.150283094	-2.749704891	0.005964896	0.074825393
chr5_150431020_150650776	24830.99961	-0.320460982	0.116461003	-2.751659133	0.00592942	0.074825393
chrX_47488250_47503326	746.4890089	-0.395158798	0.143769001	-2.748567452	0.005985632	0.074825393
chr1_167569429_167659359	8875.341999	-0.370048166	0.134786589	-2.745437565	0.006043026	0.074871876
chr10_73447865_73536902	12149.15346	-0.323671465	0.118185493	-2.738673384	0.006168762	0.074871876
chr11_303905_322891	10645.00255	-0.340848747	0.124570653	-2.736188169	0.006215547	0.074871876
chr12_15066525_15074754	356.9753599	-0.416454316	0.152092467	-2.738165306	0.006178301	0.074871876
chr12_58224211_58241173	2034.371469	-0.39302388	0.143620835	-2.736538061	0.006208941	0.074871876
chr12_112271364_112281157	2036.675372	-0.376393819	0.137194036	-2.743514447	0.006078537	0.074871876
chr12_120971810_120987792	1536.249728	-0.403695486	0.14721857	-2.742150571	0.006103835	0.074871876
chr13_41125041_41242472	9411.600533	-0.357449707	0.130421544	-2.740725916	0.006130362	0.074871876
chr13_99186105_99234871	4029.166389	-0.331882917	0.120834937	-2.746580791	0.006022005	0.074871876
chr14_107248119_107260809	1545.616178	-0.388599735	0.142087549	-2.734931653	0.006239323	0.074871876
chr15_77352266_77377258	1192.952374	-0.460066991	0.16801986	-2.738170307	0.006178207	0.074871876
chr16_30386594_30397126	3955.74536	-0.335381729	0.122626084	-2.734995028	0.006238122	0.074871876
chr17_73028441_73034611	484.2646776	-0.412119247	0.150098413	-2.745660253	0.006038927	0.074871876
chr2_25427136_25439798	518.7746924	-0.385288628	0.1408006	-2.736413247	0.006211297	0.074871876
chr2_219133916_219159062	6254.405078	-0.311060087	0.11334534	-2.744357081	0.006062955	0.074871876
chr3_52083461_52096689	1663.504184	-0.357697085	0.130459402	-2.741826796	0.006109855	0.074871876
chr3_129609276_129613208	725.7357582	-0.359233779	0.130766842	-2.747132022	0.006011893	0.074871876
chr3_143689445_143697073	1814.002223	-0.417268332	0.152346711	-2.738938902	0.006163783	0.074871876
chr3_196325218_196421252	7221.729383	-0.320736227	0.117127361	-2.738354416	0.006174749	0.074871876
chr4_140474463_140482616	982.7643917	-0.437162135	0.159280785	-2.744600583	0.006058459	0.074871876
chr5_55760493_55788110	1506.954886	-0.360855014	0.131790117	-2.738103754	0.006179458	0.074871876
chr6_6707389_6726702	594.9293306	-0.323993788	0.118384256	-2.736797945	0.006204039	0.074871876
chr7_55954672_55956195	452.1190628	-0.438223848	0.160192182	-2.7356132	0.006226417	0.074871876
chr7_102116715_102210318	3480.193106	-0.361521309	0.132135313	-2.735993133	0.006219232	0.074871876
chr8_95398091_95434005	1391.18919	-0.472037985	0.171977545	-2.744765233	0.00605542	0.074871876
chr9_132848767_132863396	404.3636022	-0.457677778	0.167378651	-2.734385633	0.00624968	0.074876168
chr1_150121026_150138706	3280.104287	-0.365982345	0.133946314	-2.732306199	0.006289266	0.075088625
chr10_121237204_121303155	7760.911372	-0.318357916	0.116499625	-2.732694761	0.006281852	0.075088625
chr8_144934220_144953186	865.9515303	-0.414386469	0.151685718	-2.731875315	0.006297497	0.075088625
chr1_16007916_16027051	2076.256063	-0.380186104	0.139461722	-2.726096442	0.006408827	0.075454868
chr11_118977079_118988407	1231.865152	-0.389398155	0.142793094	-2.727009712	0.006391116	0.075454868
chr12_6702293_6754214	3952.972305	-0.36344631	0.133213088	-2.728307829	0.006366017	0.075454868
chr12_57662411_57684264	633.0197731	-0.421105878	0.154464955	-2.726222775	0.006406374	0.075454868
chr17_79824430_79833091	1927.014125	-0.412846317	0.151399361	-2.726869604	0.00639383	0.075454868
chr3_50263930_50298339	4501.656193	-0.344615841	0.126361617	-2.727219299	0.006387057	0.075454868
chr4_71834744_71881003	4951.392221	-0.346930158	0.127221033	-2.726987424	0.006391548	0.075454868
chr7_47708605_47712374	556.8055624	-0.522458298	0.191616444	-2.726583833	0.006399369	0.075454868
chr19_47019466_47034100	1309.203603	-0.406366362	0.149098494	-2.725489374	0.006420624	0.075475094
chr17_64369994_64403430	1040.687438	-0.392519581	0.144138675	-2.723207923	0.006465135	0.075879207
chr12_48170846_48229711	6119.527722	-0.329630376	0.121098251	-2.722007741	0.006488662	0.076019984
chr15_85246581_85332386	7860.276179	-0.332111677	0.122029838	-2.72156124	0.006497435	0.076019984
chr17_38632391_38647620	1117.555265	-0.364499111	0.133991213	-2.720320999	0.006521857	0.076068016
chr7_37464851_37489989	2097.412457	-0.396075672	0.145597057	-2.720354936	0.006521188	0.076068016
chr1_110913983_110930402	1186.836637	-0.483831717	0.17792332	-2.719327172	0.006541487	0.076178312
chr11_67163382_67189608	5903.612281	-0.346676812	0.127627156	-2.716324825	0.006601112	0.076561691
chr14_106143876_106174069	3619.593638	-0.416441293	0.153493904	-2.713080332	0.006666094	0.076561691
chr15_67316332_67443433	9404.910779	-0.352260289	0.12976432	-2.714615926	0.006635267	0.076561691
chr17_62401437_62410652	507.2562743	-0.484919612	0.178787081	-2.712274342	0.006682326	0.076561691
chr19_9949079_9979054	1888.960842	-0.328789945	0.121249233	-2.7116868	0.006694181	0.076561691
chr2_27289838_27313319	1671.663375	-0.411326183	0.151694557	-2.711542127	0.006697103	0.076561691
chr2_60665133_60785636	9398.673677	-0.337977713	0.124537203	-2.713869466	0.006650236	0.076561691
chr22_31666265_31709648	14570.80923	-0.354786739	0.130653312	-2.71548217	0.006617934	0.076561691
chr22_39566320_39574138	1177.255641	-0.350051731	0.128881409	-2.716076221	0.006606071	0.076561691
chr3_194296376_194315489	1038.954284	-0.349704171	0.128909467	-2.712788909	0.006671959	0.076561691
chr5_171332661_171353356	576.4107175	-0.402364858	0.148278088	-2.713582733	0.006655995	0.076561691
chr9_34661419_34667588	913.3890097	-0.433352359	0.159493389	-2.717055311	0.00658656	0.076561691
chr22_43284786_43293128	883.6963987	-0.382919205	0.141321561	-2.709559699	0.006737258	0.076903335
chr20_4062693_4071950	481.4709608	-0.425347726	0.157027946	-2.708739029	0.006753944	0.07697646
chr10_49995234_50016536	1595.712482	-0.355613824	0.131315162	-2.708094175	0.006767082	0.077008978
chr17_41101396_41117427	716.0595485	-0.367683799	0.135866614	-2.706211538	0.006805568	0.077141003
chr4_1863102_1877595	1476.899708	-0.360820151	0.133364765	-2.705513336	0.006819891	0.077141003
chr4_110354081_110368422	1149.69893	-0.334296874	0.12350279	-2.706796129	0.006793596	0.077141003
chr5_134712889_134735797	1723.981047	-0.330236368	0.122058921	-2.705548798	0.006819163	0.077141003
chr1_11333221_11357019	2359.180378	-0.358335678	0.132618819	-2.7019972	0.006892434	0.077171551
chr10_98344076_98348236	2402.374264	-0.335935857	0.124221376	-2.70433212	0.006844184	0.077171551
chr11_322958_331870	1234.515275	-0.409817874	0.151634238	-2.702673753	0.006878422	0.077171551
chr2_37842348_37911748	5467.62837	-0.370008041	0.136944343	-2.701886281	0.006894734	0.077171551
chr2_95687883_95746127	4109.662924	-0.416466822	0.15404945	-2.703461922	0.006862131	0.077171551
chr6_27122257_27126337	413.372853	-0.419589205	0.155225913	-2.70308737	0.006869869	0.077171551
chr9_95472989_95542982	3518.713632	-0.349953351	0.129512077	-2.702090494	0.006890501	0.077171551
chr19_18184179_18246397	4856.893839	-0.303053716	0.112212959	-2.700701575	0.006919339	0.077331362
chr3_128732457_128755199	1611.371833	-0.345387333	0.127924845	-2.699923805	0.006935536	0.077396859
chr17_28255697_28259800	1268.469666	-0.388203611	0.143848773	-2.698692549	0.006961245	0.077568164
chr12_6551665_6580716	8737.824669	-0.329659595	0.122228895	-2.697067623	0.006995306	0.077724538
chr12_54010907_54020997	1646.326957	-0.353592645	0.131215314	-2.694751357	0.007044117	0.077724538
chr12_123509506_123538342	922.626252	-0.391212131	0.145234142	-2.69366505	0.007067115	0.077724538
chr15_75134914_75166614	2968.049405	-0.33939849	0.125928094	-2.695176891	0.007035127	0.077724538
chr16_3576111_3605749	732.2744403	-0.381163929	0.141491198	-2.693905593	0.007062016	0.077724538
chr19_14084545_14127063	5503.584875	-0.329866227	0.122375142	-2.695532959	0.007027612	0.077724538
chr2_12433969_12454411	818.9948077	-0.378755061	0.140527443	-2.69523911	0.007033814	0.077724538
chr7_50243423_50268474	2067.891472	-0.361160723	0.134081532	-2.69359037	0.007068698	0.077724538
chr9_4594572_4607498	1448.51008	-0.397795499	0.147571186	-2.695617687	0.007025825	0.077724538
chr22_36628560_36636361	1203.472146	-0.318514607	0.118281011	-2.692863412	0.007084128	0.077779991
chr17_80541306_80563283	1249.879067	-0.359823468	0.133665547	-2.691968704	0.007103161	0.077874773
chr17_55517409_55533399	545.6672734	-0.399532761	0.148454001	-2.691289953	0.00711763	0.077919322
chr1_25422006_25439520	638.5625323	-0.382162392	0.142498377	-2.681871903	0.007321149	0.078058905
chr1_27018266_27166364	14536.81475	-0.310606972	0.115762166	-2.683147543	0.007293281	0.078058905
chr1_66727172_66751719	1584.683154	-0.350134494	0.130595403	-2.681062926	0.007338871	0.078058905
chr10_11636695_11654233	1099.918777	-0.42533726	0.158553213	-2.682615211	0.007304899	0.078058905
chr10_81904359_81966461	5528.066011	-0.319302059	0.118896995	-2.68553515	0.007241376	0.078058905
chr11_67110905_67133570	2777.241489	-0.327203512	0.121664913	-2.689382688	0.00715843	0.078058905
chr12_116757024_116775294	755.4304147	-0.342576921	0.127632696	-2.684084345	0.007272876	0.078058905
chr16_1575603_1619267	2197.672098	-0.354324031	0.132148113	-2.681264389	0.007334454	0.078058905
chr16_31706147_31728084	1719.261842	-0.435706117	0.162019825	-2.689214835	0.007162031	0.078058905
chr17_80386930_80411236	3388.998318	-0.405624662	0.151238718	-2.682016008	0.007317996	0.078058905
chr18_12314083_12323436	525.1081862	-0.516445444	0.19239852	-2.684248526	0.007269305	0.078058905
chr19_38393950_38423487	1501.195042	-0.419178783	0.156068046	-2.68587192	0.007234081	0.078058905
chr19_40777407_40793347	2528.193999	-0.373669468	0.139052995	-2.687245022	0.007204408	0.078058905
chr4_1711660_1731615	4767.739497	-0.347983728	0.129586467	-2.685340044	0.007245605	0.078058905
chr5_138720338_138729827	853.058839	-0.406648955	0.151495022	-2.684239711	0.007269496	0.078058905
chr6_10719437_10725164	825.3544249	-0.379552261	0.14132541	-2.685661841	0.007238631	0.078058905
chr6_32150960_32166143	5113.053727	-0.348860794	0.129710792	-2.689527901	0.007155317	0.078058905
chr7_382853_405022	1165.438617	-0.428627614	0.159487596	-2.687529468	0.007198275	0.078058905
chr9_125577556_125584340	525.1733666	-0.415815985	0.155001793	-2.682652736	0.007304079	0.078058905
chrX_153231620_153240838	2951.811924	-0.356815707	0.132888068	-2.685084623	0.007251144	0.078058905
chr14_71338620_71355307	822.3572266	-0.347874266	0.129780541	-2.680480939	0.007351645	0.078083856
chr19_10236222_10280306	2639.279563	-0.335341951	0.125205338	-2.678335887	0.007398898	0.078252752
chr22_23229711_23289094	4030.46373	-0.446352051	0.16664096	-2.678525441	0.007394711	0.078252752
chr3_33085479_33113431	1209.404506	-0.314173693	0.117273679	-2.678978741	0.007384708	0.078252752
chr17_34899330_34920875	2679.549465	-0.36243243	0.135373363	-2.677280248	0.007422252	0.078337657
chr19_14661112_14727966	3571.55526	-0.371709285	0.13885149	-2.6770277	0.007427849	0.078337657
chr19_4360531_4403840	3638.675497	-0.330345099	0.123450788	-2.675925386	0.007452323	0.078485229
chr1_169557879_169576090	1418.269239	-0.440563465	0.164730421	-2.674451152	0.007485168	0.078499913
chr5_137687807_137707519	1719.967756	-0.360173415	0.134658587	-2.674715546	0.007479268	0.078499913
chr7_7605781_7610324	1408.936958	-0.343174762	0.128280316	-2.675194233	0.007468597	0.078499913
chr2_191810553_191935537	11472.01004	-0.327257347	0.122459669	-2.672368383	0.007531791	0.078768232
chr3_50112104_50129051	1707.543528	-0.345315681	0.129197852	-2.672766417	0.007522861	0.078768232
chr19_18109525_18169636	8457.441855	-0.312862829	0.117196189	-2.669564868	0.00759496	0.079207606
chr19_43933599_43980775	4846.878864	-0.313150677	0.117288983	-2.669906998	0.007587226	0.079207606
chr12_56517927_56538649	3520.8768	-0.312608551	0.117271855	-2.665674133	0.007683413	0.079228811
chr12_56580373_56584717	634.907543	-0.361524928	0.135650885	-2.665112939	0.007696247	0.079228811
chr12_93320346_93323621	900.5365928	-0.334805595	0.125493379	-2.667914413	0.00763237	0.079228811
chr17_61907664_61926599	1665.738714	-0.3537599	0.132766171	-2.664533432	0.00770952	0.079228811
chr19_796520_802343	566.9690243	-0.454809961	0.170637403	-2.665359128	0.007690615	0.079228811
chr19_7544149_7558629	641.0397024	-0.450161806	0.168677482	-2.668772377	0.007612902	0.079228811
chr19_12983954_12995117	397.6139661	-0.381909492	0.143314141	-2.664841655	0.007702458	0.079228811
chr3_52730499_52765565	2013.625987	-0.320683023	0.120178514	-2.668388991	0.007621596	0.079228811
chr6_36719722_36749092	1240.012797	-0.363016637	0.136098963	-2.667299065	0.00764636	0.079228811
chr7_50300068_50323125	3485.380502	-0.372969042	0.139984214	-2.664365005	0.007713382	0.079228811
chr9_36984765_37039422	3274.45011	-0.442945513	0.166142851	-2.666052191	0.007674778	0.079228811
chr22_50622836_50646544	5361.591363	-0.335540204	0.125977651	-2.663489916	0.007733473	0.079326364
chr12_57616653_57631220	698.6139996	-0.40889679	0.153607808	-2.661953155	0.007768869	0.079580425
chr16_70436495_70468911	2479.662931	-0.377055863	0.14176548	-2.659715628	0.007820665	0.079688242
chr2_10438268_10485468	3118.594864	-0.385578023	0.144944985	-2.660168087	0.007810166	0.079688242
chr6_35264526_35320095	10900.50715	-0.288919475	0.108578368	-2.66093036	0.007792507	0.079688242
chrX_38727494_38740863	528.601092	-0.466688527	0.17546926	-2.659659739	0.007821963	0.079688242
chr14_55564564_55593505	1129.155724	-0.355274653	0.133662548	-2.657997002	0.007860659	0.079865151
chr7_65224217_65236511	941.4348264	-0.362605634	0.1364158	-2.658091169	0.007858463	0.079865151
chr1_27656374_27696720	2511.744426	-0.31813879	0.120376813	-2.642857734	0.008220957	0.079951669
chr1_52248051_52261251	427.7350124	-0.351902143	0.133290575	-2.640112718	0.008287846	0.079951669
chr1_54864502_54879343	1001.50008	-0.371127422	0.140644623	-2.638760122	0.008320984	0.079951669
chr1_175129856_175180302	3317.286063	-0.397480938	0.150586581	-2.639550856	0.008301597	0.079951669
chr10_6331599_6347942	905.8655859	-0.360118399	0.136547982	-2.637302972	0.008356816	0.079951669
chr10_101376738_101382101	1715.492468	-0.328923968	0.124515824	-2.641623836	0.008250964	0.079951669
chr12_31468972_31480011	3146.57525	-0.361203406	0.136462544	-2.646905114	0.008123214	0.079951669
chr12_56216839_56226203	1190.169961	-0.368481366	0.138746905	-2.655780806	0.007912503	0.079951669
chr12_117238852_117258070	1837.57118	-0.376456861	0.142174233	-2.647855754	0.008100408	0.079951669
chr12_121613339_121635824	479.5022214	-0.38162516	0.144048779	-2.649277293	0.008066412	0.079951669
chr14_21248518_21252232	765.9936429	-0.40544531	0.152762247	-2.654093646	0.007952175	0.079951669
chr14_31869050_31890390	801.6682522	-0.393082052	0.148306898	-2.65046372	0.008038136	0.079951669
chr14_77371005_77398063	1042.196257	-0.346883059	0.131168319	-2.644564346	0.008179615	0.079951669
chr14_105854677_105889568	1501.807316	-0.384720083	0.145241672	-2.648827137	0.008077163	0.079951669
chr16_16393900_16409514	450.9634367	-0.453393809	0.170903294	-2.6529261	0.007979734	0.079951669
chr16_17490383_17512767	994.5871999	-0.376733392	0.142809163	-2.638019754	0.008339172	0.079951669
chr16_19700091_19718823	753.174593	-0.389355288	0.147641872	-2.637160325	0.008360331	0.079951669
chr16_22307833_22312305	2125.865933	-0.397453304	0.150114128	-2.647674199	0.008104759	0.079951669
chr16_28545308_28555564	533.6581456	-0.434030638	0.163490791	-2.654771172	0.007936222	0.079951669
chr16_68065774_68077081	690.8530241	-0.36308896	0.136885033	-2.652510304	0.007989569	0.079951669
chr16_81748360_81786928	1546.939078	-0.339573692	0.128683115	-2.638836432	0.008319111	0.079951669
chr16_88075180_88104361	1472.364116	-0.412188374	0.155532778	-2.650170466	0.008045117	0.079951669
chr17_45276829_45299287	1859.251076	-0.352736092	0.1336879	-2.638504254	0.008327266	0.079951669
chr18_13608400_13628747	1458.063124	-0.406473617	0.1536198	-2.64597153	0.008145667	0.079951669
chr18_29653983_29689718	4071.205453	-0.346284674	0.130590677	-2.651679898	0.008009243	0.079951669
chr19_3052148_3066506	1777.641782	-0.365597268	0.137777148	-2.653540697	0.007965216	0.079951669
chr19_7710029_7723927	759.9216415	-0.45732202	0.173246839	-2.639713507	0.008297614	0.079951669
chr19_12441108_12444882	688.1664951	-0.42376848	0.159824607	-2.651459552	0.008014471	0.079951669
chr19_13063079_13076549	671.0418915	-0.361480445	0.137053885	-2.637506002	0.008351815	0.079951669
chr19_42613022_42646900	2224.173505	-0.358899828	0.135586588	-2.6470157	0.008120558	0.079951669
chr19_50917561_50938898	1459.381796	-0.441242094	0.166802588	-2.64529525	0.008161967	0.079951669
chr2_31437114_31445383	912.0983897	-0.456857584	0.172227112	-2.652646144	0.007986355	0.079951669
chr2_43332401_43337912	574.1412793	-0.493689446	0.186056144	-2.653443398	0.007967513	0.079951669
chr2_62529563_62546485	844.3115145	-0.315826544	0.119425678	-2.644544692	0.00818009	0.079951669
chr2_202286577_202298772	444.4887127	-0.446578131	0.168472387	-2.650749713	0.008031333	0.079951669
chr20_29509310_29536448	1028.71626	-0.58904142	0.221906142	-2.65446199	0.007943499	0.079951669
chr21_44457526_44474716	540.1924051	-0.398647434	0.150238395	-2.653432458	0.007967771	0.079951669
chr21_46952226_46976150	1744.386739	-0.352461877	0.133160484	-2.646895435	0.008123447	0.079951669
chr22_21846890_21869077	410.2419378	-0.411044149	0.155447039	-2.644271336	0.0081867	0.079951669
chr3_129023164_129036091	987.4857809	-0.384736509	0.145852524	-2.637846081	0.008343444	0.079951669
chr3_195351596_195371583	985.1868862	-0.279059911	0.105568001	-2.643413802	0.008207466	0.079951669
chr5_158238254_158252680	951.7221053	-0.48863003	0.18524666	-2.637726536	0.008346386	0.079951669
chr6_14269872_14278919	769.8179348	-0.496415594	0.188034843	-2.640019193	0.008290133	0.079951669
chr6_36646078_36669545	1532.145939	-0.36775143	0.139143268	-2.642969621	0.008218241	0.079951669
chr7_99511283_99517863	965.4979837	-0.362745861	0.137092054	-2.646002085	0.008144931	0.079951669
chr8_129042628_129055333	365.7141676	-0.422066265	0.159630251	-2.644024311	0.008192677	0.079951669
chr11_44578699_44645828	4180.937798	-0.32426333	0.12298034	-2.636708684	0.008371469	0.079956072
chr15_89446038_89450432	762.5452959	-0.361997827	0.137324806	-2.636070188	0.008387238	0.080004635
chr10_3697143_3711890	602.0607181	-0.42708937	0.16217824	-2.633456691	0.008452061	0.080154802
chr11_68227242_68248750	1853.375742	-0.342541708	0.130103077	-2.632848636	0.008467207	0.080154802
chr18_9755473_9782962	711.7558734	-0.488377897	0.185407907	-2.634072657	0.008436743	0.080154802
chr19_2598475_2637686	3249.337677	-0.335038556	0.127216472	-2.633609879	0.00844825	0.080154802
chr4_88008408_88029533	1128.263427	-0.415849348	0.157930217	-2.633120862	0.008460423	0.080154802
chr5_32019955_32034876	633.302305	-0.454317991	0.172416659	-2.635000546	0.008413715	0.080154802
chr16_9170901_9227513	4011.91938	-0.304345279	0.115640254	-2.631828185	0.00849268	0.080247886
chrX_47217565_47226300	462.6277516	-0.436462897	0.165854797	-2.631596453	0.008498474	0.080247886
chr17_73280734_73408829	12339.83306	-0.339168163	0.128925002	-2.630740014	0.008519919	0.080349055
chr11_17296673_17319946	3000.634979	-0.377995126	0.143851959	-2.627667563	0.008597249	0.080570963
chr17_64427474_64447291	446.593248	-0.418957728	0.159392498	-2.628465789	0.008577098	0.080570963
chr18_74743777_74860173	19237.82114	-0.31883538	0.121333354	-2.627763665	0.008594821	0.080570963
chr19_47578337_47619853	6542.678085	-0.331244258	0.126002935	-2.628861437	0.008567126	0.080570963
chr2_99054602_99151877	10297.89235	-0.297100708	0.113020676	-2.628728804	0.008570468	0.080570963
chr2_28112467_28121621	2760.38462	-0.318336326	0.121185258	-2.626856858	0.008617758	0.080600634
chr8_17925769_17943121	2155.816066	-0.3804482	0.144862726	-2.626267016	0.008632707	0.080600634
chr9_19118725_19130690	1341.8379	-0.340464569	0.129621963	-2.626596315	0.008624358	0.080600634
chr19_50369009_50374005	1101.507484	-0.406138519	0.15470373	-2.625266501	0.008658117	0.080737211
chr12_92625172_92630560	380.9474002	-0.485277508	0.18488741	-2.624719056	0.008672049	0.080766545
chr1_200975614_200996629	2690.869419	-0.346818385	0.132422537	-2.619028394	0.008818061	0.080926545
chr1_236079506_236119642	2659.711465	-0.323757888	0.123583105	-2.619758487	0.008799206	0.080926545
chr15_41684408_41703029	1120.321769	-0.337602669	0.128735603	-2.622449893	0.00873001	0.080926545
chr16_57156937_57200702	2349.390562	-0.367971024	0.140411982	-2.620652597	0.008776164	0.080926545
chr17_7770896_7803432	2866.604288	-0.330527306	0.12620015	-2.619072219	0.008816928	0.080926545
chr17_13820211_13836813	996.6756835	-0.410590211	0.156643898	-2.621169524	0.008762868	0.080926545
chr17_20433813_20438399	492.3000978	-0.422628812	0.161264052	-2.6207255	0.008774288	0.080926545
chr19_8500385_8524134	1391.070685	-0.358340588	0.136677456	-2.621797325	0.008746743	0.080926545
chr21_30665635_30688175	2047.852276	-0.337444985	0.128703573	-2.621877359	0.008744689	0.080926545
chr22_23550289_23599246	2382.83702	-0.332622078	0.12698883	-2.619301853	0.008810994	0.080926545
chr3_15298166_15370805	4227.865635	-0.33449344	0.127514781	-2.623173864	0.00871148	0.080926545
chr6_15508259_15536756	717.5405715	-0.351511449	0.134216148	-2.61899522	0.008818918	0.080926545
chr22_37985798_38046182	4773.22204	-0.327088619	0.124914868	-2.618492288	0.008831929	0.080946735
chr17_55674643_55707216	1964.642084	-0.379438149	0.145019583	-2.616461458	0.008884639	0.081230989
chr8_23305833_23315904	1297.807806	-0.405459166	0.154957385	-2.616584972	0.008881426	0.081230989
chr1_19271584_19279687	1299.568	-0.412184697	0.157617818	-2.615089467	0.008920409	0.081419846
chr19_1646859_1669860	1811.800424	-0.387933945	0.148358831	-2.614835556	0.008927042	0.081419846
chr1_2155600_2251278	10718.55171	-0.314866983	0.120566809	-2.611556089	0.00901312	0.081765457
chr16_4663358_4733002	5109.303009	-0.312664886	0.119753722	-2.610899106	0.009030453	0.081765457
chr18_55285816_55309938	2025.175847	-0.322391512	0.123454929	-2.611410622	0.009016955	0.081765457
chr2_197770456_197780842	391.8267598	-0.442152398	0.169259779	-2.612270917	0.008994295	0.081765457
chr4_103421295_103450357	3820.076049	-0.327107257	0.125272756	-2.611160384	0.009023556	0.081765457
chr6_32627360_32637907	1735.863838	-0.501006116	0.191834625	-2.611656349	0.009010478	0.081765457
chr19_1872371_1906159	6151.653716	-0.286413423	0.109736133	-2.610019274	0.009053712	0.081811658
chr7_77317098_77340548	1922.171741	-0.318552369	0.122062569	-2.609746565	0.009060932	0.081811658
chr8_145627945_145639486	546.9380167	-0.434283373	0.166426068	-2.609467241	0.009068333	0.081811658
chr11_122530357_122630462	8124.134243	-0.371733852	0.142609817	-2.606649808	0.009143282	0.082239757
chr12_54745868_54773400	1257.22011	-0.37079252	0.142234493	-2.606909976	0.009136338	0.082239757
chr4_143274637_143289180	782.0600138	-0.376319142	0.144423844	-2.605657987	0.009169797	0.082239757
chr6_31429730_31444458	2317.53685	-0.309485993	0.118740754	-2.606400778	0.009149933	0.082239757
chr9_5556581_5594863	2604.239439	-0.40371216	0.154938746	-2.60562429	0.009170699	0.082239757
chr11_47395267_47423028	4527.813084	-0.36753318	0.141097176	-2.60482308	0.009192171	0.082333705
chr19_3153497_3189662	4048.617956	-0.304359249	0.116878761	-2.604059514	0.009212676	0.082341121
chr22_30684225_30732852	7676.490752	-0.365981363	0.140547276	-2.603973358	0.009214992	0.082341121
chr1_1070751_1094246	1244.775976	-0.37580257	0.144452214	-2.601570161	0.009279808	0.082361143
chr1_25339101_25363833	1949.274493	-0.33027724	0.128003097	-2.580228509	0.009873496	0.082361143
chr1_25563019_25568340	767.4716108	-0.328282486	0.126199104	-2.601306007	0.009286957	0.082361143
chr1_76185868_76192695	755.8796578	-0.356882935	0.138025143	-2.585637136	0.00971992	0.082361143
chr1_156116238_156126312	660.4510224	-0.392850476	0.151970849	-2.585038378	0.009736816	0.082361143
chr1_156441663_156480550	7227.522028	-0.309006696	0.118871716	-2.599497235	0.009336043	0.082361143
chr1_206872984_206913558	2073.715481	-0.316533084	0.12252487	-2.583419061	0.009782642	0.082361143
chr1_212455206_212465026	2567.23304	-0.323366782	0.12546781	-2.577288809	0.009957871	0.082361143
chr10_63857632_63870477	451.9790932	-0.464548071	0.179214626	-2.592132584	0.0095383	0.082361143
chr11_10498327_10526611	975.2825266	-0.389452153	0.150651592	-2.585118078	0.009734565	0.082361143
chr11_111238167_111251631	1045.877231	-0.437585111	0.169977264	-2.574374362	0.010042155	0.082361143
chr12_6240921_6257853	2022.945455	-0.324463454	0.125442459	-2.586552082	0.009694152	0.082361143
chr12_25741921_25749430	750.4163256	-0.434865255	0.168168368	-2.585892107	0.009712733	0.082361143
chr12_113498455_113530712	1442.874374	-0.409073146	0.157380065	-2.599269134	0.00934225	0.082361143
chr13_111299288_111329848	1389.342996	-0.381854024	0.148240551	-2.575908019	0.009997724	0.082361143
chr13_111564811_111568753	1683.83131	-0.328505499	0.127115818	-2.58430072	0.009757667	0.082361143
chr14_65748384_65771724	1867.705485	-0.372044116	0.142912104	-2.603307253	0.009232917	0.082361143
chr14_75149501_75165911	497.8803625	-0.392099684	0.15224947	-2.575376343	0.010013107	0.082361143
chr15_63758691_63838910	14728.82326	-0.332956977	0.128558699	-2.589921807	0.009599773	0.082361143
chr16_3500257_3514683	1341.808408	-0.317482288	0.12260081	-2.589561105	0.009609837	0.082361143
chr16_11169912_11209122	1035.946471	-0.374801263	0.145511769	-2.575745363	0.010002428	0.082361143
chr16_11756355_11794967	3426.948317	-0.349542285	0.135671485	-2.57638725	0.009983876	0.082361143
chr16_58198084_58212747	637.6242702	-0.364437263	0.141184372	-2.581286138	0.009843296	0.082361143
chr16_81644728_81668496	1040.779243	-0.385306803	0.148420399	-2.596050179	0.009430229	0.082361143
chr17_20596147_20606017	582.4489732	-0.452792055	0.175437053	-2.58093742	0.009853244	0.082361143
chr17_29071351_29089262	495.8274832	-0.32455434	0.125233282	-2.591598143	0.009553129	0.082361143
chr17_40513661_40532839	649.9293676	-0.427460445	0.164813379	-2.593602821	0.009497614	0.082361143
chr17_43471651_43492659	1922.892764	-0.336147324	0.1301495	-2.582778444	0.009800824	0.082361143
chr17_54973887_55003194	2230.972896	-0.338001607	0.130030271	-2.59940709	0.009338495	0.082361143
chr17_56581778_56597041	1497.898211	-0.358484319	0.138947179	-2.580004301	0.009879908	0.082361143
chr17_65355382_65488762	21550.15079	-0.347887649	0.135101371	-2.57501199	0.010023661	0.082361143
chr17_67062408_67068056	355.5220279	-0.473556381	0.183084037	-2.586551999	0.009694154	0.082361143
chr17_80059050_80088162	4102.420313	-0.352447827	0.136480853	-2.582397595	0.009811648	0.082361143
chr19_1244688_1267561	4671.173692	-0.343526307	0.132765238	-2.587471773	0.009668312	0.082361143
chr19_6056657_6067624	530.865895	-0.425421041	0.163486787	-2.60217385	0.009263488	0.082361143
chr19_10294832_10310197	821.2813448	-0.331047511	0.128593399	-2.574374059	0.010042164	0.082361143
chr19_16675647_16706499	4227.201632	-0.332330214	0.128990453	-2.576393889	0.009983684	0.082361143
chr19_17171451_17296570	7940.282087	-0.296863628	0.114347579	-2.5961514	0.009427451	0.082361143
chr19_19760134_19782742	3383.369623	-0.356550646	0.138313409	-2.577845848	0.009941834	0.082361143
chr19_39886825_39905177	9554.592865	-0.324637175	0.12538724	-2.589076636	0.009623367	0.082361143
chr19_49827870_49845807	3777.285447	-0.368244509	0.142579651	-2.582728366	0.009802247	0.082361143
chr2_24705335_24716982	1092.701314	-0.34807175	0.135073408	-2.576908034	0.009968847	0.082361143
chr2_113381373_113394353	1884.876378	-0.348502272	0.134872644	-2.58393594	0.009767994	0.082361143
chr2_128135420_128155736	3108.366425	-0.329229449	0.127573535	-2.580703353	0.009859927	0.082361143
chr2_136806976_136826809	635.1270082	-0.377185266	0.145612903	-2.590328601	0.009588436	0.082361143
chr2_219224155_219244574	1672.521752	-0.356831164	0.138079216	-2.584249637	0.009759113	0.082361143
chr20_42683691_42710039	3822.480624	-0.362640996	0.140729602	-2.576863659	0.009970127	0.082361143
chr20_61405773_61409067	348.196265	-0.445560411	0.173009894	-2.575346421	0.010013973	0.082361143
chr20_62232979_62280933	9097.516906	-0.327971266	0.127141026	-2.579586427	0.00989187	0.082361143
chr21_38736935_38772118	3988.961055	-0.31658459	0.122008725	-2.594770078	0.009465421	0.082361143
chr22_22379720_22392247	405.0777537	-0.575127186	0.221009526	-2.602273295	0.009260802	0.082361143
chr22_22511286_22523447	916.1090972	-0.463594154	0.178518909	-2.59689104	0.009407176	0.082361143
chr22_27061323_27071998	2389.313354	-0.356872878	0.137991336	-2.586197722	0.009704125	0.082361143
chr3_186646538_186689770	2659.970318	-0.311799224	0.120255763	-2.592800684	0.009519792	0.082361143
chr4_2281857_2299739	2674.733723	-0.344080215	0.132278241	-2.601185288	0.009290226	0.082361143
chr5_139615316_139673990	1696.189812	-0.346360006	0.134026578	-2.584263596	0.009758718	0.082361143
chr5_173246880_173262943	433.6363431	-0.426409843	0.165058621	-2.583384254	0.009783629	0.082361143
chr5_174926919_174954039	1376.099014	-0.440708129	0.170125394	-2.590489982	0.009583941	0.082361143
chr5_176541550_176569100	1412.083897	-0.285517316	0.10997259	-2.596258891	0.009424502	0.082361143
chr5_176839409_176884668	5950.051772	-0.317290716	0.123041887	-2.578721141	0.00991668	0.082361143
chr6_31757632_31766904	1331.929763	-0.394597256	0.152702335	-2.584094447	0.009763505	0.082361143
chr6_31780964_31807433	4635.636799	-0.271870967	0.104646346	-2.597997709	0.009376912	0.082361143
chr7_98475552_98482469	1000.372531	-0.381970273	0.147657208	-2.586871833	0.009685161	0.082361143
chr7_139909168_139970265	4695.437729	-0.272172297	0.105689417	-2.575208608	0.010017965	0.082361143
chr8_17471296_17473245	370.6389039	-0.504728797	0.195974091	-2.57548738	0.010009893	0.082361143
chr8_117662986_117665891	478.5845123	-0.485987482	0.187787606	-2.587963564	0.009654519	0.082361143
chr8_124140908_124145968	398.2505828	-0.467786338	0.180305871	-2.594404358	0.009475497	0.082361143
chr8_134628015_134630607	353.7804537	-0.493048306	0.189923759	-2.596032797	0.009430706	0.082361143
chr9_35755351_35758846	478.395195	-0.43500157	0.167421994	-2.598234312	0.009370453	0.082361143
chr9_90148254_90184864	1051.465631	-0.380565684	0.147127386	-2.586640688	0.00969166	0.082361143
chr9_135272907_135282594	504.394853	-0.348580139	0.134784819	-2.586197331	0.009704136	0.082361143
chr9_139415854_139468050	3274.447705	-0.378211463	0.146667849	-2.578693733	0.009917467	0.082361143
chrX_40005501_40037895	3964.480252	-0.34512845	0.133680864	-2.581734141	0.009830528	0.082361143
chrX_49011907_49033282	1161.127724	-0.358284867	0.138173932	-2.592998999	0.009514305	0.082361143
chrX_117628392_117681344	4891.658607	-0.320123473	0.124331295	-2.574761832	0.010030913	0.082361143
chr19_2235116_2242369	1456.546451	-0.313974955	0.122020866	-2.57312512	0.010078476	0.082568525
chr12_122052909_122125686	7234.674194	-0.31599867	0.122869359	-2.571826467	0.010116359	0.082607734
chr18_74522087_74540461	1478.507033	-0.369159196	0.143498254	-2.572569249	0.010094676	0.082607734
chr9_34982135_34989899	549.6589708	-0.408610173	0.158865588	-2.572049609	0.01010984	0.082607734
chr1_16766702_16775530	1325.70889	-0.361358596	0.141615783	-2.551683076	0.010720399	0.082618743
chr1_19702273_19815404	9859.432595	-0.315041067	0.122713807	-2.567282979	0.010249893	0.082618743
chr1_27922801_27999785	8718.395818	-0.307880312	0.120057702	-2.564436167	0.010334359	0.082618743
chr1_153503995_153509520	1005.384814	-0.352143602	0.137126823	-2.568013998	0.010228303	0.082618743
chr1_159878938_159896266	4791.658485	-0.3296216	0.129062128	-2.553976176	0.010650054	0.082618743
chr10_5881536_5895789	1041.689574	-0.405300277	0.157998822	-2.565210756	0.010311315	0.082618743
chr10_6109986_6126130	924.1131081	-0.394883954	0.154642745	-2.553523961	0.010663894	0.082618743
chr10_45912548_45930201	819.5424589	-0.408160847	0.159687861	-2.555991696	0.010588565	0.082618743
chr10_48473984_48483091	1108.39284	-0.350288482	0.137072154	-2.555504328	0.010603404	0.082618743
chr11_17216237_17231460	882.2063369	-0.346686965	0.135335056	-2.561693737	0.010416313	0.082618743
chr11_47173423_47183456	486.6661183	-0.390674729	0.152682624	-2.558737328	0.010505309	0.082618743
chr11_116963445_116970642	1467.705367	-0.318543904	0.124374735	-2.561162484	0.010432255	0.082618743
chr11_128414004_128446189	2784.81718	-0.341088938	0.133740768	-2.550373703	0.01076075	0.082618743
chr12_58132582_58139767	1837.769487	-0.32727069	0.128169465	-2.553421672	0.010667027	0.082618743
chr12_109247194_109256925	770.9984754	-0.317951266	0.124668113	-2.550381644	0.010760505	0.082618743
chr12_110980498_111137053	12912.32506	-0.33919158	0.133116548	-2.54807974	0.010831771	0.082618743
chr13_44707211_44717177	653.8905734	-0.364850472	0.143061773	-2.550300231	0.010763019	0.082618743
chr13_51482705_51511359	3517.16437	-0.324562004	0.126818304	-2.559267817	0.01048929	0.082618743
chr14_50692364_50704404	1579.719261	-0.327473513	0.128144814	-2.55549563	0.010603669	0.082618743
chr14_69147369_69153491	1626.159158	-0.361565746	0.141974208	-2.546700205	0.010874681	0.082618743
chr14_71372726_71386992	1356.278165	-0.342783378	0.134543086	-2.547759144	0.01084173	0.082618743
chr14_103021244_103041625	648.7095329	-0.457052191	0.179438162	-2.547129245	0.01086132	0.082618743
chr15_90722031_90739046	1326.517385	-0.388334768	0.152372853	-2.548582384	0.010816174	0.082618743
chr16_11860234_11904901	5712.742513	-0.323171437	0.126282819	-2.559108519	0.010494098	0.082618743
chr16_30097744_30108660	1636.343012	-0.326370085	0.128063348	-2.54850502	0.010818573	0.082618743
chr16_30912730_30916111	688.3844428	-0.324533876	0.127412854	-2.547104682	0.010862084	0.082618743
chr17_2904579_2908344	353.2824589	-0.531788048	0.207698597	-2.560383437	0.010455673	0.082618743
chr17_3986829_4014422	885.8147962	-0.317070826	0.123787021	-2.561422214	0.010424458	0.082618743
chr17_44692816_44738114	1294.573808	-0.509934469	0.199135575	-2.560740184	0.010444944	0.082618743
chr17_46617894_46626430	1801.325009	-0.323981924	0.126023192	-2.570811927	0.010146041	0.082618743
chr17_72199823_72202514	385.9215462	-0.436923697	0.1714981	-2.54768827	0.010843932	0.082618743
chr17_73817410_73874029	4981.466118	-0.324809008	0.126871531	-2.560140986	0.010462971	0.082618743
chr17_76104442_76145063	5295.560592	-0.332768513	0.13029221	-2.554016948	0.010648807	0.082618743
chr17_80156958_80280274	11558.21407	-0.320950584	0.125666229	-2.553992317	0.010649561	0.082618743
chr18_42079022_42089509	909.3198857	-0.416739405	0.163166792	-2.554069979	0.010647186	0.082618743
chr18_42301624_42311911	564.7250888	-0.414512667	0.162748674	-2.54694958	0.010866913	0.082618743
chr19_13840667_13843034	353.4967303	-0.460014173	0.180641328	-2.546561076	0.010879017	0.082618743
chr19_16179990_16234934	6112.505845	-0.329551724	0.129299181	-2.548753379	0.010810872	0.082618743
chr19_41791036_41864748	11510.72889	-0.298872852	0.11638145	-2.568045446	0.010227375	0.082618743
chr19_48012952_48022136	1570.777905	-0.369883425	0.145232116	-2.54684319	0.010870227	0.082618743
chr19_49147800_49153940	1065.841827	-0.384597934	0.150100528	-2.562269024	0.010399073	0.082618743
chr19_49462402_49472393	1481.840642	-0.359884162	0.141156545	-2.549539324	0.010786535	0.082618743
chr2_74398510_74415087	1814.402629	-0.312448326	0.122321971	-2.554310754	0.010639825	0.082618743
chr2_100725651_100732646	1260.999758	-0.402557902	0.15698447	-2.564316728	0.010337916	0.082618743
chr2_238805401_238815875	812.9515785	-0.352763493	0.138127561	-2.553896479	0.010652492	0.082618743
chr20_1819937_1883649	1710.152614	-0.401517455	0.156497234	-2.565652096	0.010298206	0.082618743
chr20_4741351_4811315	8613.707253	-0.301455198	0.117869059	-2.557543103	0.010541449	0.082618743
chr20_25175642_25179179	740.4331852	-0.374368163	0.146833316	-2.549613225	0.010784249	0.082618743
chr20_30942284_30957162	1884.796208	-0.350443385	0.137117074	-2.555796838	0.010594496	0.082618743
chr21_43646407_43690052	2507.801772	-0.310987574	0.122081392	-2.547379	0.010853549	0.082618743
chr21_46265528_46353133	9613.811591	-0.295922393	0.115663304	-2.558481233	0.010513049	0.082618743
chr22_17565197_17600107	3217.888238	-0.317264589	0.123470693	-2.569553799	0.010182958	0.082618743
chr22_50679753_50686729	1324.150519	-0.37473232	0.146645608	-2.555359996	0.010607802	0.082618743
chr3_186703202_186802528	11101.09131	-0.362842382	0.142125887	-2.55296477	0.01068103	0.082618743
chr4_2786912_2877814	8571.366308	-0.307166759	0.120228263	-2.554863139	0.010622956	0.082618743
chr4_10081194_10126404	4753.481083	-0.292751127	0.114489269	-2.557018039	0.010557374	0.082618743
chr4_36305250_36328781	1250.299019	-0.366620177	0.143312941	-2.558179145	0.010522187	0.082618743
chr4_109353467_109357053	460.28274	-0.503965907	0.196452998	-2.56532561	0.010307902	0.082618743
chr5_137086894_137091497	2621.803467	-0.377990415	0.14785941	-2.556417718	0.010575608	0.082618743
chr5_139486518_139488145	550.118232	-0.418787798	0.163890555	-2.555289408	0.010609954	0.082618743
chr6_134490873_134500244	1987.419873	-0.35489722	0.138570889	-2.561123929	0.010433413	0.082618743
chr7_65444088_65447637	601.564241	-0.39510668	0.154671109	-2.554495687	0.010634175	0.082618743
chr7_74264875_74270414	1417.520018	-0.353509062	0.137615914	-2.568809456	0.010204855	0.082618743
chr8_141567963_141609676	3285.646793	-0.299436757	0.117292157	-2.55291371	0.010682596	0.082618743
chr9_96252193_96275203	1157.397967	-0.280469033	0.109864867	-2.552854617	0.010684408	0.082618743
chr9_131893482_131912218	1769.828477	-0.317042929	0.123450523	-2.568178088	0.010223462	0.082618743
chr9_132172263_132185460	1937.667559	-0.335420336	0.131318626	-2.554247982	0.010641744	0.082618743
chr9_134399646_134415636	499.4131007	-0.40096293	0.156430641	-2.563199434	0.010371246	0.082618743
chrX_48534030_48545435	1453.195352	-0.318540311	0.124911065	-2.550136858	0.010768064	0.082618743
chr8_125714151_125733418	851.8009577	-0.351115933	0.137907032	-2.546033571	0.010895471	0.082659865
chr11_66997660_67061492	15185.20461	-0.298959425	0.117620206	-2.541735258	0.011030369	0.082692978
chr12_54721858_54726185	473.7492323	-0.502676199	0.197636194	-2.543442016	0.010976627	0.082692978
chr15_91203600_91231240	740.8375765	-0.37054143	0.145732456	-2.54261433	0.01100266	0.082692978
chr16_1507633_1531480	1803.573748	-0.357304182	0.140508148	-2.542942797	0.010992322	0.082692978
chr17_62182906_62210343	1633.30603	-0.30695042	0.120721436	-2.542633943	0.011002042	0.082692978
chr17_74552573_74558801	1390.281665	-0.337436729	0.132772308	-2.541469187	0.011038768	0.082692978
chr18_53172967_53178828	520.781357	-0.362611377	0.14250803	-2.544497861	0.010943498	0.082692978
chr19_50142388_50147350	1551.056455	-0.31164563	0.122629477	-2.541359852	0.011042221	0.082692978
chr2_112157774_112269246	10302.64339	-0.329738147	0.12967762	-2.542752924	0.010998297	0.082692978
chr20_304600_308809	744.3961817	-0.382560213	0.150518672	-2.541613002	0.011034227	0.082692978
chr22_36674101_36870189	24853.65484	-0.296713732	0.116621896	-2.544236894	0.010951678	0.082692978
chr4_47465031_47468576	645.3072003	-0.42504895	0.167255021	-2.541322518	0.0110434	0.082692978
chr5_112042735_112047186	644.4305133	-0.393282079	0.154499091	-2.545530042	0.010911197	0.082692978
chr21_34557239_34647766	8229.711915	-0.310206031	0.122089725	-2.54080374	0.011059798	0.082733036
chr1_29081895_29112486	907.7449701	-0.294447255	0.115960266	-2.53920816	0.01111037	0.082862996
chr3_101487107_101598672	10569.60493	-0.321781168	0.126715445	-2.53939974	0.011104287	0.082862996
chr4_909061_930795	1902.763256	-0.321857241	0.126742156	-2.539464785	0.011102222	0.082862996
chr1_8931914_8940085	1653.25377	-0.355527385	0.140294681	-2.534147282	0.011272134	0.082869368
chr1_109093800_109104183	990.3000128	-0.347246154	0.137146725	-2.531931788	0.011343606	0.082869368
chr1_161011295_161042019	7738.693957	-0.319158127	0.125863482	-2.535748422	0.011220731	0.082869368
chr10_48571208_48575008	435.9288178	-0.359247925	0.141603575	-2.536997566	0.011180773	0.082869368
chr10_102755921_102759901	675.2345789	-0.388677499	0.15329583	-2.535473402	0.011229546	0.082869368
chr14_92307465_92360644	9412.061985	-0.378137219	0.149181328	-2.534748978	0.011252793	0.082869368
chr14_106620207_106643254	986.7933112	-0.373052658	0.147299415	-2.532614652	0.011321534	0.082869368
chr15_57877444_57880540	657.4745343	-0.434104477	0.171408982	-2.532565517	0.011323121	0.082869368
chr15_75063406_75102394	11462.60873	-0.310813319	0.12276242	-2.531827888	0.011346967	0.082869368
chr17_18085424_18094929	1885.474572	-0.364774707	0.144104085	-2.531328005	0.011363153	0.082869368
chr17_40366873_40475693	12649.63411	-0.337716772	0.133119342	-2.536947435	0.011182374	0.082869368
chr17_72626017_72639522	865.4713987	-0.389037529	0.153710567	-2.530974522	0.011374611	0.082869368
chr18_3447145_3467234	5896.488282	-0.333773775	0.131648093	-2.535348357	0.011233555	0.082869368
chr19_7401424_7456220	7084.54353	-0.315020605	0.124355828	-2.533219465	0.011302017	0.082869368
chr19_47852000_47894709	2033.803268	-0.388191527	0.152903886	-2.538794383	0.011123518	0.082869368
chr2_61648282_61719464	4586.563344	-0.321670219	0.126801671	-2.536797943	0.01118715	0.082869368
chr20_30807416_30821870	457.5742202	-0.336624626	0.13270121	-2.536711052	0.011189927	0.082869368
chr20_49089957_49101384	884.1137981	-0.330489088	0.130239658	-2.53754572	0.011163279	0.082869368
chr6_12007558_12022241	3219.940243	-0.36247727	0.143258951	-2.530224242	0.011398965	0.082869368
chr6_43138061_43155238	2410.691916	-0.369446046	0.145768572	-2.534469815	0.011261763	0.082869368
chr7_2057430_2090206	1390.899373	-0.304436634	0.120212254	-2.532492523	0.011325479	0.082869368
chr7_2933156_2947860	537.3338976	-0.380935317	0.150239066	-2.535527718	0.011227804	0.082869368
chr7_63765190_63776947	1097.455453	-0.341854908	0.135078614	-2.530784836	0.011380764	0.082869368
chr7_107530779_107534168	1402.424632	-0.35154835	0.138870604	-2.531481396	0.011358184	0.082869368
chr8_1692453_1721585	2305.362105	-0.329787505	0.130325202	-2.530496794	0.011390113	0.082869368
chr8_116678166_116682029	464.4539215	-0.382469475	0.150752943	-2.53706141	0.011178734	0.082869368
chr14_21077866_21082572	362.5331756	-0.426869928	0.168763948	-2.529390503	0.011426082	0.082985938
chr20_1338933_1374912	2446.303423	-0.311531253	0.123203782	-2.528585141	0.011452331	0.083018751
chr7_76211628_76241371	1084.845344	-0.333734983	0.13198558	-2.528571558	0.011452774	0.083018751
chr1_156185386_156196435	429.2183532	-0.371724123	0.147071097	-2.527513096	0.011487354	0.083108509
chr12_47689591_47713825	1402.69271	-0.356453854	0.141024005	-2.527611201	0.011484145	0.083108509
chr12_50033804_50076728	4113.885799	-0.323443641	0.128047301	-2.525969997	0.011537933	0.083393867
chr12_1696616_1719082	2154.545721	-0.302066095	0.119620609	-2.52520111	0.01156321	0.083495963
chr6_285291_323569	3655.765323	-0.334545016	0.132504113	-2.524789665	0.011576755	0.083513242
chr19_2253414_2274900	3047.542207	-0.293742165	0.116365538	-2.524305491	0.011592714	0.083547874
chr20_31552539_31566022	3273.54363	-0.346538399	0.137324558	-2.5234991	0.011619336	0.083578853
chr4_185538214_185571904	2466.544138	-0.296996741	0.117688412	-2.523585258	0.011616489	0.083578853
chr9_33111271_33169462	10164.8271	-0.354450376	0.140520317	-2.522413723	0.011655254	0.083756756
chr12_6327880_6341565	496.2280212	-0.368448927	0.146120517	-2.521541353	0.011684194	0.083785435
chr15_52020951_52031342	2903.527825	-0.291636335	0.115669863	-2.521281936	0.011692812	0.083785435
chr9_115619599_115627082	700.0278035	-0.449764698	0.17834582	-2.521868452	0.011673335	0.083785435
chr19_54959276_54963092	1982.691008	-0.350553917	0.139076857	-2.520576936	0.011716262	0.083793096
chr3_43285136_43299811	711.0813995	-0.382360481	0.151686538	-2.520727859	0.011711239	0.083793096
chr16_84577892_84690715	11049.39427	-0.32245591	0.127956361	-2.520045948	0.011733952	0.083839532
chr14_69581549_69597194	1112.763906	-0.347093402	0.137764294	-2.519472867	0.01175307	0.083896079
chr1_43388468_43425688	6007.569332	-0.296028108	0.117605503	-2.517128032	0.011831583	0.084066759
chr1_92256294_92275488	1637.294369	-0.290350481	0.115314194	-2.517907559	0.01180543	0.084066759
chr12_109009341_109061703	8943.024431	-0.298226689	0.118509975	-2.516469102	0.011853729	0.084066759
chr2_136860644_136909435	15911.18484	-0.340199063	0.135104103	-2.518051303	0.011800613	0.084066759
chr22_21773609_21796540	449.0426544	-0.384839126	0.152936032	-2.516340472	0.011858057	0.084066759
chr3_141012312_141040929	2045.950272	-0.365055494	0.14504255	-2.516885526	0.011839729	0.084066759
chr5_42620507_42623065	443.0701522	-0.53180614	0.211362897	-2.516080856	0.011866796	0.084066759
chr9_6680057_6716883	3150.408705	-0.366378655	0.145527137	-2.517596812	0.011815849	0.084066759
chr10_73576531_73656163	3626.807971	-0.329556163	0.131056576	-2.514609901	0.011916416	0.084338488
chr1_32712339_32760265	10455.92168	-0.292508776	0.116447623	-2.511934272	0.012007145	0.084569702
chr10_112113974_112118321	576.7274595	-0.361573809	0.143977731	-2.511317602	0.012028143	0.084569702
chr11_18298236_18305414	574.693246	-0.424585378	0.16899749	-2.51237683	0.011992096	0.084569702
chr19_10660387_10681229	3238.10593	-0.329797104	0.131245639	-2.512823331	0.01197693	0.084569702
chr2_88314743_88328274	1235.008502	-0.329413354	0.131067878	-2.513303483	0.011960639	0.084569702
chr2_113896189_113964790	5360.78928	-0.297361017	0.118405306	-2.511382538	0.01202593	0.084569702
chr22_50814025_50845173	1073.173681	-0.31649763	0.12602799	-2.511328073	0.012027786	0.084569702
chr11_795482_798845	782.4247058	-0.370633931	0.147656306	-2.510112446	0.012069272	0.084702281
chr12_47742115_47806089	6269.221397	-0.38322955	0.152718612	-2.509383402	0.012094214	0.084702281
chr17_4384147_4390324	414.9766016	-0.331866507	0.132221736	-2.509923992	0.012075715	0.084702281
chr2_165614550_165619765	458.1769389	-0.537179662	0.214147966	-2.508450919	0.012126181	0.084702281
chr20_30147784_30165646	616.6752591	-0.365180112	0.145561579	-2.508767177	0.012115331	0.084702281
chr6_90636661_90682509	1972.282087	-0.348681204	0.13897305	-2.508984328	0.012107886	0.084702281
chr8_102119467_102131135	562.7152522	-0.348307276	0.13882084	-2.509041695	0.012105919	0.084702281
chr15_57199490_57235582	2213.90277	-0.329924477	0.131561444	-2.507759613	0.012149929	0.084710121
chr8_126353462_126365766	407.4868726	-0.413712551	0.164954728	-2.508036943	0.012140397	0.084710121
chr1_169848827_169864136	2507.434864	-0.352221647	0.140504289	-2.50683911	0.012181615	0.084852028
chr11_46337193_46387758	4664.294036	-0.322551433	0.128716704	-2.505901887	0.012213951	0.084998199
chr11_954318_965289	365.3495906	-0.451898614	0.180498622	-2.503612537	0.012293258	0.08502722
chr12_3852699_3863503	1849.174479	-0.320583081	0.128003938	-2.504478265	0.012263214	0.08502722
chr14_106679513_106692167	1206.626307	-0.352505352	0.140842458	-2.502834417	0.012320317	0.08502722
chr15_79048243_79054952	507.1050692	-0.429467623	0.171575021	-2.503089437	0.012311443	0.08502722
chr2_43027675_43039074	1571.042216	-0.369316078	0.147533414	-2.503270736	0.012305137	0.08502722
chr20_1782860_1805825	1230.163429	-0.407329154	0.162594205	-2.505188634	0.01223861	0.08502722
chr3_45503829_45507248	346.8647078	-0.469289852	0.187411799	-2.504057133	0.012277821	0.08502722
chr4_17808877_17816345	1313.638236	-0.302243261	0.120728907	-2.503487086	0.012297617	0.08502722
chrUn_gl000220_7025_8353	1365.363776	-0.398978873	0.15928234	-2.504853162	0.012250224	0.08502722
chr17_61992477_62033091	1866.06128	-0.421073304	0.168342483	-2.501289607	0.012374194	0.085241919
chr7_142936361_142964171	2259.085524	-0.37951221	0.151715716	-2.501469331	0.012367915	0.085241919
chr17_8279091_8297604	1525.70206	-0.30046366	0.120171996	-2.500280175	0.012409512	0.085251358
chr19_41219935_41226543	1511.310065	-0.357624561	0.143034134	-2.500274253	0.01240972	0.085251358
chr19_54599975_54606852	616.6654149	-0.376279283	0.150488708	-2.500382181	0.012405939	0.085251358
chr17_62960905_62986088	7551.724847	-0.2977878	0.119148398	-2.499301744	0.01244383	0.085407335
chr1_244000318_244015060	1349.136097	-0.355980168	0.142472364	-2.498591012	0.012468812	0.085500426
chr4_83278395_83296470	2453.864729	-0.327198404	0.130979154	-2.498095261	0.012486264	0.085541758
chr16_48619830_48664312	6074.083088	-0.288396054	0.115468044	-2.497626575	0.012502782	0.085543771
chr16_49628268_49634275	350.3364459	-0.501458643	0.200838214	-2.496828831	0.012530943	0.085543771
chr22_38283010_38294516	866.4817813	-0.370394807	0.148348299	-2.496791729	0.012532254	0.085543771
chr6_18152656_18187341	2065.323682	-0.302275963	0.121051591	-2.497083757	0.012521938	0.085543771
chr3_140475495_140492672	514.4985906	-0.402296628	0.161174536	-2.496030936	0.012559165	0.085649386
chr11_57314566_57337032	2233.59463	-0.328137286	0.131559882	-2.494204767	0.01262397	0.085735974
chr12_66536624_66566448	3134.54679	-0.319801949	0.12822543	-2.494060251	0.012629111	0.085735974
chr16_3100531_3157976	5465.699312	-0.311913096	0.125048064	-2.494345669	0.012618959	0.085735974
chr16_10950120_11048437	4616.876728	-0.362741415	0.14537857	-2.495150526	0.012590371	0.085735974
chr19_7755534_7784023	1579.347287	-0.367607808	0.147352168	-2.494756694	0.012604352	0.085735974
chr11_117085308_117104939	2309.145413	-0.366017287	0.147052043	-2.489032308	0.012809132	0.085768751
chr12_96627136_96668491	1952.702059	-0.296658174	0.119034608	-2.49220104	0.012695416	0.085768751
chr12_113375238_113378780	633.0262245	-0.314904963	0.126528412	-2.48880831	0.012817205	0.085768751
chr13_25854568_25866888	1851.141262	-0.383695486	0.154059294	-2.490570199	0.01275383	0.085768751
chr13_26477090_26481275	359.9864817	-0.499296864	0.200321636	-2.492475977	0.012685591	0.085768751
chr14_23257704_23294221	1761.018367	-0.351423422	0.141133716	-2.490003332	0.01277419	0.085768751
chr16_29429642_29459575	1144.885276	-0.315296294	0.126587283	-2.490742246	0.012747656	0.085768751
chr17_27243388_27280602	6985.049516	-0.301148986	0.120934465	-2.490183307	0.012767723	0.085768751
chr19_49961060_49985482	4183.791687	-0.329038815	0.132004777	-2.492628099	0.012680158	0.085768751
chr2_85534375_85556659	3607.757753	-0.300401007	0.120601243	-2.490861612	0.012743374	0.085768751
chr2_101883969_101957595	5952.508351	-0.28490514	0.114472582	-2.488850478	0.012815685	0.085768751
chr2_203588979_203643900	2521.851709	-0.378679268	0.152091022	-2.48981999	0.012780781	0.085768751
chr20_35463796_35495527	1656.884307	-0.362796183	0.14569705	-2.490072264	0.012771712	0.085768751
chr20_57224534_57239670	4375.225599	-0.341153535	0.137069052	-2.488917301	0.012813277	0.085768751
chr7_150053830_150077432	3208.65147	-0.338679016	0.135873712	-2.492601479	0.012681109	0.085768751
chr9_44992107_45006215	367.2660862	-0.453462654	0.181912841	-2.492746814	0.01267592	0.085768751
chr14_95923147_95993718	5638.937225	-0.301291762	0.121166766	-2.486587476	0.012897486	0.085798238
chr17_7140116_7150431	2905.059392	-0.324905256	0.130603628	-2.487720001	0.012856491	0.085798238
chr2_64486840_64511911	1420.998196	-0.345988143	0.139148442	-2.486467968	0.012901818	0.085798238
chr20_25687391_25706682	530.7331844	-0.343370831	0.138060991	-2.487095215	0.012879092	0.085798238
chr20_56004761_56011574	580.7066958	-0.40131382	0.161331321	-2.487513378	0.012863962	0.085798238
chr21_36206968_36238608	1038.704925	-0.263552068	0.105966346	-2.487129907	0.012877837	0.085798238
chr7_2670919_2688068	841.7328199	-0.340880805	0.137072782	-2.486859903	0.012887614	0.085798238
chr12_12711545_12716843	1536.026536	-0.385163062	0.155167173	-2.482245791	0.013055719	0.085871492
chr14_35829052_35844280	531.7098195	-0.380556829	0.153173068	-2.484489175	0.012973745	0.085871492
chr15_31494471_31534593	1504.937941	-0.28983618	0.116775193	-2.482001287	0.01306468	0.085871492
chr15_77471008_77482374	1125.666006	-0.306747545	0.123577995	-2.482218187	0.01305673	0.085871492
chr16_1820442_1824820	683.6362244	-0.384564055	0.154761147	-2.484887606	0.012959234	0.085871492
chr17_4876004_4886892	365.7758198	-0.421170029	0.169685702	-2.482059621	0.013062542	0.085871492
chr17_4919945_4954943	2037.08667	-0.284856816	0.114745416	-2.48251152	0.013045985	0.085871492
chr17_42410146_42431438	757.3735914	-0.381088841	0.153554934	-2.481775288	0.013072969	0.085871492
chr17_43368146_43407260	4411.560375	-0.295805234	0.119191526	-2.481763962	0.013073384	0.085871492
chr19_41766619_41787673	5065.544494	-0.30575532	0.123021392	-2.485383358	0.012941199	0.085871492
chr2_43350439_43468445	30700.15741	-0.279964651	0.112740984	-2.483255344	0.013018773	0.085871492
chr20_37422143_37523632	9443.383271	-0.313480554	0.126149899	-2.484984593	0.012955704	0.085871492
chr20_44562076_44577134	2519.414606	-0.356843258	0.14361626	-2.484699557	0.012966081	0.085871492
chr5_176718191_176740065	2303.915947	-0.289811668	0.116661365	-2.484212903	0.012983816	0.085871492
chr2_55274508_55282918	1762.149932	-0.322719402	0.130092787	-2.480686363	0.01311297	0.085994136
chr3_143062787_143082960	892.0460758	-0.395679905	0.159507796	-2.480630502	0.013115025	0.085994136
chr12_118490622_118503423	773.823495	-0.318086186	0.128249246	-2.48021877	0.01313018	0.086018184
chr16_28921171_28948366	2003.723153	-0.377552272	0.152248151	-2.479847996	0.01314384	0.086032408
chr7_50181671_50209553	2039.054034	-0.320072735	0.129111519	-2.479040885	0.01317362	0.086152026
chr4_6641355_6646939	1809.306579	-0.377820643	0.152465031	-2.478080653	0.013209128	0.086158495
chr7_44787503_44810430	1451.575563	-0.316041212	0.127530815	-2.478155674	0.013206351	0.086158495
chr7_105084981_105091042	494.5131343	-0.431942866	0.174270814	-2.478572608	0.013190926	0.086158495
chr1_21605789_21672940	9096.416195	-0.342932808	0.138423451	-2.477418436	0.013233665	0.086243416
chr10_49874484_49886158	1845.188295	-0.43665482	0.176334649	-2.476284846	0.013275761	0.086367421
chr19_47359547_47372005	725.0455002	-0.393021773	0.158704105	-2.476443644	0.013269857	0.086367421
chr1_32665238_32668758	984.0308352	-0.355572346	0.14387519	-2.471394447	0.013458728	0.086484154
chr1_144582964_144595021	634.7169027	-0.339322528	0.137704383	-2.464137464	0.013734343	0.086484154
chr1_155210384_155220886	1059.701642	-0.313319132	0.127118401	-2.464781877	0.013709668	0.086484154
chr1_202935858_202938985	553.7429294	-0.399777418	0.161702042	-2.472309029	0.013424342	0.086484154
chr10_1086755_1120377	5921.655448	-0.299894697	0.12127678	-2.472812172	0.013405458	0.086484154
chr10_71077311_71152801	6235.142939	-0.321380385	0.130394391	-2.464679527	0.013713584	0.086484154
chr10_89614234_89656192	3529.148884	-0.330010725	0.134085492	-2.461196356	0.013847456	0.086484154
chr11_18403804_18418552	2863.614107	-0.331007176	0.133803638	-2.47382792	0.013367407	0.086484154
chr11_47856539_47887722	3356.692326	-0.340804951	0.138149925	-2.46692099	0.013628042	0.086484154
chr11_64517481_64571816	7553.513876	-0.326271412	0.131883766	-2.473931567	0.013363529	0.086484154
chr11_65330909_65346631	4858.176359	-0.315963617	0.128010557	-2.468262177	0.013577084	0.086484154
chr11_119171690_119192752	1635.22845	-0.337072836	0.136859356	-2.462914085	0.013781293	0.086484154
chr14_103851119_103854478	1054.288455	-0.374831599	0.152249538	-2.461955583	0.013818178	0.086484154
chr15_38771310_38880203	8699.3496	-0.319724458	0.129877039	-2.46174736	0.013826202	0.086484154
chr15_66678331_66726275	2561.844864	-0.27675699	0.112241664	-2.465724233	0.013673656	0.086484154
chr16_10479483_10491659	1111.2917	-0.342871244	0.138908091	-2.468331702	0.013574447	0.086484154
chr16_12058531_12189797	6948.123487	-0.281255197	0.11410533	-2.464873443	0.013706165	0.086484154
chr16_29224667_29241825	641.1559476	-0.281274309	0.113691879	-2.474005277	0.013360772	0.086484154
chr16_67812976_67841507	1585.601522	-0.340261729	0.138092222	-2.464018063	0.013738919	0.086484154
chr17_5483389_5489906	2647.90059	-0.255889372	0.103855473	-2.463898753	0.013743493	0.086484154
chr17_27051799_27077239	2860.713034	-0.361009975	0.146429056	-2.465425812	0.013685051	0.086484154
chr17_42269208_42299975	4847.774452	-0.301307118	0.121932368	-2.471100352	0.013469801	0.086484154
chr17_74137527_74152053	2390.127705	-0.281447844	0.113999352	-2.468854769	0.013554622	0.086484154
chr18_51742360_51751538	694.8371745	-0.395535878	0.160171316	-2.469455126	0.013531899	0.086484154
chr19_10447812_10458664	942.6040707	-0.346268141	0.140534016	-2.463945399	0.013741704	0.086484154
chr19_10974203_10989806	579.6205812	-0.399703145	0.162122341	-2.465441479	0.013684453	0.086484154
chr19_44012330_44032079	1012.221165	-0.31704915	0.128815669	-2.46126229	0.013844911	0.086484154
chr19_49119681_49123913	1149.33974	-0.354570334	0.143259888	-2.47501473	0.013323068	0.086484154
chr19_55894382_55911402	1641.795976	-0.333497164	0.135431652	-2.462475797	0.013798149	0.086484154
chr2_47282398_47314272	1545.005524	-0.290247456	0.117815857	-2.463568676	0.013756154	0.086484154
chr2_64853407_64907810	5661.746185	-0.346831869	0.140858551	-2.462270608	0.013806046	0.086484154
chr2_102238220_102242755	361.0413922	-0.499116331	0.202342971	-2.466684807	0.013637034	0.086484154
chr2_131861335_131865148	1553.792281	-0.300738886	0.121787189	-2.469380304	0.013534729	0.086484154
chr20_48757349_48767782	1583.916597	-0.305758066	0.123738527	-2.471001351	0.013473531	0.086484154
chr21_16422536_16439333	2340.027707	-0.327281829	0.132619679	-2.467822514	0.01359377	0.086484154
chr22_41464368_41511475	3939.414786	-0.319357586	0.129241746	-2.471009539	0.013473222	0.086484154
chr3_5201737_5262971	7103.512178	-0.323732624	0.131381801	-2.464059878	0.013737316	0.086484154
chr3_46421433_46450224	1174.458104	-0.313430878	0.127165706	-2.464743737	0.013711127	0.086484154
chr3_53131685_53160955	1274.920005	-0.358444237	0.14553877	-2.462878008	0.01378268	0.086484154
chr3_122327988_122341346	491.2613464	-0.48071731	0.194468032	-2.47196059	0.013437433	0.086484154
chr3_194406367_194412895	644.7551439	-0.405000731	0.164119151	-2.467723781	0.01359752	0.086484154
chr5_118603340_118756464	27819.39271	-0.35390514	0.143346537	-2.468878204	0.013553734	0.086484154
chr5_169671391_169766605	15445.69906	-0.321884649	0.130377789	-2.468861079	0.013554383	0.086484154
chr6_29675989_29698582	2831.034972	-0.34073722	0.137792825	-2.472822663	0.013405064	0.086484154
chr8_103794300_103843764	2581.525941	-0.31404524	0.12708222	-2.471197305	0.01346615	0.086484154
chr8_131276058_131371910	4629.04181	-0.282260004	0.114684832	-2.461179915	0.01384809	0.086484154
chr9_131643044_131678295	5268.84522	-0.276417171	0.111703998	-2.474550387	0.0133404	0.086484154
chrUn_gl000220_50638_58674	7476.634219	-0.363691417	0.147355622	-2.46812041	0.013582462	0.086484154
chr11_71688389_71718114	917.0220704	-0.343053194	0.139508137	-2.459019241	0.013931715	0.086933902
chr6_149786446_149842426	5639.791715	-0.367883206	0.149631264	-2.458598536	0.013948049	0.086963359
chr2_201675120_201679386	1597.558991	-0.321299106	0.130751507	-2.457326213	0.013997552	0.087199391
chr1_230249438_230326587	2678.765361	-0.276695346	0.112637219	-2.456517907	0.014029081	0.087299107
chr20_1602298_1689846	6821.853044	-0.369708742	0.150513367	-2.456318326	0.014036876	0.087299107
chr15_70005767_70019512	1129.892257	-0.341476033	0.139037832	-2.455993659	0.014049564	0.087305504
chr17_60139226_60143396	1416.138065	-0.340667098	0.138807596	-2.4542396	0.014118288	0.087611333
chr6_18325763_18338158	970.7684636	-0.314831776	0.128285963	-2.454140497	0.014122179	0.087611333
chr6_43583821_43598393	1183.781464	-0.334654815	0.13638353	-2.453777332	0.014136449	0.087627257
chr17_4735972_4748901	845.9292441	-0.306497597	0.12497549	-2.452461665	0.01418825	0.087875611
chr19_4633464_4641204	1047.080535	-0.315485017	0.128659921	-2.452084648	0.014203125	0.087895039
chr1_33792702_33816324	1100.893265	-0.310217897	0.126571894	-2.450922459	0.014249064	0.087912753
chr1_207232837_207245801	561.8602369	-0.359153629	0.146544011	-2.450824342	0.014252949	0.087912753
chr20_45932647_45994162	4597.152409	-0.313205535	0.1277877	-2.450983424	0.014246651	0.087912753
chr4_2536654_2539945	715.2112642	-0.391057598	0.159521126	-2.451447068	0.014228311	0.087912753
chr1_2119921_2144657	1630.913421	-0.327011096	0.133483851	-2.44981766	0.014292857	0.087925626
chr1_35318769_35337130	1097.183499	-0.340871677	0.139191278	-2.448944227	0.014327563	0.087925626
chr10_14764702_14803929	1933.574844	-0.384443257	0.157005581	-2.448596121	0.014341416	0.087925626
chr21_43605628_43615862	1243.839325	-0.316051063	0.129023223	-2.449567253	0.0143028	0.087925626
chr7_99695426_99700231	1321.626701	-0.346826648	0.141621018	-2.448977232	0.01432625	0.087925626
chr7_102043848_102091839	8225.71421	-0.29546716	0.120608205	-2.449809781	0.01429317	0.087925626
chr9_74971436_74981267	2897.795832	-0.313440291	0.128018086	-2.448406325	0.014348974	0.087925626
chrX_153245454_153252284	863.6010226	-0.312775858	0.127645643	-2.450344955	0.014271941	0.087925626
chr14_64951359_64986408	6788.319798	-0.28674976	0.117150077	-2.447712951	0.014376614	0.087951051
chr19_47183139_47246929	3599.805073	-0.29467885	0.120380931	-2.447886449	0.014369693	0.087951051
chr11_62535094_62545008	727.5365637	-0.346203917	0.141475416	-2.447095939	0.01440125	0.088029844
chr7_139874067_139877744	2001.669347	-0.34183292	0.139764184	-2.445783398	0.014453781	0.088278882
chr3_13023510_13089299	11159.80622	-0.322406121	0.131846634	-2.445311722	0.014472699	0.088322389
chr13_25084250_25087477	1042.858502	-0.321515859	0.131563366	-2.443809933	0.014533081	0.088455896
chr22_39539993_39549292	1956.043385	-0.294087897	0.120350614	-2.443592831	0.014541828	0.088455896
chr6_30645444_30659554	5437.57666	-0.301503683	0.123357072	-2.44415401	0.014519227	0.088455896
chr6_33380995_33423031	4464.192856	-0.321002949	0.131361959	-2.443652266	0.014539433	0.088455896
chr13_99125802_99142572	598.5997723	-0.34950724	0.143070469	-2.442902739	0.014569663	0.088543408
chr17_72732478_72762183	3905.156212	-0.308976915	0.126492497	-2.44265013	0.014579864	0.088543408
chr16_11990569_12039183	2480.208686	-0.259094264	0.10610183	-2.441939647	0.014608589	0.088645957
chr17_76407165_76418230	993.6046817	-0.416369842	0.170538412	-2.441501804	0.014626315	0.088681659
chr20_25012747_25040634	2807.175851	-0.308487417	0.1264095	-2.440381591	0.014671755	0.088885195
chr2_25472321_25475495	381.6619959	-0.349115791	0.143116727	-2.439377973	0.014712571	0.089060412
chr1_8760648_8781661	1098.556064	-0.39277702	0.161653285	-2.429749698	0.015109253	0.089193915
chr1_32337609_32428024	10118.48281	-0.281867305	0.115820214	-2.433662448	0.014946927	0.089193915
chr1_32478628_32532781	3251.125584	-0.293447861	0.12071847	-2.430844778	0.015063666	0.089193915
chr1_111326643_111331459	707.3673117	-0.434693658	0.178707496	-2.432431022	0.014997848	0.089193915
chr1_149278602_149298954	1118.712764	-0.282835548	0.11635547	-2.43078859	0.015066003	0.089193915
chr1_207072223_207106213	10824.2962	-0.361768152	0.148874018	-2.430028805	0.015097623	0.089193915
chr10_60024218_60043070	2262.059499	-0.321369885	0.132108221	-2.432625933	0.014989778	0.089193915
chr10_98018969_98061493	2426.463933	-0.395881668	0.162698976	-2.433215481	0.014965392	0.089193915
chr10_103760446_103770012	347.7058078	-0.454255439	0.186533922	-2.435243063	0.014881789	0.089193915
chr10_103864269_103883005	2562.861156	-0.271520406	0.111702897	-2.430737366	0.015068133	0.089193915
chr10_134350104_134409403	2990.577323	-0.31684043	0.130081974	-2.435698201	0.014863079	0.089193915
chr11_189185_203292	510.1495809	-0.429438207	0.176347655	-2.43517957	0.014884401	0.089193915
chr13_99097430_99109034	348.8358664	-0.334580725	0.137606593	-2.431429473	0.015039376	0.089193915
chr14_23475573_23499298	2646.586645	-0.308609575	0.126740652	-2.434969124	0.01489306	0.089193915
chr15_26077265_26108934	4551.212489	-0.297209291	0.121969059	-2.436759736	0.014819522	0.089193915
chr15_99243762_99270857	637.8412734	-0.317409782	0.130637899	-2.429691418	0.015111683	0.089193915
chr16_9037866_9058889	1792.111709	-0.303734871	0.124809657	-2.433584693	0.014950137	0.089193915
chr16_56454583_56459636	569.3543975	-0.405069117	0.166300343	-2.435768378	0.014860196	0.089193915
chr16_85016538_85037688	826.2162867	-0.383204264	0.157703569	-2.4299023	0.015102893	0.089193915
chr17_16170000_16172872	434.7362027	-0.357197388	0.146786449	-2.433449353	0.014955728	0.089193915
chr17_65850303_65855646	485.2964497	-0.4186285	0.172081825	-2.43272931	0.014985499	0.089193915
chr18_13216640_13221430	719.3917778	-0.336003315	0.138298766	-2.429546734	0.015117716	0.089193915
chr18_13499745_13587018	4460.057123	-0.290632423	0.119503927	-2.43199057	0.015016098	0.089193915
chr19_13250467_13326988	12248.00661	-0.291783536	0.120071919	-2.43007307	0.015095779	0.089193915
chr2_99438992_99453534	671.1679564	-0.386331108	0.158653716	-2.435058678	0.014889375	0.089193915
chr21_32714755_32736988	668.5922071	-0.416001505	0.170596504	-2.43851131	0.014747897	0.089193915
chr3_10183157_10193216	1030.230975	-0.379617367	0.156050038	-2.432664369	0.014988187	0.089193915
chr4_14166707_14180687	652.1177891	-0.397072562	0.163465165	-2.429095894	0.015136528	0.089193915
chr7_97904739_97917860	945.0465704	-0.354514143	0.14594194	-2.429145071	0.015134475	0.089193915
chr7_129536010_129573581	1928.20809	-0.387823979	0.159185249	-2.436306008	0.014838126	0.089193915
chr7_158566653_158577188	623.9008862	-0.403253001	0.166004874	-2.429163628	0.015133701	0.089193915
chr9_123603700_123700321	17364.16622	-0.313525361	0.129074738	-2.429021876	0.015139619	0.089193915
chr9_128392190_128415776	1543.822255	-0.33298454	0.136774457	-2.434552096	0.014910233	0.089193915
chr9_137335414_137349828	723.6394589	-0.349432678	0.143322574	-2.438085425	0.014765284	0.089193915
chr11_35324566_35372204	2951.019128	-0.307161551	0.126515382	-2.427859324	0.015188233	0.089269616
chr13_48876860_48880748	2361.627947	-0.362290718	0.149208765	-2.428079331	0.015179023	0.089269616
chr19_4297197_4304568	963.6570966	-0.374101993	0.154079357	-2.427982576	0.015183073	0.089269616
chr16_17429549_17477055	6393.302097	-0.307643829	0.126744215	-2.427281027	0.015212467	0.089341924
chr1_25940763_26129535	15056.69425	-0.343557254	0.141645317	-2.425475556	0.015288345	0.089411796
chr17_47434983_47443378	1364.796301	-0.279536003	0.115258621	-2.425293657	0.015296008	0.089411796
chr19_16526392_16574824	2936.916217	-0.317744458	0.130974474	-2.426002931	0.015266147	0.089411796
chr2_230674727_230792809	8061.553037	-0.311234574	0.128304307	-2.425753129	0.015276658	0.089411796
chr7_158768974_158785898	403.4196283	-0.338537231	0.13957258	-2.425528213	0.015286128	0.089411796
chr8_42746545_42753776	1562.151999	-0.375533938	0.154806999	-2.425820146	0.015273838	0.089411796
chr1_204367514_204554145	17818.10009	-0.318256954	0.131355864	-2.422860648	0.015398832	0.089597609
chr1_234611916_234668888	1883.27945	-0.28485311	0.117543091	-2.423393057	0.01537628	0.089597609
chr11_3785909_3819983	3663.093528	-0.283467963	0.116983512	-2.423144588	0.015386801	0.089597609
chr17_37023668_37083382	6801.665266	-0.293134233	0.120956972	-2.423458765	0.015373498	0.089597609
chr2_238330332_238351895	1557.445934	-0.355415603	0.146710716	-2.422560613	0.015411555	0.089597609
chr3_41240080_41243990	801.138177	-0.355556205	0.146680889	-2.424011784	0.015350107	0.089597609
chr9_128021027_128035873	1478.807227	-0.319701789	0.13195352	-2.422836383	0.015399861	0.089597609
chr1_116915179_116950295	2887.273788	-0.315207003	0.130198906	-2.42096507	0.015479365	0.089657396
chr1_231555393_231558974	838.4029514	-0.405254617	0.167417068	-2.420629039	0.015493679	0.089657396
chr11_67197778_67215889	2820.175898	-0.291535672	0.120433388	-2.420721331	0.015489747	0.089657396
chr14_103581218_103590760	721.425813	-0.415494736	0.17159915	-2.421309985	0.015464684	0.089657396
chr3_55688142_55699545	491.6391189	-0.326668066	0.134934127	-2.420944741	0.01548023	0.089657396
chr5_43104442_43126086	2275.91938	-0.341259482	0.14093568	-2.421384585	0.01546151	0.089657396
chr11_72424698_72457960	6172.137461	-0.29594515	0.122285731	-2.42011187	0.015515733	0.089715682
chr9_20242114_20256948	482.6903308	-0.458653787	0.189583904	-2.419265444	0.015551887	0.089855347
chr7_100270588_100292788	2249.490396	-0.314402685	0.129973188	-2.418981091	0.015564049	0.089856284
chr12_93636808_93643957	592.1355253	-0.409973496	0.169587892	-2.417469148	0.015628859	0.090091528
chr6_31525294_31557409	8236.307309	-0.304987655	0.126153033	-2.417600659	0.015623212	0.090091528
chr11_47937120_47973397	1697.306622	-0.362410409	0.150106298	-2.414358459	0.015762946	0.09019211
chr12_117498499_117509584	504.9454953	-0.322725152	0.133546804	-2.416569646	0.015667529	0.09019211
chr16_21367447_21535738	11131.63916	-0.288907247	0.119611537	-2.415379436	0.015718825	0.09019211
chr16_29475251_29687766	11426.23151	-0.263274308	0.109001056	-2.415337225	0.015720647	0.09019211
chr2_99152961_99182065	1009.135116	-0.25353606	0.104925146	-2.416351754	0.015676909	0.09019211
chr22_44391017_44393095	392.2333306	-0.487267878	0.201897968	-2.413436273	0.015802891	0.09019211
chr3_50608991_50674858	5548.800327	-0.296553076	0.122839961	-2.414141727	0.015772326	0.09019211
chr4_79550075_79595200	2046.50695	-0.348232069	0.144222404	-2.414549049	0.015754702	0.09019211
chr5_156598763_156759218	27801.34224	-0.337171629	0.139691594	-2.413685888	0.01579207	0.09019211
chr6_6580594_6620183	4991.167132	-0.301476529	0.124826874	-2.415157246	0.015728418	0.09019211
chr6_14654871_14672217	2290.505265	-0.366364521	0.151725793	-2.414648912	0.015750383	0.09019211
chr7_50338138_50370650	24172.22355	-0.330350218	0.136732325	-2.41603598	0.015690511	0.09019211
chr9_110044566_110080735	2702.281679	-0.307919383	0.127564223	-2.413838118	0.015785474	0.09019211
chr19_10512416_10543172	2465.800261	-0.302317638	0.125281108	-2.413114336	0.015816857	0.090194031
chr6_2839294_2917609	11081.80326	-0.305463401	0.126597362	-2.412873358	0.015827318	0.090194031
chr1_54808057_54855173	1849.438534	-0.300264669	0.124472544	-2.412296398	0.015852389	0.090194271
chr11_94975446_94991493	1256.359815	-0.351098385	0.145560701	-2.412041043	0.015863496	0.090194271
chr3_128892545_128915847	2620.297197	-0.32388925	0.134267454	-2.412269238	0.01585357	0.090194271
chr2_219747910_219774222	832.9115685	-0.324640235	0.134607886	-2.411747513	0.015876272	0.090198424
chr1_25053687_25076382	1258.944989	-0.395489442	0.164299028	-2.407131967	0.016078359	0.090315627
chr1_167668727_167689062	827.165926	-0.293055861	0.121627732	-2.409449357	0.015976613	0.090315627
chr10_3493862_3528749	1601.728396	-0.328902634	0.136507278	-2.409414638	0.015978133	0.090315627
chr10_12154303_12165802	442.849288	-0.354013836	0.146840271	-2.41087702	0.015914214	0.090315627
chr11_746706_758946	620.9232052	-0.416368751	0.172855143	-2.408772713	0.016006263	0.090315627
chr11_121440778_121461553	681.628436	-0.375237052	0.155909598	-2.406760443	0.016094723	0.090315627
chr12_72231470_72240534	2760.265687	-0.38775109	0.161001445	-2.408370248	0.016023921	0.090315627
chr17_1250781_1304099	2680.324071	-0.30088439	0.124948538	-2.408066524	0.016037258	0.090315627
chr17_37807768_37817698	458.8464214	-0.379660903	0.157798338	-2.405987968	0.016128796	0.090315627
chr17_76371611_76385996	2274.089722	-0.377439609	0.156862454	-2.406181977	0.016120233	0.090315627
chr19_6085885_6100845	671.269525	-0.385601362	0.159969213	-2.410472326	0.01593188	0.090315627
chr2_37988316_37995570	380.3877708	-0.480929019	0.199764471	-2.407480245	0.016063031	0.090315627
chr2_227834527_227849542	706.3810354	-0.356578961	0.148037242	-2.408711182	0.016008961	0.090315627
chr20_62606990_62613589	846.8524168	-0.348037077	0.1445037	-2.408499411	0.016018252	0.090315627
chr22_45554056_45584929	3676.265899	-0.275794467	0.114593518	-2.406719618	0.016096523	0.090315627
chr3_138551905_138554847	590.2888576	-0.370113365	0.153843611	-2.405776626	0.016138129	0.090315627
chr4_1227953_1262861	3009.092135	-0.338378692	0.140638224	-2.406022227	0.016127283	0.090315627
chr5_14663768_14717619	4546.967717	-0.269261847	0.111907848	-2.406103348	0.016123703	0.090315627
chr5_158324330_158338508	388.5568697	-0.339605649	0.140910553	-2.410079601	0.01594904	0.090315627
chrX_2608816_2633452	765.9189488	-0.323347936	0.134381251	-2.406198287	0.016119513	0.090315627
chr11_64509049_64515293	2216.980245	-0.341002981	0.141784735	-2.405075423	0.016169128	0.090360097
chr20_33863596_33868599	1056.808199	-0.349000074	0.1451113	-2.405050982	0.01617021	0.090360097
chr12_132250853_132264649	583.6979157	-0.345353425	0.143619044	-2.404649237	0.016187995	0.090392026
chr1_27457265_27489170	3670.100989	-0.290973074	0.121101792	-2.402714844	0.016273872	0.090461327
chr1_153699803_153716871	1419.538431	-0.298299483	0.124120121	-2.403312867	0.01624728	0.090461327
chr1_247597106_247611914	640.7640114	-0.336095616	0.139905824	-2.402298965	0.016292387	0.090461327
chr11_96064545_96076972	2007.765124	-0.358771569	0.149315335	-2.402777783	0.016271071	0.090461327
chr12_57015388_57035011	3783.186099	-0.313280828	0.130425442	-2.401991701	0.016306078	0.090461327
chr12_122217489_122246120	14376.00893	-0.27645004	0.115205165	-2.399632348	0.016411546	0.090461327
chr14_74867372_74870512	442.6901753	-0.414183066	0.172514069	-2.400865434	0.01635635	0.090461327
chr14_106282903_106286983	508.681382	-0.44319721	0.184506898	-2.402063093	0.016302896	0.090461327
chr17_19013434_19051136	4668.267235	-0.341428539	0.142047171	-2.403627874	0.016233288	0.090461327
chr17_78427774_78429555	780.386412	-0.404994968	0.168592559	-2.402211408	0.016296287	0.090461327
chr2_16780228_16847754	4098.753831	-0.328967618	0.137052639	-2.400301232	0.016381585	0.090461327
chr2_64551862_64555969	790.9459656	-0.403259873	0.168059692	-2.399503826	0.016417308	0.090461327
chr2_144990971_144999910	589.0504095	-0.41798581	0.174162698	-2.399973211	0.016396272	0.090461327
chr2_224793989_224827259	2110.087318	-0.286220777	0.119197511	-2.401231163	0.016340011	0.090461327
chr2_241498670_241520241	3981.678995	-0.310480069	0.129359903	-2.400126027	0.016389428	0.090461327
chr3_46732432_46740377	524.9984304	-0.36591461	0.152441315	-2.400363765	0.016378786	0.090461327
chr5_55953787_55997344	4873.620856	-0.359271522	0.149719274	-2.399634413	0.016411453	0.090461327
chr9_130317894_130336222	621.781414	-0.340800235	0.142030191	-2.3994915	0.016417861	0.090461327
chr1_229322248_229341578	608.9148232	-0.346366011	0.144398502	-2.398681461	0.016454221	0.090528443
chr8_101421640_101476049	2019.706376	-0.288460684	0.12024548	-2.398931608	0.016442985	0.090528443
chr1_157773467_157788041	1032.218031	-0.469347388	0.195778809	-2.397334989	0.016514818	0.090595571
chr17_39264437_39277436	655.1928235	-0.479361187	0.199952077	-2.397380377	0.016512772	0.090595571
chr22_47124322_47202607	9355.936171	-0.273964085	0.11425449	-2.397840868	0.016492028	0.090595571
chr8_124524136_124554653	1097.66999	-0.346299494	0.144415993	-2.397930355	0.016488	0.090595571
chr1_149653544_149684054	1010.751688	-0.30178308	0.126008316	-2.394945732	0.016622825	0.090628283
chr1_226817708_226929908	24702.46263	-0.302376719	0.126310689	-2.393912352	0.016669732	0.090628283
chr1_249085985_249117939	1405.78358	-0.322185138	0.13480109	-2.39007813	0.016844789	0.090628283
chr11_447754_457594	844.5480631	-0.359520626	0.150188123	-2.393801977	0.016674749	0.090628283
chr12_110717888_110736294	1273.596999	-0.312266984	0.130398778	-2.394707896	0.016633611	0.090628283
chr15_75321945_75340691	1071.109401	-0.364291072	0.152079877	-2.395392986	0.01660256	0.090628283
chr15_93496130_93533642	1523.45686	-0.322054279	0.13462707	-2.392195556	0.016747916	0.090628283
chr16_29825939_29841385	3050.106741	-0.354964658	0.148519684	-2.390017599	0.016847565	0.090628283
chr17_2385007_2394736	391.6033521	-0.424654041	0.177478047	-2.392713053	0.016724315	0.090628283
chr17_27214396_27226094	2311.377915	-0.346255872	0.144597371	-2.394620796	0.016637562	0.090628283
chr19_649979_665378	2688.710092	-0.330079412	0.13799904	-2.391896443	0.016761571	0.090628283
chr19_8333091_8362577	917.5783289	-0.357104929	0.149175925	-2.39385095	0.016672523	0.090628283
chr19_18271869_18293147	1489.77243	-0.340460441	0.142341722	-2.391852759	0.016763566	0.090628283
chr3_319165_333446	460.3054318	-0.491093134	0.20539624	-2.390954837	0.01680462	0.090628283
chr3_122511754_122516459	2104.25283	-0.348281113	0.145694161	-2.390494645	0.016825695	0.090628283
chr4_10414654_10424404	547.5728194	-0.383494387	0.160447434	-2.390155947	0.01684122	0.090628283
chr5_55420308_55473375	4803.315877	-0.354976683	0.148407847	-2.391899692	0.016761423	0.090628283
chr5_109024219_109032700	2076.654961	-0.34396053	0.143789785	-2.392106858	0.016751964	0.090628283
chr6_13515891_13531005	400.8731968	-0.391907633	0.163895552	-2.391203599	0.016793237	0.090628283
chr6_42941331_42948759	1203.918243	-0.326415512	0.136325025	-2.394391731	0.016647958	0.090628283
chr7_99745410_99769800	3135.694556	-0.293994097	0.122718474	-2.395679215	0.016589602	0.090628283
chr7_105697678_105735970	2615.595254	-0.362808233	0.151501365	-2.394752234	0.0166316	0.090628283
chr8_12610381_12625037	2182.433967	-0.357921799	0.149577976	-2.392877678	0.016716813	0.090628283
chr8_142401346_142428691	866.7306725	-0.301560351	0.125845923	-2.396266344	0.01656305	0.090628283
chr9_91924588_91928653	1508.034288	-0.327938434	0.137044174	-2.392939627	0.016713991	0.090628283
chrUn_gl000224_147_19231	2898.329698	0.396466203	0.165776627	2.391568762	0.016776541	0.090628283
chrX_70812490_70843835	1701.708739	-0.321939008	0.134690483	-2.390213481	0.016838582	0.090628283
chr11_58974290_58992923	3348.689803	-0.349855667	0.146424225	-2.389329141	0.016879173	0.090733128
chr11_75033412_75064641	2164.140377	-0.268449499	0.112393392	-2.388481149	0.016918176	0.090877549
chr1_2495110_2519477	5141.835937	-0.267821597	0.112390104	-2.382964228	0.017173863	0.090933162
chr1_202119673_202135187	1698.055887	-0.275903647	0.115852659	-2.381504645	0.017242073	0.090933162
chr10_27022142_27033123	651.2776111	-0.361762806	0.151859028	-2.382227852	0.017208246	0.090933162
chr10_47622792_47656504	2593.817401	-0.349396475	0.146375381	-2.38698935	0.016986983	0.090933162
chr10_73968274_73990985	3030.929459	-0.334204088	0.140136266	-2.384850813	0.017086049	0.090933162
chr11_47519296_47581746	4620.19654	-0.308821141	0.129624898	-2.382421485	0.017199199	0.090933162
chr12_31984569_31996741	722.5844366	-0.333641019	0.139730494	-2.387746645	0.016952024	0.090933162
chr12_32102900_32128529	3664.611493	-0.319277806	0.134087745	-2.381111006	0.01726051	0.090933162
chr12_48591097_48595075	2333.905242	-0.353107911	0.147978644	-2.386208591	0.017023093	0.090933162
chr14_35281016_35345239	5773.998099	-0.282213177	0.118290438	-2.385764921	0.017043642	0.090933162
chr14_67947510_67960029	1208.973943	-0.312316898	0.130952272	-2.384967391	0.017080635	0.090933162
chr14_74178096_74255840	8344.758266	-0.280793014	0.117747829	-2.384698008	0.017093147	0.090933162
chr15_74243899_74308161	3643.000729	-0.29309328	0.123057536	-2.381758078	0.017230213	0.090933162
chr17_26873620_26895075	1455.388882	-0.286556597	0.120191257	-2.384171735	0.017117612	0.090933162
chr17_40117325_40149083	1451.135557	-0.336275782	0.141192876	-2.381676691	0.017234021	0.090933162
chr17_75318125_75339787	1590.022711	-0.296232034	0.124397319	-2.381337759	0.017249887	0.090933162
chr17_78226583_78263738	3789.552134	-0.291815565	0.122408061	-2.383957092	0.017127599	0.090933162
chr18_72781438_72784327	750.6232651	-0.325147187	0.136350632	-2.384640118	0.017095836	0.090933162
chr1_gl000192_random_474991_512095	1317.577828	-0.320505861	0.134434848	-2.384098065	0.017121039	0.090933162
chr2_134876874_134892100	927.0889982	-0.331519907	0.138951369	-2.385870035	0.017038771	0.090933162
chr20_3901643_3916290	589.1868592	-0.333098376	0.139917306	-2.38068032	0.017280701	0.090933162
chr21_34693854_34817362	11127.91521	-0.307832613	0.129016165	-2.386000332	0.017032736	0.090933162
chr22_50878413_50914438	2673.0884	-0.324514146	0.136162036	-2.38329388	0.01715849	0.090933162
chr3_14450745_14504156	4331.549494	-0.312895579	0.131045584	-2.387685032	0.016954865	0.090933162
chr3_122397037_122420992	3211.890548	-0.300918798	0.126258925	-2.383346734	0.017156027	0.090933162
chr7_100025763_100048605	4940.503191	-0.330679144	0.1388951	-2.380783371	0.017275868	0.090933162
chr7_151451443_151468117	809.3879932	-0.346097932	0.145315055	-2.38170733	0.017232587	0.090933162
chr8_125025750_125046918	382.4884755	-0.35142093	0.147411481	-2.383945458	0.017128141	0.090933162
chrX_71490695_71497137	686.2943528	-0.392799	0.164663358	-2.385466963	0.017057454	0.090933162
chr12_132662536_132675303	921.1284999	-0.390191576	0.163924686	-2.380310037	0.017298077	0.090960676
chr10_892207_898790	377.7788941	-0.381792362	0.160496767	-2.378816524	0.017368318	0.090961811
chr10_99077170_99095570	4135.141464	-0.346674133	0.145727128	-2.378926555	0.017363135	0.090961811
chr12_15132055_15148818	945.0466832	-0.288443315	0.12125806	-2.378755811	0.017371179	0.090961811
chr16_31187480_31215279	3122.325309	-0.336859218	0.141571702	-2.379424784	0.017339681	0.090961811
chr18_42682239_42687259	376.8259184	-0.485800557	0.20412443	-2.379923638	0.017316226	0.090961811
chr19_7607649_7613821	381.0991153	-0.382591997	0.16081151	-2.379133161	0.017353406	0.090961811
chr9_140510514_140542387	2754.813886	-0.294946015	0.12403664	-2.377894256	0.017411818	0.091110898
chr2_12847784_12881958	3427.570615	-0.327429308	0.137740697	-2.377142803	0.017447332	0.091205742
chr8_131194417_131241449	2774.89157	-0.315722467	0.132824179	-2.376995437	0.017454304	0.091205742
chr14_58734403_58756551	1332.903558	-0.374015566	0.157416973	-2.375954504	0.017503621	0.091335967
chr17_17686233_17697547	464.9362295	-0.391224706	0.164644272	-2.376181697	0.017492847	0.091335967
chr4_153000082_153038155	5567.107515	-0.324203398	0.136538423	-2.374448094	0.017575207	0.091583014
chr6_30455319_30512859	7560.229067	-0.295780952	0.124568537	-2.374443493	0.017575426	0.091583014
chr22_21258658_21292061	1574.902666	-0.300072333	0.126390682	-2.374164985	0.017588689	0.091588391
chr20_34236938_34253554	3327.352794	-0.332067119	0.139888794	-2.373793557	0.017606391	0.091616858
chr5_133263001_133275470	1662.831982	-0.43298332	0.182426251	-2.373470471	0.017621802	0.091633371
chr15_52512435_52533826	4213.564866	-0.339279058	0.142967006	-2.373128377	0.017638132	0.091654639
chr1_226028795_226098499	5363.169137	-0.322471146	0.135925643	-2.372408465	0.017672541	0.091680383
chr11_64084194_64088087	1446.974005	-0.330051326	0.139236112	-2.370443425	0.017766763	0.091680383
chr11_84431118_84433533	473.7667124	-0.416131174	0.175480573	-2.3713803	0.017721786	0.091680383
chr12_49311146_49335761	1681.345966	-0.295760974	0.124782364	-2.370214532	0.017777766	0.091680383
chr12_104320581_104326506	2775.302361	-0.316807934	0.133525396	-2.372641789	0.017661383	0.091680383
chr14_93097096_93152573	6293.452953	-0.30055098	0.126723264	-2.371711164	0.017705926	0.091680383
chr15_44942490_44983285	8820.667496	-0.303995476	0.128168225	-2.371847432	0.017699398	0.091680383
chr16_16081435_16103059	674.8496081	-0.372131605	0.156976273	-2.370623267	0.017758121	0.091680383
chr16_75045434_75077569	903.0499871	-0.349848924	0.147575802	-2.370638812	0.017757375	0.091680383
chr3_18521314_18543979	1226.716614	-0.343609788	0.144944343	-2.370632613	0.017757672	0.091680383
chr4_6985273_7001480	1801.767755	-0.291720843	0.123040787	-2.370927959	0.017743489	0.091680383
chr1_55655152_55685390	4164.535506	-0.323955418	0.136731231	-2.369286198	0.017822456	0.091847592
chr1_27846543_27865503	2567.907206	-0.332082682	0.140229985	-2.368128921	0.017878305	0.091882462
chr17_18921636_18974414	7339.439256	-0.322129883	0.135999399	-2.368612554	0.017854947	0.091882462
chr18_30339591_30352473	478.24165	-0.539842262	0.227906578	-2.36869978	0.017850737	0.091882462
chr2_238507433_238514340	708.6298001	-0.422062144	0.178217039	-2.368247986	0.017872552	0.091882462
chr20_3775797_3798325	3867.840553	-0.293567117	0.123995142	-2.3675695	0.017905357	0.091958375
chr6_128312955_128322176	771.0872448	-0.454457499	0.192001737	-2.366944729	0.017935611	0.092050621
chr4_109448653_109454954	374.8147349	-0.510589427	0.215744024	-2.36664459	0.017950161	0.092062196
chr16_89449067_89558826	7639.42924	-0.31339186	0.132450918	-2.366098062	0.017976682	0.092103699
chr4_6674901_6712269	5455.350165	-0.303094543	0.128118254	-2.365740504	0.017994052	0.092103699
chr4_6877039_6946346	4014.097796	-0.293298472	0.123978637	-2.36571783	0.017995154	0.092103699
chr6_30607920_30619727	776.4721204	-0.376071234	0.158991598	-2.365352883	0.018012898	0.092131546
chr4_108940914_109094852	24011.27394	-0.367126111	0.155251647	-2.364716363	0.018043884	0.092227034
chr12_116630942_116634594	358.1263333	-0.449536261	0.190198381	-2.363512552	0.018102613	0.092275268
chr5_134660468_134682949	628.8558839	-0.3654329	0.154582396	-2.364000755	0.018078776	0.092275268
chr7_4721125_4740833	1584.822477	-0.277242468	0.117293259	-2.363669229	0.01809496	0.092275268
chrX_118884004_118902355	1254.372097	-0.347279629	0.14692081	-2.363719812	0.01809249	0.092275268
chr12_7036626_7072369	7600.271942	-0.309221125	0.130853714	-2.363105457	0.018122512	0.092313856
chr9_93556443_93595073	2819.087696	-0.342323324	0.144881209	-2.362786227	0.018138129	0.092330598
chr2_97192739_97220435	4070.25999	-0.341166084	0.144423553	-2.362260699	0.018163864	0.092336058
chr2_111876196_111881109	717.791026	-0.382245693	0.161797168	-2.362499273	0.018152177	0.092336058
chr10_135201521_135215574	1351.428208	-0.304492587	0.128925169	-2.36177769	0.018187545	0.092364325
chr11_61721622_61741891	4114.25987	-0.32068933	0.135805155	-2.36139291	0.018206429	0.092364325
chr9_131987473_132003582	831.8522206	-0.353209601	0.149564386	-2.361588955	0.018196806	0.092364325
chr7_142110565_142181821	3743.023874	-0.337880883	0.143110954	-2.360971503	0.018227131	0.092406742
chr11_48001598_48097783	10563.44976	-0.257388455	0.109046621	-2.360352409	0.018257582	0.092464419
chr8_11348319_11366311	1604.023929	-0.40356439	0.170984603	-2.36023819	0.018263205	0.092464419
chr8_123791869_123813978	4404.37943	-0.329726592	0.139755665	-2.359307531	0.018309076	0.092634026
chr1_203236546_203298453	18922.61717	-0.282316702	0.119715321	-2.358233671	0.01836213	0.092715842
chr10_97849124_97850457	887.763322	-0.352102088	0.149323728	-2.357978153	0.018374774	0.092715842
chr17_8781470_8874070	10287.79362	-0.272844577	0.1157032	-2.358142009	0.018366665	0.092715842
chr7_44083351_44122717	5131.466501	-0.310720159	0.131760308	-2.358222779	0.018362669	0.092715842
chr2_219116147_219124390	536.1711411	-0.333585106	0.141505794	-2.357395393	0.01840364	0.092798959
chr17_60551507_60573372	1953.657291	-0.32728368	0.138854354	-2.357028579	0.018421829	0.092828167
chr1_62901075_62904990	2495.081744	-0.350972603	0.148959326	-2.356164007	0.018464763	0.092868383
chr1_93801517_93819631	2769.988764	-0.301597213	0.128062915	-2.355070645	0.018519185	0.092868383
chr1_156066275_156078109	620.1983575	-0.363256863	0.15441639	-2.352450176	0.018650188	0.092868383
chr12_92985412_92995496	1418.126997	-0.276588596	0.117493607	-2.354073579	0.018568935	0.092868383
chr12_107140950_107161230	903.2858955	-0.378858435	0.161016494	-2.352916937	0.018626794	0.092868383
chr12_120539093_120571696	1559.159859	-0.292131728	0.124091042	-2.35417258	0.01856399	0.092868383
chr13_114983579_114992828	520.9003986	-0.373263503	0.158613155	-2.353294736	0.018607878	0.092868383
chr14_77489752_77511130	4590.292546	-0.295938803	0.125647201	-2.355315529	0.018506983	0.092868383
chr15_75890995_75915475	1097.838384	-0.318580554	0.135236494	-2.355729164	0.01848639	0.092868383
chr16_68290416_68339582	8686.217687	-0.315952733	0.134299131	-2.35260445	0.018642453	0.092868383
chr18_53131403_53157044	1292.876401	-0.351593804	0.149441986	-2.352710994	0.018637113	0.092868383
chr2_85044100_85174421	15180.87577	-0.335433216	0.142438641	-2.354931321	0.018526129	0.092868383
chr22_50779207_50782098	549.7629665	-0.350764473	0.149109634	-2.352393084	0.018653051	0.092868383
chr3_128943138_128965104	2184.676734	-0.357383755	0.151910366	-2.352596236	0.018642865	0.092868383
chr5_1790990_1795253	583.6630266	-0.475363571	0.202040585	-2.352812282	0.018632037	0.092868383
chr5_171378387_171412742	1265.096009	-0.375394165	0.159354949	-2.355710741	0.018487307	0.092868383
chr9_132596178_132808863	28444.70892	-0.282389991	0.119972499	-2.353789349	0.018583139	0.092868383
chrX_153294756_153331570	1139.276042	-0.287598419	0.122191521	-2.353669207	0.018589145	0.092868383
chr1_117590370_117595038	873.3045881	-0.377631615	0.160597615	-2.351414846	0.01870217	0.092891725
chr1_182552959_182559137	1596.904372	-0.302549314	0.128643099	-2.351850313	0.018680291	0.092891725
chr19_35755736_35767678	1528.391414	-0.328174857	0.139570978	-2.351311583	0.018707361	0.092891725
chr19_41913214_41932192	602.3340875	-0.385908781	0.164105435	-2.351590489	0.018693342	0.092891725
chr1_156425782_156434063	834.8019187	-0.353979041	0.150572624	-2.350885781	0.018728782	0.09293646
chr1_24046344_24056428	368.9144153	-0.459308121	0.195804774	-2.345745261	0.018989081	0.092954295
chr10_99212922_99226309	379.9718135	-0.299832361	0.127788521	-2.346316862	0.018959981	0.092954295
chr11_128562518_128675846	9318.187278	-0.296291823	0.126241913	-2.347016266	0.018924429	0.092954295
chr12_32733642_32743532	633.0375336	-0.318020246	0.135498021	-2.347047165	0.018922859	0.092954295
chr12_53858949_53896061	2772.713859	-0.307481035	0.131060436	-2.346101112	0.01897096	0.092954295
chr14_24739798_24751268	2051.023152	-0.325761266	0.138825737	-2.346548064	0.018948222	0.092954295
chr15_75184251_75195205	711.146553	-0.347796755	0.148219581	-2.346496677	0.018950835	0.092954295
chr16_2012038_2015804	1257.864811	-0.38864474	0.165518834	-2.348039386	0.018872526	0.092954295
chr16_23957398_23979576	1715.619004	-0.336076818	0.143088823	-2.348728647	0.018837629	0.092954295
chr17_19822686_19882454	3242.778008	-0.292433953	0.124415737	-2.350457904	0.018750328	0.092954295
chr17_48217059_48239909	2073.759296	-0.342911539	0.145924159	-2.349929861	0.018776949	0.092954295
chr19_56602989_56647755	2894.652713	-0.313658042	0.13363151	-2.347186246	0.018915797	0.092954295
chr2_27988190_28001524	974.3910815	-0.352744126	0.150308919	-2.346794375	0.018935702	0.092954295
chr2_240283774_240305822	2317.90536	-0.303238331	0.129134395	-2.348238296	0.018862449	0.092954295
chr20_46096722_46145863	3459.482877	-0.316281452	0.134836464	-2.345667056	0.018993065	0.092954295
chr20_48724871_48737387	2071.419144	-0.290297046	0.123595949	-2.348758577	0.018836115	0.092954295
chr20_51015737_51029786	2126.092746	-0.450203735	0.191610789	-2.349574038	0.018794906	0.092954295
chr3_27673929_27682488	597.0585411	-0.343077841	0.146236048	-2.346055198	0.018973297	0.092954295
chr4_26319936_26324216	1143.684556	-0.345624319	0.147064258	-2.350158522	0.018765417	0.092954295
chr8_28881039_28924039	3328.626767	-0.313952678	0.133798115	-2.346465634	0.018952414	0.092954295
chrX_40943047_40947565	2045.378279	-0.332481431	0.141662279	-2.347000443	0.018925232	0.092954295
chr14_105116453_105164161	1986.592421	-0.308530568	0.131573808	-2.34492391	0.019030963	0.093061231
chr15_63727863_63741580	1119.69726	-0.29681969	0.126596573	-2.344610776	0.019046952	0.093061231
chr4_53587759_53589201	366.8499801	-0.397132175	0.169388275	-2.344508051	0.019052199	0.093061231
chr17_27132550_27141793	724.2636864	-0.372785669	0.159044878	-2.343902382	0.019083165	0.093151722
chr14_71107323_71138881	5625.699992	-0.380314893	0.162313476	-2.343088837	0.019124829	0.09320992
chr6_158446677_158453227	377.989701	-0.417307637	0.178112772	-2.342940547	0.019132432	0.09320992
chr8_28219745_28244578	1406.397177	-0.359179423	0.153301323	-2.34296362	0.019131248	0.09320992
chr12_50503327_50506808	764.3089684	-0.346702123	0.147997936	-2.342614589	0.019149153	0.093230725
chr2_114615488_114688964	6005.832902	-0.307690559	0.131397471	-2.341677938	0.019197273	0.093404274
chr11_102157952_102348108	22292.76595	-0.324140319	0.138662182	-2.337625978	0.019406659	0.093409365
chr12_56730042_56755054	3043.006933	-0.310893237	0.132782377	-2.341374246	0.019212897	0.093409365
chr12_112210689_112216035	552.2436114	-0.318136129	0.135948466	-2.340122972	0.019277391	0.093409365
chr14_51239101_51303081	6667.841361	-0.28730271	0.122774673	-2.34008125	0.019279545	0.093409365
chr17_21316669_21324962	642.7509156	-0.402691154	0.172268819	-2.337574242	0.019409345	0.093409365
chr19_14885893_14897019	628.553755	-0.321384075	0.137305992	-2.340641297	0.019250653	0.093409365
chr2_220064777_220076702	1105.113401	-0.328713251	0.140562732	-2.338551956	0.019358634	0.093409365
chr20_20690254_20693852	859.3919101	-0.289050463	0.123605783	-2.338486574	0.019362021	0.093409365
chr20_32417709_32448319	1483.487316	-0.325636301	0.139265835	-2.33823537	0.019375042	0.093409365
chr20_47772967_47800987	1039.446733	-0.306783205	0.131152591	-2.339131871	0.01932861	0.093409365
chr3_128006491_128017007	1294.432021	-0.392816924	0.167821031	-2.340689498	0.019248168	0.093409365
chr4_2464193_2519926	3928.092531	-0.278552695	0.119145284	-2.337924641	0.019391158	0.093409365
chr4_100729936_100744117	1757.962724	-0.343465738	0.146824321	-2.339297296	0.019320053	0.093409365
chr5_58316612_58338751	3937.528961	-0.312522832	0.133701311	-2.337470212	0.019414748	0.093409365
chr5_95142744_95179727	5726.830339	-0.325221764	0.139079558	-2.338386522	0.019367206	0.093409365
chr5_179718437_179722517	711.9971618	-0.400627347	0.171232777	-2.339665065	0.01930104	0.093409365
chr6_14903261_14924468	1052.859258	-0.346923297	0.148245403	-2.340195989	0.019273623	0.093409365
chr9_131338053_131351788	471.6327914	-0.371033754	0.158743646	-2.337314044	0.019422861	0.093409365
chr1_38939219_38948437	720.1464937	-0.499008579	0.213519124	-2.337067381	0.019435681	0.093411025
chr1_59238682_59252488	2863.869103	-0.342929239	0.1467823	-2.336311931	0.01947499	0.093479953
chr6_149552874_149595553	2139.819254	-0.299960405	0.128378748	-2.336526953	0.019463795	0.093479953
chr1_12654945_12679759	1686.537398	-0.346251538	0.148228169	-2.335936152	0.019494569	0.093513988
chr12_718602_760063	3083.511546	-0.335287626	0.143578121	-2.335227838	0.019531522	0.093521564
chr20_46205080_46221515	504.4338274	-0.334731772	0.143327661	-2.335430364	0.01952095	0.093521564
chr5_10627502_10642372	564.6908695	-0.437376806	0.187298351	-2.335187705	0.019533617	0.093521564
chr1_207994779_208009523	2391.426823	-0.28832731	0.123483389	-2.334948147	0.01954613	0.093521674
chr1_154124377_154156612	5528.441307	-0.301917655	0.129359146	-2.333949043	0.01959839	0.093549714
chr14_24470731_24481047	847.7964514	-0.35580443	0.152482993	-2.333404031	0.01962695	0.093549714
chr19_5619243_5637842	2036.553801	-0.345279762	0.147954126	-2.333694706	0.019611713	0.093549714
chr19_10814492_10927473	9892.944584	-0.279510998	0.119786398	-2.333411832	0.019626541	0.093549714
chr22_41350097_41365663	525.998626	-0.334000771	0.143072878	-2.334479984	0.019570603	0.093549714
chr8_134467841_134589200	15868.19451	-0.310953005	0.13324322	-2.333724791	0.019610137	0.093549714
chr14_99633827_99754886	32306.87151	-0.304404118	0.130529033	-2.33207978	0.019696495	0.093642763
chr20_33100094_33129567	1474.779335	-0.345359011	0.148079873	-2.332248157	0.01968764	0.093642763
chr21_30443040_30473296	2446.271748	-0.30823264	0.132154518	-2.33236551	0.019681471	0.093642763
chr3_196223063_196232652	1035.742659	-0.312364827	0.133915233	-2.332556358	0.019671442	0.093642763
chr19_50158424_50169919	1328.601853	-0.332502132	0.142594156	-2.331807566	0.019710817	0.093651394
chr21_47840820_47867410	2501.305118	-0.301548674	0.129376239	-2.330788691	0.019764505	0.093846932
chr4_139976618_140006775	2773.967886	-0.308422028	0.132362483	-2.330131783	0.019799187	0.093952036
chr19_42688847_42725780	4381.026103	-0.279531617	0.120000895	-2.329412775	0.019837209	0.09396247
chr5_56109468_56155542	5876.032304	-0.312593158	0.134195958	-2.329378345	0.019839031	0.09396247
chr5_157018862_157041202	1530.037051	-0.367293796	0.157674052	-2.329449839	0.019835247	0.09396247
chr5_80292815_80315326	2250.197969	-0.408208972	0.175276645	-2.328941038	0.01986219	0.09401269
chr2_122352960_122355322	389.567175	-0.372071929	0.159802968	-2.328316759	0.01989529	0.094109875
chr1_115024312_115033483	591.9210812	-0.390049332	0.167630438	-2.326840736	0.019973743	0.094117127
chr12_46754041_46794220	5510.149157	-0.293574257	0.126192668	-2.326397108	0.019997376	0.094117127
chr14_102413109_102426335	1748.84392	-0.358746657	0.154166849	-2.327002587	0.019965128	0.094117127
chr17_62498507_62504294	3147.602225	-0.354023495	0.152104885	-2.327495895	0.019938887	0.094117127
chr3_194978927_194981964	436.4344772	-0.367187217	0.157819079	-2.326633888	0.019984759	0.094117127
chr4_71790935_71802439	482.9101728	-0.397500925	0.170860472	-2.326465107	0.019993752	0.094117127
chr8_28250192_28270597	2173.219805	-0.286573582	0.123125946	-2.327483299	0.019939557	0.094117127
chr8_41685499_41686966	462.3303885	-0.363209313	0.156037633	-2.327703292	0.019927864	0.094117127
chr22_24255046_24257210	546.6108075	-0.365308786	0.15708462	-2.325554119	0.02004235	0.094269544
chr12_111493867_111513370	779.3692196	-0.311791359	0.134088201	-2.325270666	0.020057492	0.094270294
chr15_31723001_31736457	2257.364407	-0.303510294	0.130623563	-2.323549344	0.02014966	0.094270294
chr15_83418616_83420796	569.2877929	-0.438544059	0.188738235	-2.323557061	0.020149246	0.094270294
chr16_4302938_4304446	365.3169423	-0.379445343	0.163279601	-2.323899249	0.020130895	0.094270294
chr16_16116034_16137896	645.2048532	-0.345686325	0.148804932	-2.32308379	0.020174652	0.094270294
chr17_37245030_37259052	2167.315158	-0.333597015	0.143554511	-2.323835122	0.020134333	0.094270294
chr2_44394751_44419671	3403.492667	-0.292203343	0.125720752	-2.324225235	0.020113426	0.094270294
chr3_195232479_195283089	7112.362272	-0.316949823	0.136380336	-2.324014093	0.020124739	0.094270294
chr8_27165712_27302407	13408.29133	-0.294826907	0.126882619	-2.323619337	0.020145905	0.094270294
chr9_126959248_126986456	1166.249883	-0.315025903	0.135613668	-2.322965726	0.020180994	0.094270294
chr9_139115407_139138304	2332.636086	-0.367899337	0.158369307	-2.323046956	0.02017663	0.094270294
chr16_50185410_50210854	2285.345838	-0.28895606	0.124426583	-2.322301656	0.020216698	0.094378203
chr7_36300643_36331601	1960.793164	-0.303275275	0.130607169	-2.32204157	0.020230697	0.094384712
chr11_3844751_3991871	18740.94563	-0.293434081	0.126397157	-2.321524378	0.02025856	0.094455851
chr11_34072291_34109317	3508.351898	-0.300789055	0.129596844	-2.320959718	0.020289018	0.094538996
chr15_68074832_68078239	425.5688334	-0.357012669	0.153861314	-2.320353691	0.020321752	0.094625643
chr6_42712632_42717754	2068.873241	-0.334884348	0.144337511	-2.320147728	0.020332887	0.094625643
chr16_67191124_67194560	854.63566	-0.354739205	0.152948483	-2.319337851	0.020376725	0.094770754
chr20_47715547_47732673	542.1805188	-0.371412533	0.160215619	-2.318204271	0.020438222	0.094997769
chr16_14796816_14820364	419.9197527	-0.337121287	0.145449693	-2.317786169	0.020460945	0.095008606
chr6_41888232_42039458	13540.95228	-0.294530063	0.127078898	-2.317694507	0.02046593	0.095008606
chr2_88109181_88136064	841.685099	-0.383418086	0.165451328	-2.317407128	0.020481564	0.095022277
chr16_89780952_89832216	4277.576552	-0.281572554	0.121542203	-2.316664891	0.020521994	0.09515089
chr1_59528893_59538483	436.867219	-0.380528119	0.164400871	-2.314635661	0.02063288	0.095222591
chr1_184121453_184131189	430.0675741	-0.475030083	0.205185884	-2.315120678	0.020606329	0.095222591
chr12_14604188_14618592	701.4758678	-0.328464549	0.141877798	-2.315122969	0.020606203	0.095222591
chr13_74630664_74645233	963.431159	-0.430993281	0.186197971	-2.314704492	0.02062911	0.095222591
chr2_197844359_197856695	571.6248923	-0.314275081	0.135729123	-2.315457976	0.020587882	0.095222591
chr2_207986972_208032842	6777.840069	-0.316912873	0.136867395	-2.31547384	0.020587015	0.095222591
chr5_142775156_142790325	3258.176608	-0.324977102	0.140407964	-2.31452044	0.020639191	0.095222591
chr9_132090484_132110888	856.6339867	-0.401736239	0.173510484	-2.315342734	0.020594183	0.095222591
chr11_123349116_123364754	356.2728874	-0.450127719	0.194505325	-2.314217979	0.020655768	0.095240389
chr1_59270647_59283115	1156.626579	-0.316735248	0.137065099	-2.310838058	0.020841801	0.095386024
chr1_160396019_160469867	5858.227907	-0.339698606	0.147009356	-2.310727797	0.020847895	0.095386024
chr1_202773468_202780994	751.213436	-0.355104889	0.153758107	-2.309503514	0.020915657	0.095386024
chr10_6415463_6453231	1533.609231	-0.310889221	0.134396498	-2.313224119	0.02071032	0.095386024
chr10_80804148_80810142	677.133332	-0.363127599	0.15728002	-2.308796752	0.020954862	0.095386024
chr11_65651071_65662609	2181.212953	-0.324881827	0.140598026	-2.310713998	0.020848658	0.095386024
chr12_92753143_92802699	6501.79623	-0.322575528	0.1395747	-2.311131807	0.020825576	0.095386024
chr12_120431200_120494348	4868.208562	-0.322202528	0.139334499	-2.312438992	0.020753504	0.095386024
chr13_45969995_45975903	466.008195	-0.370192849	0.160157909	-2.311424086	0.020809442	0.095386024
chr14_68714610_68765405	7536.279323	-0.319569011	0.138237131	-2.3117451	0.020791734	0.095386024
chr14_103364294_103384149	1066.629669	-0.3799057	0.164479597	-2.309743626	0.020902352	0.095386024
chr17_61683260_61693386	697.0471602	-0.406795547	0.176067886	-2.31044716	0.020863411	0.095386024
chr19_30320055_30336870	1582.640224	-0.318394448	0.137879972	-2.309214623	0.020931675	0.095386024
chr2_112375728_112392692	657.2810292	-0.361794237	0.15641782	-2.312998844	0.020722703	0.095386024
chr2_112938525_112959374	2295.632996	-0.363362168	0.157335491	-2.309473633	0.020917313	0.095386024
chr2_127821814_127845030	2636.727936	-0.309114581	0.133852118	-2.309373851	0.020922845	0.095386024
chr21_42719332_42748051	4866.385003	-0.332354381	0.143760487	-2.311861809	0.0207853	0.095386024
chr21_45772912_45781673	390.8718542	-0.442248094	0.191540687	-2.308898964	0.020949189	0.095386024
chr6_42280564_42421664	8394.667397	-0.272063893	0.117671099	-2.312070636	0.020773791	0.095386024
chrX_40581746_40592856	570.118532	-0.328874544	0.142435628	-2.308934559	0.020947213	0.095386024
chrX_123210216_123224184	733.1109971	-0.387724385	0.167634108	-2.312920617	0.020727004	0.095386024
chr13_50573128_50585836	545.7184207	-0.387880823	0.168029252	-2.308412476	0.020976206	0.095425169
chr14_20884218_20920302	1112.649827	-0.305247569	0.132267388	-2.307806736	0.021009888	0.095520366
chr11_6398394_6438331	4243.833499	-0.28554279	0.123763149	-2.307171338	0.02104527	0.095536167
chr11_62357312_62375886	3305.89822	-0.291914968	0.126528727	-2.307104275	0.021049008	0.095536167
chr12_13249883_13256069	1115.167447	-0.35097038	0.152129042	-2.30705706	0.021051639	0.095536167
chr17_25782867_25821806	1063.691444	-0.280615929	0.121671306	-2.306344351	0.021091399	0.095600723
chr19_47637115_47714781	5714.775823	-0.328883204	0.142590867	-2.306481556	0.02108374	0.095600723
chr14_68824419_68876737	3743.936557	-0.291945045	0.12664932	-2.305144991	0.021158454	0.095637451
chr17_4064287_4094894	1746.174111	-0.306342031	0.132899961	-2.305057341	0.021163362	0.095637451
chr17_30333729_30343915	1041.220663	-0.374378817	0.162408573	-2.305166598	0.021157245	0.095637451
chr20_35209919_35275169	5606.585457	-0.253691523	0.110049269	-2.305254044	0.02115235	0.095637451
chr3_125067498_125077167	465.341511	-0.396216385	0.171881473	-2.305172155	0.021156934	0.095637451
chr19_48705961_48716307	858.2759045	-0.351124464	0.152372283	-2.304385399	0.021201019	0.095749837
chr14_91574128_91592866	2320.936139	-0.273208509	0.118573706	-2.304123893	0.02121569	0.09575834
chr1_153913644_153937153	4326.311293	-0.29208836	0.126881861	-2.302049785	0.021332365	0.096111732
chr12_44155429_44168703	426.4133775	-0.350052128	0.152076241	-2.301819966	0.021345327	0.096111732
chr12_121967909_122000969	1524.360169	-0.274138293	0.1190956	-2.301833926	0.02134454	0.096111732
chr7_102225507_102314426	3518.91577	-0.305090437	0.132510923	-2.302379537	0.021313778	0.096111732
chr5_124071088_124085502	1269.84788	-0.442554228	0.192362382	-2.300627712	0.021412683	0.096357075
chr12_132431560_132448379	738.0122452	-0.314441593	0.136705241	-2.300142932	0.021440124	0.09642261
chr6_13611911_13639559	1602.24196	-0.291728472	0.126870206	-2.299424585	0.021480841	0.096547743
chr1_154296941_154326388	2654.203928	-0.335870973	0.146088668	-2.299089852	0.021499838	0.096575156
chr10_70087749_70108631	3260.933265	-0.332538363	0.144686649	-2.298334817	0.02154274	0.096594036
chr22_41806242_41845248	5285.553808	-0.305456082	0.132887098	-2.29861353	0.021526895	0.096594036
chr3_40331858_40354532	1514.07527	-0.296265103	0.128896652	-2.298470111	0.021535047	0.096594036
chr10_81025301_81093254	2743.24142	-0.347821339	0.151492052	-2.295970873	0.021677547	0.096631274
chr11_118935931_118943947	1492.664506	-0.343919777	0.149890229	-2.294477628	0.021763079	0.096631274
chr16_85965811_85981933	1358.153828	-0.362682912	0.157893625	-2.297007958	0.021618316	0.096631274
chr19_1017369_1041826	4468.772099	-0.288188413	0.12555091	-2.295390876	0.021710734	0.096631274
chr19_1840231_1866428	3396.841068	-0.340766193	0.148461535	-2.295316376	0.021715	0.096631274
chr2_42323051_42369930	9494.285793	-0.318103682	0.138603006	-2.295070584	0.02172908	0.096631274
chr2_227699263_227708580	3050.342406	-0.336324532	0.146541819	-2.295075458	0.0217288	0.096631274
chr20_32580377_32672607	4522.368321	-0.281672606	0.122763854	-2.294426234	0.021766028	0.096631274
chr21_42782201_42828389	2886.315645	-0.296101671	0.128926194	-2.296675817	0.02163727	0.096631274
chr22_33666557_33670450	393.2154757	-0.449681955	0.19569312	-2.297893528	0.02156785	0.096631274
chr3_58291553_58294613	1260.113642	-0.324281697	0.141216957	-2.296336808	0.021656631	0.096631274
chr5_56012439_56042676	1627.377425	-0.360790043	0.157248648	-2.294392023	0.021767991	0.096631274
chr5_139948249_139956328	389.347643	-0.419009989	0.182489429	-2.296078141	0.021671414	0.096631274
chr8_29378548_29390181	1379.146211	-0.324228016	0.14121249	-2.29602931	0.021674206	0.096631274
chr9_33274816_33317345	3977.936042	-0.322832332	0.140648296	-2.295316349	0.021715001	0.096631274
chr9_135931292_135936403	519.7665513	-0.412381199	0.17957536	-2.296424179	0.02165164	0.096631274
chrX_47053194_47056808	630.5537114	-0.293172801	0.127780354	-2.294349573	0.021770427	0.096631274
chr1_118194987_118209632	2313.88716	-0.301149093	0.131531698	-2.289555266	0.022047111	0.096631928
chr10_7513365_7534534	3364.876743	-0.337344515	0.147251197	-2.290945821	0.021966547	0.096631928
chr10_106051575_106113899	8127.971486	-0.301993714	0.131968111	-2.288384008	0.022115168	0.096631928
chr11_6623141_6640897	4388.778736	-0.282526794	0.123199613	-2.293244158	0.021833952	0.096631928
chr11_30343887_30350005	1338.504814	-0.348292672	0.152085423	-2.290112121	0.022014818	0.096631928
chr11_61181840_61194965	577.3893015	-0.363714154	0.15882583	-2.290018917	0.02202022	0.096631928
chr12_32006184_32060982	6675.221458	-0.31023278	0.13539595	-2.291300296	0.021946051	0.096631928
chr12_65001389_65029138	4952.058548	-0.288949244	0.126212875	-2.289380095	0.022057278	0.096631928
chr12_110469081_110487558	1183.528883	-0.300758798	0.131337054	-2.289976736	0.022022665	0.096631928
chr12_121710284_121744480	2114.852425	-0.347781317	0.152003061	-2.287988908	0.022138167	0.096631928
chr16_1686916_1699248	364.8473658	-0.394713072	0.172398228	-2.289542515	0.022047851	0.096631928
chr16_18490439_18505949	439.6929134	-0.405697423	0.177241425	-2.288953749	0.02208204	0.096631928
chr16_18909625_18942143	2273.469388	-0.300795323	0.131473685	-2.287874739	0.022144817	0.096631928
chr16_89300318_89314346	1397.04495	-0.323278412	0.141171457	-2.289970081	0.022023051	0.096631928
chr17_16102254_16133997	1749.867616	-0.31348734	0.136901801	-2.289870092	0.022028848	0.096631928
chr17_30430570_30435288	630.2511614	-0.467426394	0.20408069	-2.290399914	0.021998145	0.096631928
chr17_36852270_36889737	4616.506807	-0.281614417	0.12289792	-2.291449824	0.021937411	0.096631928
chr19_2286856_2291510	425.0875686	-0.393347158	0.171484678	-2.293774364	0.021803463	0.096631928
chr19_39921141_39941295	2792.361126	-0.281118301	0.122691447	-2.291262423	0.021948241	0.096631928
chr2_231507472_231533861	1214.659112	-0.383144771	0.167084024	-2.293126303	0.021840734	0.096631928
chr22_17694959_17748205	3511.653979	-0.270497546	0.118212576	-2.288229846	0.022124139	0.096631928
chr22_18242895_18269861	3232.053652	-0.326611407	0.142693103	-2.288908149	0.02208469	0.096631928
chr22_35694555_35705490	1872.819177	-0.304317621	0.132981516	-2.28842045	0.022113048	0.096631928
chr22_45618976_45695413	1896.981472	-0.270172261	0.117996155	-2.289670038	0.022040452	0.096631928
chr3_125708986_125710473	512.4963283	-0.447174359	0.195313012	-2.289526714	0.022048768	0.096631928
chr4_103785302_103793075	2647.825129	-0.287387462	0.125442719	-2.290985597	0.021964247	0.096631928
chr6_43673699_43694026	350.4658864	-0.399694673	0.174664489	-2.288356815	0.02211675	0.096631928
chr7_621168_661598	4838.213988	-0.309385109	0.13487318	-2.293896445	0.021796448	0.096631928
chr9_99153360_99183712	3208.366434	-0.276073214	0.120639516	-2.288414461	0.022113396	0.096631928
chr10_102267287_102271854	566.5009272	-0.42747446	0.186970161	-2.286324497	0.022235282	0.096761023
chr17_37307256_37311134	567.9340273	-0.381409215	0.166844645	-2.286014133	0.022253432	0.096761023
chr19_45667659_45688862	1729.155991	-0.341321295	0.149290725	-2.28628601	0.022237532	0.096761023
chr2_65045380_65093113	2927.156547	-0.323958083	0.141715175	-2.285980194	0.022255417	0.096761023
chr20_61277912_61284938	871.7289321	-0.377234936	0.16496386	-2.286773217	0.022209064	0.096761023
chr3_3167769_3178345	1519.317315	-0.343503249	0.150275794	-2.285818892	0.022264856	0.096761023
chr7_32540172_32565739	717.8211092	-0.351448915	0.153729457	-2.286152055	0.022245365	0.096761023
chr11_73334434_73352806	570.1034689	-0.382477737	0.167389146	-2.284961392	0.022315092	0.09692309
chr1_4086967_4108104	588.1363014	-0.38110068	0.167176582	-2.279629581	0.022629667	0.097011972
chr1_179849894_179867414	3532.492647	-0.32419547	0.142272592	-2.278692377	0.022685358	0.097011972
chr11_129711281_129736283	1045.328563	-0.307580535	0.13496639	-2.278941711	0.02267053	0.097011972
chr12_32142065_32157082	660.3942988	-0.338393	0.148469728	-2.27920536	0.022654861	0.097011972
chr12_132379113_132381856	404.2989403	-0.400718563	0.175557182	-2.282552945	0.022456715	0.097011972
chr13_50017224_50029928	2420.232901	-0.355259587	0.155588086	-2.283334134	0.022410694	0.097011972
chr14_24896072_24909168	2079.681023	-0.330930668	0.145000748	-2.282268702	0.022473481	0.097011972
chr14_98164462_98199001	2944.971626	-0.303292417	0.132950525	-2.281242717	0.022534088	0.097011972
chr15_41579089_41586835	511.0659505	-0.335847108	0.147382991	-2.278737229	0.02268269	0.097011972
chr15_64850947_64946063	4827.064533	-0.303075377	0.132824512	-2.281772941	0.022502749	0.097011972
chr16_30193593_30364121	10776.62862	-0.251622005	0.110321738	-2.280801687	0.022560184	0.097011972
chr16_81464819_81517484	3884.295568	-0.290795955	0.127532036	-2.280179657	0.022597035	0.097011972
chr19_16427189_16511879	20396.32027	-0.301968027	0.132311123	-2.282257306	0.022474154	0.097011972
chr2_37809653_37829205	950.9784159	-0.372032288	0.163256176	-2.278825199	0.022677458	0.097011972
chr2_60562585_60600083	2467.718404	-0.391507274	0.171549873	-2.282177581	0.022478858	0.097011972
chr21_43933409_43956179	1386.577811	-0.360422875	0.158160993	-2.278835433	0.02267685	0.097011972
chr22_23521879_23538582	749.1273082	-0.346479257	0.151946612	-2.280269707	0.022591697	0.097011972
chr22_38656006_38667142	616.0060087	-0.279918645	0.122621108	-2.282793307	0.022442546	0.097011972
chr3_9415401_9464721	3726.154944	-0.288261909	0.126434263	-2.279935066	0.02261154	0.097011972
chr3_12684645_12724607	2919.224675	-0.302883101	0.132767878	-2.281298044	0.022530816	0.097011972
chr3_16407000_16429510	1297.778254	-0.279148401	0.122309747	-2.282307071	0.022471217	0.097011972
chr6_13354494_13357999	585.4114393	-0.398366635	0.174658814	-2.280827548	0.022558654	0.097011972
chr6_20400920_20416164	1090.101183	-0.259007401	0.113568934	-2.280618405	0.022571037	0.097011972
chr6_30780717_30809902	1499.687803	-0.308644711	0.135318437	-2.280877008	0.022555726	0.097011972
chr6_33650794_33669329	1778.164419	-0.277805142	0.121653221	-2.283582299	0.022396091	0.097011972
chr9_96915591_96935415	1450.206051	-0.309356124	0.135689875	-2.279876255	0.022615029	0.097011972
chr9_130523669_130550553	6260.144573	-0.299383739	0.131259401	-2.280855601	0.022556993	0.097011972
chr1_160575898_160697330	15632.41617	-0.302872071	0.13301552	-2.276967915	0.022788142	0.097050591
chr2_68941245_69065404	22582.84583	-0.293323334	0.128792675	-2.277484608	0.022757303	0.097050591
chr2_75060096_75079062	2506.697865	-0.295531305	0.129788653	-2.277019594	0.022785056	0.097050591
chr5_149825375_149841876	2134.222706	-0.332164458	0.145823171	-2.277857879	0.022735047	0.097050591
chr8_38677517_38690457	421.0503403	-0.411241594	0.18059714	-2.2771213	0.022778983	0.097050591
chr8_81910647_81958010	1985.94751	-0.283493855	0.124449728	-2.277978904	0.022727835	0.097050591
chr8_81973076_82029254	8723.802454	-0.331251128	0.145481027	-2.276936964	0.02278999	0.097050591
chr9_33062042_33086232	1938.71375	-0.311555123	0.136838942	-2.276801607	0.022798076	0.097050591
chr10_106005829_106026740	1528.776072	-0.282432177	0.124070592	-2.276382928	0.022823101	0.097101919
chr3_47050414_47132697	4220.041574	-0.267389392	0.117487026	-2.275905692	0.022851655	0.097113048
chr4_39932327_39976416	1821.473893	-0.307610081	0.135153818	-2.27599994	0.022846013	0.097113048
chr11_9385110_9394595	449.7072592	-0.303517636	0.133375232	-2.275667158	0.022865938	0.097118631
chr1_161085957_161109401	2662.830557	-0.310523037	0.136489169	-2.27507456	0.022901457	0.097159271
chr19_56130542_56148833	1893.907162	-0.33212239	0.145972526	-2.275239039	0.022891594	0.097159271
chr10_134143095_134146584	585.3098044	-0.333208823	0.146520338	-2.274147248	0.022957135	0.097340331
chr10_104931348_104962541	2330.37292	-0.286404633	0.126003732	-2.272985313	0.023027065	0.097526393
chr16_28833374_28837674	2215.565039	-0.32523047	0.143077065	-2.273113933	0.023019315	0.097526393
chr1_111667750_111695184	3229.935127	-0.352080513	0.154959846	-2.272075785	0.023081933	0.097703515
chr12_92948195_92965080	1271.350589	-0.308693924	0.135915901	-2.271212723	0.023134104	0.097714927
chr14_23788948_23792521	980.522503	-0.337056973	0.148393672	-2.27137026	0.023124573	0.097714927
chr15_29130358_29146911	1494.390428	-0.406113033	0.178763717	-2.271786689	0.023099397	0.097714927
chr3_32405405_32417148	2320.714969	-0.383132329	0.168693984	-2.271167703	0.023136828	0.097714927
chr5_73872284_73877040	432.1414421	-0.339556744	0.149540354	-2.270669662	0.023166983	0.09778713
chr14_23537544_23549663	690.8306343	-0.329651522	0.145230559	-2.269849579	0.023216711	0.097861728
chr5_147758967_147789480	2774.268899	-0.260166472	0.114609102	-2.270033251	0.023205566	0.097861728
chr5_171467600_171616016	18094.02262	-0.258777575	0.114012405	-2.269731751	0.023223864	0.097861728
chr10_43878458_43952993	10613.96977	-0.286951947	0.126451724	-2.269260855	0.023252468	0.097872106
chr11_266668_292921	5868.384181	-0.344941297	0.151998966	-2.269366071	0.023246074	0.097872106
chr1_54924930_54955916	1574.288273	-0.305511144	0.134715886	-2.267818251	0.023340287	0.097885747
chr17_77965342_77973617	1519.829899	-0.329094558	0.14512232	-2.267704642	0.023347215	0.097885747
chr19_42745312_42791874	6436.420099	-0.336298564	0.148240868	-2.268595493	0.023292936	0.097885747
chr20_30697088_30709285	2261.282316	-0.313840814	0.138380377	-2.267957492	0.023331798	0.097885747
chr21_35564827_35576212	745.0359087	-0.403306701	0.177804492	-2.268259349	0.023313404	0.097885747
chr5_178051509_178054541	1295.767711	-0.328096519	0.144637296	-2.268408822	0.023304301	0.097885747
chr8_29908478_29999855	26162.96997	-0.32133992	0.141693808	-2.267847293	0.023338516	0.097885747
chr9_131312044_131322193	1134.256909	-0.324912768	0.143319248	-2.267056051	0.023386802	0.097996851
chr1_28181207_28238293	7666.085243	-0.283603818	0.125215972	-2.264917271	0.023517757	0.098106386
chr1_37937926_37953827	4467.071213	-0.294775402	0.130147716	-2.264929509	0.023517006	0.098106386
chr1_203712341_203748158	3197.323716	-0.287072417	0.126737297	-2.265098154	0.023506657	0.098106386
chr16_22442163_22553847	6475.835855	-0.246155679	0.1086644	-2.265283563	0.023495284	0.098106386
chr20_49115028_49167347	4914.862586	-0.356337694	0.15729763	-2.265372292	0.023489843	0.098106386
chr3_128709201_128718288	447.5732017	-0.365793393	0.161494068	-2.26505777	0.023509135	0.098106386
chr4_2714636_2726904	711.6409054	-0.323426406	0.142761546	-2.265500858	0.023481961	0.098106386
chr7_1568732_1576154	1364.286006	-0.25824352	0.114001542	-2.265263391	0.023496521	0.098106386
chr10_18916018_18918041	514.1360132	-0.338165113	0.149416891	-2.263232162	0.023621382	0.098245568
chr12_53671307_53697208	1667.670269	-0.281150845	0.124234127	-2.263072563	0.023631217	0.098245568
chr18_5309455_5311100	420.2132664	-0.370486425	0.163723262	-2.262882007	0.023642964	0.098245568
chr2_69781799_69813600	1354.79078	-0.312015664	0.137836175	-2.263670356	0.023594397	0.098245568
chr5_175444653_175462279	602.846755	-0.330352125	0.145926135	-2.26383111	0.023584504	0.098245568
chr8_82041978_82074158	2233.237454	-0.331974908	0.146696886	-2.262999014	0.02363575	0.098245568
chr9_35069274_35073687	1460.567141	-0.350009845	0.154635232	-2.263454718	0.023607673	0.098245568
chr3_156845229_156895009	8227.811173	-0.295667558	0.130708677	-2.262034665	0.023695262	0.098408275
chr1_120925523_120933619	419.6448522	-0.340370918	0.150561767	-2.260672974	0.023779515	0.098626522
chr1_199058241_199071961	412.5924272	-0.385513169	0.170699844	-2.258427192	0.023919039	0.098626522
chr17_21170407_21200897	3893.191089	-0.310979312	0.137652162	-2.259167653	0.023872958	0.098626522
chr19_11195297_11209615	2184.320258	-0.30077576	0.133045466	-2.260699068	0.023777898	0.098626522
chr19_19750537_19757452	1183.676078	-0.30280976	0.133987926	-2.259977962	0.023822619	0.098626522
chr19_35652264_35671365	1105.580883	-0.339349189	0.150256931	-2.258459472	0.023917029	0.098626522
chr2_114007110_114018634	648.1503622	-0.407645492	0.180418113	-2.259448821	0.02385548	0.098626522
chr2_197917399_198195179	45292.23246	-0.282846519	0.12522906	-2.258633252	0.023906208	0.098626522
chr6_106439760_106443096	354.2225141	-0.339824829	0.150402958	-2.25942915	0.023856703	0.098626522
chr7_45011364_45023299	2970.096186	-0.27539601	0.121925844	-2.258717282	0.023900977	0.098626522
chr8_19543861_19575762	1634.908483	-0.338047446	0.149625651	-2.259288053	0.023865473	0.098626522
chr8_33410819_33432608	1632.015194	-0.300550172	0.133062716	-2.258710636	0.02390139	0.098626522
chrX_106943306_106964954	3704.544871	-0.323996414	0.143382119	-2.259670982	0.023841679	0.098626522
chr1_243447364_243453309	1093.411092	-0.319264078	0.141460715	-2.256909828	0.02401371	0.098687973
chr12_58173806_58177232	635.9378206	-0.342023687	0.151532759	-2.257094037	0.024002199	0.098687973
chr16_24986516_25000825	571.4319478	-0.389973739	0.172739444	-2.25758362	0.023971631	0.098687973
chr17_1624084_1636545	854.2000636	-0.290389957	0.128651151	-2.257188953	0.02399627	0.098687973
chr17_4259926_4297696	1555.850561	-0.264225212	0.117119519	-2.256030536	0.024068719	0.098687973
chr19_19462778_19608386	9828.322654	-0.262084401	0.116155933	-2.256315232	0.024050896	0.098687973
chr2_220108975_220120601	3909.624793	-0.302205884	0.133930853	-2.256432157	0.02404358	0.098687973
chr4_10008402_10021666	370.4648446	-0.295414279	0.13092334	-2.256391252	0.024046139	0.098687973
chr7_37435176_37451978	700.5944703	-0.35815812	0.158744652	-2.256190148	0.024058725	0.098687973
chr8_41801702_41910641	8509.817678	-0.255181761	0.113040604	-2.257434513	0.023980937	0.098687973
chrX_19696140_19708483	955.6637458	-0.327598227	0.145220495	-2.255867721	0.024078917	0.098687973
chr1_38298517_38322051	1517.505949	-0.355052671	0.157438168	-2.255188029	0.024121529	0.098808539
chr1_27727875_27819980	8689.595579	-0.296104705	0.131375056	-2.25388833	0.024203194	0.099014893
chr1_181093231_181129283	1091.893718	-0.274037214	0.121618682	-2.253249325	0.024243433	0.099014893
chr10_14947430_14997430	2374.244445	-0.250601341	0.11118205	-2.253973027	0.024197865	0.099014893
chr13_24373362_24382527	408.0202122	-0.400615008	0.177828532	-2.252816258	0.024270737	0.099014893
chr14_53615677_53629492	1253.746619	-0.268842921	0.119312852	-2.25326037	0.024242737	0.099014893
chr3_101617152_101621439	415.2386624	-0.431955714	0.19176754	-2.252496508	0.024290913	0.099014893
chr5_133871871_133904115	1521.995966	-0.300878938	0.133536152	-2.253164655	0.024248769	0.099014893
chr6_33536782_33554567	4000.415475	-0.286128459	0.127016561	-2.252686246	0.024278939	0.099014893
chr6_40353100_40359528	1118.514778	-0.345092657	0.153194985	-2.252636771	0.024282061	0.099014893
chr11_77110597_77130156	1199.480607	-0.307715731	0.136623807	-2.252284846	0.024304277	0.099015466
chr19_12714527_12735416	2374.533879	-0.261164667	0.116005047	-2.2513216	0.024365176	0.09920959
chr12_56365213_56369501	1084.830138	-0.348989562	0.155044982	-2.250892337	0.024392357	0.099266288
chr15_61131834_61137824	859.1343466	-0.371836222	0.165257393	-2.250042889	0.024446223	0.09943146
chr19_46852206_46865681	717.4774174	-0.335675944	0.149206407	-2.249742152	0.024465318	0.099455104
chr12_120105261_120121210	1119.900674	-0.300200721	0.133478038	-2.249064531	0.024508391	0.099576142
chr1_36807908_36887223	7727.481011	-0.269586217	0.120018895	-2.246198125	0.02469132	0.099649804
chr1_167188966_167193337	1243.364543	-0.345130505	0.153583513	-2.247184597	0.024628232	0.099649804
chr13_111349998_111380919	3022.400696	-0.312883831	0.139259735	-2.246764514	0.024655081	0.099649804
chr14_62157631_62197486	4204.890579	-0.314288528	0.139823194	-2.247756749	0.024591705	0.099649804
chr14_93479820_93524260	1016.692958	-0.299930182	0.133524158	-2.246261557	0.024687259	0.099649804
chr15_74886553_74891667	537.3017485	-0.363889101	0.162011469	-2.246070009	0.024699524	0.099649804
chr19_42925686_42928425	375.5390103	-0.386511175	0.171954082	-2.247758073	0.024591621	0.099649804
chr2_64245521_64249047	700.463568	-0.334027584	0.14860509	-2.247753319	0.024591924	0.099649804
chr20_32319296_32322847	481.2250555	-0.276663671	0.123174077	-2.246119299	0.024696368	0.099649804
chr7_44881257_44897014	2269.316645	-0.304676983	0.13563837	-2.246244794	0.024688333	0.099649804
chr7_72595023_72653720	3067.791921	-0.310886396	0.138373281	-2.246722743	0.024657752	0.099649804
chr8_23381718_23419071	1513.581041	-0.298854472	0.13296586	-2.24760304	0.024601514	0.099649804
chrX_149902102_149916594	592.8519617	-0.39139483	0.174143722	-2.247539137	0.024605592	0.099649804
chr1_42116157_42150102	1179.215077	-0.303713452	0.135333936	-2.244178068	0.024820947	0.099656433
chr10_104391417_104437101	6145.349292	-0.272862649	0.121572749	-2.244439242	0.024804154	0.099656433
chr15_99948570_99995131	3021.245491	-0.328128175	0.146133895	-2.245394029	0.024742848	0.099656433
chr17_41135788_41167947	2754.971806	-0.307626156	0.13701037	-2.245276443	0.024750391	0.099656433
chr19_45590422_45622796	2311.851713	-0.307049877	0.136785512	-2.244754373	0.024783905	0.099656433
chr2_85804189_85815581	1316.5482	-0.254903814	0.113576012	-2.244345529	0.024810178	0.099656433
chr2_204851721_204871394	937.2107544	-0.34133771	0.152021601	-2.245323747	0.024747357	0.099656433
chr4_185230917_185278966	2057.817874	-0.289976809	0.129195238	-2.244485271	0.024801196	0.099656433
chr6_32652154_32659630	894.2832848	-0.448996092	0.200069909	-2.244196009	0.024819793	0.099656433
chr1_6519091_6527770	2069.897244	-0.286425739	0.127655033	-2.24374812	0.024848612	0.099714045
chr14_98908347_98912764	675.9970563	-0.36428601	0.162397428	-2.24317598	0.024885469	0.099755026
chr16_2801512_2805661	1380.414108	-0.33174815	0.147889101	-2.24322245	0.024882473	0.099755026
chr18_33160589_33162688	345.8030137	-0.402500202	0.179504837	-2.242280533	0.024943247	0.099885517
chr5_140892004_140910103	602.4621205	-0.296285639	0.132137173	-2.242258034	0.0249447	0.099885517
chr11_14632598_14670612	4627.534008	-0.298083694	0.133004962	-2.241147163	0.025016544	0.100088103
chr3_57643806_57676157	1359.873653	-0.338614588	0.151095556	-2.241062517	0.025022026	0.100088103
chr17_8088650_8104532	2484.065898	-0.314434534	0.140321779	-2.240810619	0.025038345	0.100099907
chr1_234734131_234756222	9645.335091	-0.282944344	0.126304745	-2.240171929	0.025079763	0.100162246
chr19_41297310_41350727	4755.034537	-0.275863344	0.123144612	-2.240157642	0.02508069	0.100162246
chr15_81561222_81612016	16105.64536	-0.272510809	0.121669386	-2.239764813	0.025106195	0.100210656
chr1_gl000191_random_24759_50933	2686.381404	-0.328369268	0.146691819	-2.238497493	0.025188631	0.100403436
chr3_43796689_43800543	356.121652	-0.469038869	0.20952841	-2.238545452	0.025185507	0.100403436
chrX_49113355_49136313	1801.824485	-0.31807143	0.142097417	-2.238404035	0.025194719	0.100403436
chr1_224175130_224192252	1362.074175	-0.282565538	0.126341564	-2.236520826	0.025317675	0.100427005
chr10_116217601_116308479	12733.66959	-0.296530593	0.132608497	-2.236135696	0.025342884	0.100427005
chr11_61598319_61603835	431.6616862	-0.345192645	0.15432589	-2.236777288	0.0253009	0.100427005
chr12_110399102_110454432	5256.710197	-0.275517243	0.123148983	-2.237267705	0.025268849	0.100427005
chr16_30561750_30583982	3528.250052	-0.27861294	0.124525082	-2.23740419	0.025259935	0.100427005
chr18_18651391_18659254	434.2414108	-0.379994836	0.169886485	-2.236757306	0.025302206	0.100427005
chr19_2446376_2479758	1740.601434	-0.264654901	0.118357952	-2.236055098	0.025348162	0.100427005
chr20_42339792_42381060	1830.686307	-0.325003501	0.145283307	-2.237032644	0.025284207	0.100427005
chr20_60757395_60770626	1193.481754	-0.322326505	0.14414415	-2.23614003	0.0253426	0.100427005
chr7_104615264_104705293	16450.04666	-0.282043138	0.126053238	-2.237492212	0.025254188	0.100427005
chrX_64815123_64829952	1478.114774	-0.296990021	0.13273936	-2.237392287	0.025260712	0.100427005
chr1_111715003_111794985	15209.91576	-0.286108635	0.128040063	-2.234524313	0.025448595	0.100653164
chr16_3612204_3630951	1672.493804	-0.286696645	0.12832991	-2.234059416	0.025479164	0.100653164
chr17_57404049_57462040	4240.855262	-0.295412978	0.132224563	-2.234176256	0.025471478	0.100653164
chr20_35200174_35204800	1698.615275	-0.318256539	0.142455725	-2.234073356	0.025478247	0.100653164
chr22_40472501_40525662	2712.144733	-0.366037166	0.163851477	-2.23395708	0.025485897	0.100653164
chr3_107753303_107822268	6049.956006	-0.29845981	0.133543017	-2.234933851	0.025421692	0.100653164
chr18_29596419_29640350	4259.834514	-0.29631079	0.132663075	-2.233558883	0.025512112	0.100662844
chr19_1596076_1617867	1146.188408	-0.334095261	0.149582962	-2.23351147	0.025515235	0.100662844
chr11_11158923_11179330	1685.983555	-0.30191381	0.135245517	-2.232338767	0.025592581	0.100861711
chr9_33813471_33864735	4072.774324	-0.269023938	0.120511483	-2.232351061	0.02559177	0.100861711
chr1_8434464_8509901	4361.110471	-0.312562168	0.140120871	-2.230661038	0.02570359	0.101019755
chr11_60737731_60897827	21028.25176	-0.309655179	0.138812417	-2.230745522	0.02569799	0.101019755
chr12_52996540_53050763	7654.141867	-0.34450849	0.1544669	-2.230306231	0.02572712	0.101019755
chr18_77719903_77732228	490.1673802	-0.365061826	0.163621604	-2.23113462	0.025672213	0.101019755
chr2_48335003_48348740	568.8378728	-0.345321912	0.154813266	-2.230570551	0.025709589	0.101019755
chr22_42310793_42338005	3864.830038	-0.342060237	0.153356158	-2.230495614	0.025714558	0.101019755
chr6_6654450_6662313	1381.933984	-0.290018409	0.130012725	-2.23069248	0.025701506	0.101019755
chr11_85373444_85376859	1808.677627	-0.30233924	0.135578806	-2.229988951	0.025748176	0.101049447
chr2_135809280_135813010	1798.398821	-0.284804564	0.127752321	-2.229349437	0.025790664	0.101110204
chrX_123516556_123541548	1565.646587	-0.340483705	0.152717251	-2.229503891	0.025780397	0.101110204
chr9_15285970_15311831	4585.945606	-0.31986915	0.143511784	-2.22887027	0.025822538	0.101156678
chr9_132244492_132259242	755.3584357	-0.365116117	0.163819916	-2.228765127	0.025829536	0.101156678
chr14_35866964_35887703	3512.034701	-0.278628016	0.125058761	-2.227976786	0.025882063	0.101309403
chr12_4928811_4939345	486.6025732	-0.370443656	0.166285744	-2.227753544	0.025896954	0.10131473
chr12_12150897_12168208	969.0441694	-0.358891646	0.161208357	-2.226259559	0.025996801	0.101445037
chr14_65540384_65570194	2825.228686	-0.29828231	0.133978283	-2.226348199	0.025990867	0.101445037
chr19_54352028_54383186	4017.161417	-0.300014791	0.134736372	-2.226680048	0.025968665	0.101445037
chr3_49480872_49484348	419.655208	-0.319440002	0.143488468	-2.226241638	0.025998	0.101445037
chrX_41551923_41576454	600.7065838	-0.314806928	0.141392881	-2.226469438	0.025982754	0.101445037
chr12_661695_686520	2075.404553	-0.29061591	0.130561164	-2.225898588	0.026020975	0.101481802
chr12_46367147_46387058	3526.524629	-0.252958625	0.113657611	-2.225619751	0.026039662	0.101501817
chrX_48771689_48816547	7408.004417	-0.330847794	0.14867637	-2.225288348	0.026061887	0.101535594
chr10_112592554_112655234	15606.1542	-0.296232505	0.133172191	-2.224432168	0.026119382	0.10154825
chr13_26759525_26762189	505.6755604	-0.344274066	0.154747795	-2.224742944	0.0260985	0.10154825
chr13_100147653_100160776	2571.865972	-0.301146288	0.135381127	-2.224433311	0.026119305	0.10154825
chr3_71014142_71236190	21420.34557	-0.318854809	0.143321837	-2.224746881	0.026098235	0.10154825
chr13_30940102_30997296	5414.746517	-0.265021303	0.119256195	-2.222285413	0.026264023	0.101822631
chr17_39821818_39849328	4141.017432	-0.300349522	0.135184694	-2.221771666	0.02629874	0.101822631
chr19_46004780_46028257	3307.186967	-0.302312615	0.136034672	-2.22232031	0.026261667	0.101822631
chr3_32326098_32355790	2595.861403	-0.385983339	0.173649392	-2.222773913	0.026231049	0.101822631
chr4_25855860_25878794	1236.392821	-0.380112537	0.171064668	-2.222040011	0.026280602	0.101822631
chr7_2102284_2161178	2279.90894	-0.286637413	0.12900825	-2.221853351	0.026293218	0.101822631
chr7_43611775_43745697	22398.77634	-0.300856518	0.135354673	-2.222727238	0.026234198	0.101822631
chr7_129246014_129257688	1571.590251	-0.306847068	0.138035283	-2.222961121	0.026218422	0.101822631
chr16_17107062_17121458	554.9802527	-0.295532958	0.133081022	-2.220699488	0.026371322	0.101954416
chr17_17584756_17601526	1586.894899	-0.310936141	0.140015808	-2.22072168	0.026369818	0.101954416
chr17_64297990_64303179	393.0214794	-0.391726216	0.176400369	-2.220665512	0.026373625	0.101954416
chr20_52294203_52373635	4981.583166	-0.302034837	0.136044833	-2.220112517	0.026411131	0.102046722
chr11_108061417_108072217	565.0021973	-0.31851519	0.143490078	-2.219771536	0.02643428	0.102075447
chr15_69068171_69091318	1917.058284	-0.334903551	0.150884539	-2.219601519	0.026445829	0.102075447
chr10_7345578_7361865	804.0225333	-0.410757176	0.185125212	-2.218807317	0.026499836	0.102203734
chr15_45327816_45353880	1788.642368	-0.276060322	0.124434959	-2.218510967	0.026520013	0.102203734
chr7_5859732_5898852	3956.03742	-0.325395293	0.146666746	-2.218603072	0.02651374	0.102203734
chr11_69063683_69080124	609.1354026	-0.348836161	0.157260003	-2.218212861	0.026540322	0.102218564
chr15_83500603_83514381	531.831908	-0.373344492	0.168335947	-2.217853635	0.026564814	0.102218564
chr7_100480972_100488034	692.0970721	-0.354174866	0.159685373	-2.217954341	0.026557946	0.102218564
chr1_143645713_143692565	3752.260925	-0.281218451	0.12682657	-2.2173465	0.026599423	0.102231886
chr11_67371127_67384159	1571.588929	-0.286076125	0.129005901	-2.217542943	0.026586012	0.102231886
chr9_101763459_101790436	562.1848526	-0.319847729	0.144257316	-2.217202831	0.026609234	0.102231886
chr1_27425397_27446977	1132.15604	-0.301942005	0.136203352	-2.216847088	0.026633542	0.102233423
chr10_12609718_12649005	2310.754181	-0.316329652	0.142696691	-2.216797385	0.02663694	0.102233423
chr1_206718554_206768004	14118.04381	-0.268612602	0.121201125	-2.216255016	0.026674042	0.102270981
chr4_6778960_6790520	1188.22758	-0.352008532	0.158821412	-2.216379567	0.026665518	0.102270981
chr9_131929195_131940569	484.0800433	-0.400283057	0.180630923	-2.216027294	0.026689633	0.102278389
chr8_125376356_125385616	672.0351665	-0.358743777	0.161991941	-2.214577933	0.026789048	0.10260685
chr13_47151092_47206279	2713.653733	-0.293585497	0.132652729	-2.213188523	0.026884651	0.102751256
chr16_57556831_57586935	2398.528423	-0.296432017	0.133972385	-2.212635216	0.026922805	0.102751256
chr17_6914112_6920281	4556.736901	-0.267272974	0.120763888	-2.213186221	0.02688481	0.102751256
chr6_35538941_35660276	15694.18668	-0.36051922	0.162903819	-2.213080225	0.026892115	0.102751256
chr6_90772623_91026728	32173.42202	-0.345438825	0.156116596	-2.212697651	0.026918497	0.102751256
chr8_54930330_54935505	749.9008459	-0.351839017	0.159007275	-2.21272277	0.026916765	0.102751256
chr9_100825547_100892535	9265.762328	-0.29118618	0.131558315	-2.213362039	0.026872696	0.102751256
chr5_54356725_54370679	1093.412741	-0.387457393	0.17514271	-2.212238197	0.026950211	0.102803454
chr17_38103602_38123774	477.7769211	-0.341921169	0.154615853	-2.211423748	0.027006507	0.102860999
chr17_58448996_58476816	2204.343268	-0.27438654	0.124071901	-2.211512334	0.027000379	0.102860999
chr2_68415313_68435397	1079.202675	-0.315513059	0.14266951	-2.211496058	0.027001505	0.102860999
chr11_65145057_65159566	3012.009473	-0.28460038	0.12872987	-2.210834055	0.027047331	0.102911795
chr19_3677117_3691030	589.3585885	-0.341948916	0.154661391	-2.21095203	0.027039159	0.102911795
chr12_6532539_6538741	1561.552899	-0.314937244	0.142546013	-2.209372517	0.027148741	0.103192778
chr20_62525655_62543023	1998.14344	-0.292292875	0.132286137	-2.209550302	0.027136388	0.103192778
chr1_225601501_225668627	6212.518904	-0.244428274	0.11074137	-2.207199292	0.027300139	0.103215951
chr11_6666036_6671046	500.4039853	-0.365635273	0.165570319	-2.208338279	0.027220701	0.103215951
chr11_128318070_128399337	34041.08871	-0.3342937	0.151570504	-2.205532684	0.027416737	0.103215951
chr12_9575141_9593783	551.8083484	-0.32356123	0.146560731	-2.207693885	0.027265619	0.103215951
chr14_51192003_51224993	1642.115912	-0.306337673	0.138820973	-2.206710325	0.027334303	0.103215951
chr15_91444746_91476480	2390.496152	-0.314400829	0.142351052	-2.208630172	0.027200375	0.103215951
chr16_30665152_30674326	3379.330696	-0.317847392	0.14404043	-2.206654006	0.027338241	0.103215951
chr17_73063362_73092992	763.2860795	-0.288384063	0.130609092	-2.207993785	0.027244706	0.103215951
chr19_6728230_6741257	1230.016982	-0.331991243	0.150362971	-2.207932185	0.027249001	0.103215951
chr2_88352412_88355844	1140.187757	-0.281703119	0.127683473	-2.206261399	0.027365702	0.103215951
chr2_219178837_219198733	1050.706645	-0.285107074	0.129133438	-2.207848557	0.027254832	0.103215951
chr20_813865_837482	1989.117676	-0.277258018	0.125691688	-2.205858023	0.027393942	0.103215951
chr20_32361429_32373635	663.4759117	-0.391266034	0.177286278	-2.206973026	0.027315944	0.103215951
chr22_43389266_43398111	420.9418568	-0.341245399	0.154697078	-2.20589428	0.027391403	0.103215951
chr3_18390902_18491717	17239.81451	-0.327448281	0.148246286	-2.208812714	0.02718767	0.103215951
chr7_35762610_35771493	1460.216106	-0.322015584	0.145942087	-2.206461409	0.027351709	0.103215951
chr8_21715156_21719814	362.8339609	-0.331665628	0.150343907	-2.206046356	0.027380754	0.103215951
chr8_37723268_37767594	4229.603684	-0.327666982	0.148409272	-2.207860586	0.027253993	0.103215951
chrX_53250976_53255074	1329.687819	-0.36115893	0.163738656	-2.205703519	0.027404765	0.103215951
chr10_89675559_89691216	1066.077292	-0.371423503	0.168514661	-2.204102015	0.02751717	0.103386138
chr22_24593977_24605253	617.7880789	-0.425536036	0.193024921	-2.204565263	0.027484616	0.103386138
chr22_38056929_38075079	2199.042519	-0.261111432	0.118450171	-2.20439894	0.0274963	0.103386138
chr6_170576021_170590329	632.6603572	-0.322086394	0.146125148	-2.204181816	0.02751156	0.103386138
chr8_26428603_26436975	887.623456	-0.314542979	0.142730641	-2.203752296	0.027541769	0.103426664
chr6_118976568_119047727	5174.657131	-0.33399871	0.1515928	-2.203262358	0.027576262	0.103504287
chr1_148221009_148338672	6926.513519	-0.263778982	0.119792792	-2.201960389	0.027668107	0.103525282
chr10_63656925_63676705	5728.315337	-0.302442284	0.13735241	-2.201943775	0.02766928	0.103525282
chr19_47805055_47834561	1275.555757	-0.376914923	0.171191908	-2.201709929	0.027685805	0.103525282
[truncated: 28,708 more rows]
