# Supplementary material for: Histone H3 lysine 27 acetylation profile undergoes two global shifts in undernourished children and suggests altered one-carbon metabolism
Source: Clin Epigenetics. 2021 Sep 26;13:182. doi: 10.1186/s13148-021-01173-8 (PMC8474848; doi:10.1186/s13148-021-01173-8)
Supplement: Supplementary file 5 — Additional file 5: Table S4. H3K27ac differential analysis results for 1-year-old children. [file 13148_2021_1173_MOESM5_ESM.csv]

Table S4. H3K27ac differential analysis results for 1-year-old children.
	baseMean	log2FoldChange	lfcSE	stat	pvalue	padj
chr1_9335888_9350776	318.3728703	0.38016446	0.07979643	4.764178812	1.90E-06	0.00539557
chr1_17371270_17372972	125.9355122	0.477618351	0.094749484	5.040854391	4.63E-07	0.00539557
chr10_114928004_114941321	364.1022566	0.447368017	0.093847511	4.766967337	1.87E-06	0.00539557
chr2_97711921_97716717	185.8070339	0.366884144	0.075879923	4.835062179	1.33E-06	0.00539557
chr3_55649797_55660387	226.8572552	0.504459007	0.104537566	4.825624214	1.40E-06	0.00539557
chr1_65466559_65478281	441.0746676	0.286591193	0.061182153	4.684228642	2.81E-06	0.006663362
chr15_76128130_76130232	149.4691462	0.390770712	0.085392378	4.576177898	4.74E-06	0.008421457
chr3_19027687_19032035	295.4757682	0.446176652	0.097111125	4.59449578	4.34E-06	0.008421457
chr19_7864528_7880876	232.6511894	0.436236853	0.098227007	4.441109098	8.95E-06	0.011575139
chr3_196064880_196093503	904.4982185	0.322642419	0.072507868	4.449757366	8.60E-06	0.011575139
chr5_159925557_159936295	323.3098153	0.319872	0.071925743	4.447253332	8.70E-06	0.011575139
chr2_173913266_173927531	297.9768414	0.405225182	0.092143892	4.397743286	1.09E-05	0.012002716
chr3_18876722_18886822	365.4281443	0.450049122	0.102349907	4.397162008	1.10E-05	0.012002716
chr1_28774322_28782828	239.0869315	0.306369305	0.070962796	4.317322927	1.58E-05	0.015208813
chr15_62411383_62417439	216.0206804	0.338708843	0.078775284	4.29968417	1.71E-05	0.015208813
chr2_109815775_109816330	565.9957888	0.539332687	0.12543167	4.299812701	1.71E-05	0.015208813
chr9_127419645_127423193	613.6561634	0.348554605	0.081756819	4.263309274	2.01E-05	0.016856604
chr2_198557411_198562878	128.2163005	0.497576131	0.117500488	4.2346729	2.29E-05	0.018090786
chr12_68799079_68816944	584.5640972	0.366754823	0.087446714	4.194037779	2.74E-05	0.019493289
chr15_51169019_51179198	435.3010226	0.282046999	0.067235814	4.194892289	2.73E-05	0.019493289
chr15_91323927_91330104	230.8626049	0.369964685	0.088836355	4.164563972	3.12E-05	0.02017312
chrX_130862151_130957205	3009.392778	0.280252883	0.067152068	4.173406583	3.00E-05	0.02017312
chr1_108583988_108600993	961.8515561	0.25861427	0.064787325	3.99174173	6.56E-05	0.026385341
chr12_45627810_45638907	237.7621546	0.386195102	0.096507268	4.001720391	6.29E-05	0.026385341
chr12_57138958_57151355	945.5865741	0.258419188	0.06504127	3.973157139	7.09E-05	0.026385341
chr12_94160718_94178937	530.5846076	0.277756385	0.068038216	4.08235845	4.46E-05	0.026385341
chr12_108934366_108941785	238.0454159	0.356438995	0.08934912	3.989283802	6.63E-05	0.026385341
chr14_68793444_68800850	207.2270169	0.307752791	0.075640775	4.068609716	4.73E-05	0.026385341
chr15_60680859_60701608	1143.494466	0.29560786	0.074503406	3.96770937	7.26E-05	0.026385341
chr17_62488203_62490048	96.20213961	0.463394246	0.11687831	3.964758253	7.35E-05	0.026385341
chr18_11817236_11829452	284.1349211	0.422176707	0.106408857	3.967495929	7.26E-05	0.026385341
chr2_61238836_61242559	127.5253816	0.442059536	0.110531406	3.999402102	6.35E-05	0.026385341
chr21_44985171_44994715	140.9820773	0.423348876	0.105894616	3.997831916	6.39E-05	0.026385341
chr22_18810560_18817013	97.89091832	0.606480236	0.15140578	4.005661047	6.18E-05	0.026385341
chr3_107694455_107709135	634.0852105	0.302856128	0.075143525	4.030368904	5.57E-05	0.026385341
chr5_106836926_106838701	91.38447265	0.601934418	0.15244875	3.948437866	7.87E-05	0.026385341
chr6_11770405_11786884	246.7544197	0.354394921	0.087825192	4.035230799	5.45E-05	0.026385341
chr7_101523954_101548585	568.4017137	0.306022848	0.077528685	3.947220912	7.91E-05	0.026385341
chr8_42774593_42781776	253.1829601	0.342252552	0.083890634	4.079746891	4.51E-05	0.026385341
chr8_86777095_86781470	139.1062763	0.520226806	0.131673869	3.950873552	7.79E-05	0.026385341
chr8_103568914_103580776	208.1107156	0.351241623	0.086598781	4.055965001	4.99E-05	0.026385341
chr9_27690276_27702502	209.307819	0.352527165	0.088347912	3.990215021	6.60E-05	0.026385341
chr9_115824475_115835496	98.51362296	0.664992125	0.168559094	3.945157218	7.97E-05	0.026385341
chr2_204644351_204678330	974.7111794	0.284258457	0.072350386	3.928914178	8.53E-05	0.026977643
chr5_77221888_77233864	215.8554236	0.328422793	0.083483342	3.933991938	8.35E-05	0.026977643
chr22_20677436_20701192	415.6138339	0.332611025	0.084934722	3.916078317	9.00E-05	0.027835751
chr2_12570339_12572217	200.891635	0.356052941	0.091259789	3.901531491	9.56E-05	0.028934093
chr1_157532470_157537198	162.9200862	0.34751711	0.091387343	3.802683163	0.000143137	0.030115341
chr1_183870709_183881560	279.4839501	0.344882104	0.091523464	3.768237007	0.000164405	0.030115341
chr1_206162135_206166740	132.7632756	0.435077621	0.113539397	3.831952908	0.00012713	0.030115341
chr1_206490210_206506481	330.756565	0.355172206	0.092925566	3.822115061	0.000132312	0.030115341
chr1_236578599_236580875	274.8889093	0.329264091	0.086324238	3.814271615	0.000136585	0.030115341
chr10_13903716_13923955	532.041133	0.254232278	0.06696444	3.796526583	0.000146738	0.030115341
chr11_34254850_34273616	480.2215673	0.262095172	0.069632314	3.763987672	0.000167225	0.030115341
chr11_45864873_45866028	154.2849438	0.388361934	0.102443511	3.79098616	0.00015005	0.030115341
chr12_108690034_108733892	2266.601946	0.283824568	0.073600479	3.856286969	0.000115122	0.030115341
chr14_22734833_22740213	108.5601621	0.549119763	0.144514722	3.799749648	0.000144842	0.030115341
chr15_22541280_22554754	872.5061522	0.343933922	0.090877415	3.784591821	0.000153961	0.030115341
chr16_85921738_85952484	2732.444864	0.223197049	0.058768435	3.79790697	0.000145923	0.030115341
chr18_10391826_10401547	220.1287605	0.363550339	0.094256641	3.857026248	0.000114775	0.030115341
chr19_31807513_31820304	176.1338551	0.430781786	0.111001122	3.880877744	0.00010408	0.030115341
chr19_54854691_54902798	4786.911365	0.244709101	0.064849914	3.773468414	0.000160994	0.030115341
chr2_9725167_9768248	2214.875517	0.216937198	0.057530089	3.770847591	0.000162694	0.030115341
chr2_165578890_165580475	114.6195184	0.513112449	0.13334492	3.848008988	0.000119082	0.030115341
chr3_4392664_4393804	134.8434434	0.390158408	0.100476361	3.883086588	0.000103139	0.030115341
chr4_74046511_74059967	424.2961827	0.299452299	0.078453286	3.816950384	0.000135111	0.030115341
chr4_82668392_82680906	229.1983883	0.312805167	0.082548249	3.78936163	0.000151035	0.030115341
chr4_169798719_169803188	161.2263611	0.294270815	0.076699407	3.836676527	0.000124711	0.030115341
chr5_39398478_39402450	414.4748613	0.305518334	0.081155955	3.764583055	0.000166827	0.030115341
chr6_26296122_26322894	1193.459387	0.289632538	0.076569658	3.782601959	0.000155197	0.030115341
chr6_74276961_74308558	3048.79262	0.209481925	0.055159179	3.797770892	0.000146003	0.030115341
chr6_126067373_126071420	341.8210513	0.255770252	0.067568168	3.785366081	0.000153482	0.030115341
chr6_137735886_137753108	543.4993312	0.27639799	0.073013447	3.785576497	0.000153353	0.030115341
chr7_101764761_101785080	492.5224764	0.289041695	0.07472784	3.867925188	0.000109765	0.030115341
chr8_22830368_22841493	660.7959108	0.26339107	0.068157981	3.864420063	0.000111353	0.030115341
chr9_138957715_138982050	483.7293299	0.290370891	0.076980622	3.771999778	0.000161944	0.030115341
chrX_46812495_46829664	533.7929272	0.205637314	0.054591671	3.766825751	0.000165336	0.030115341
chrX_47366246_47383466	333.2075177	0.297797286	0.077840667	3.82572886	0.000130386	0.030115341
chrX_154048017_154056790	185.7988815	0.314060863	0.082776687	3.794073829	0.000148196	0.030115341
chr16_79197263_79204875	162.8445043	0.312837483	0.083440832	3.749213363	0.00017739	0.0303378
chr22_22452041_22473590	667.3418669	0.275366039	0.073494144	3.746775227	0.000179122	0.0303378
chr4_1606145_1618502	159.3933414	0.50366253	0.133988411	3.759000689	0.000170593	0.0303378
chr6_21871993_21887745	838.8802262	0.363360978	0.096920917	3.749046021	0.000177509	0.0303378
chr7_30263853_30291361	796.0690901	0.273471913	0.072856315	3.753578719	0.000174328	0.0303378
chr1_243635354_243672608	1032.754803	0.234448556	0.06305042	3.718429732	0.000200465	0.030340597
chr11_18289555_18307877	873.6103946	0.220254341	0.059020632	3.731819442	0.000190102	0.030340597
chr12_123426481_123432694	200.0305223	0.381906695	0.102553181	3.723986819	0.000196101	0.030340597
chr16_68352800_68367389	352.7005878	0.290656205	0.077970653	3.727764159	0.000193186	0.030340597
chr19_55117319_55138302	1190.385006	0.245422502	0.065918145	3.72314029	0.00019676	0.030340597
chr2_25804793_25815763	358.0066011	0.342104601	0.091666917	3.732039987	0.000189935	0.030340597
chr2_113636146_113645863	267.2661636	0.260214179	0.069879721	3.723743803	0.00019629	0.030340597
chr21_40371654_40388684	373.010721	0.283174151	0.075844703	3.733604851	0.000188759	0.030340597
chr7_90712441_90716400	432.0656563	0.453097869	0.121580806	3.72672204	0.000193986	0.030340597
chrUn_gl000228_26640_27724	131.2298518	0.566493922	0.15232138	3.719070304	0.000199957	0.030340597
chr7_28367304_28370754	283.434111	0.320502963	0.086336491	3.712253743	0.000205422	0.03076355
chr6_18350594_18360675	206.3416248	0.350333548	0.094491988	3.707547642	0.000209276	0.031014275
chr18_44547274_44550667	88.68015181	0.552460442	0.149243612	3.701735938	0.000214129	0.031085909
chr20_19883756_19899733	563.5990559	0.398405647	0.107614374	3.702160155	0.000213772	0.031085909
chr10_46951401_46964449	398.1668317	0.305730795	0.082650465	3.699081349	0.000216381	0.031095515
chr10_114853386_114863419	202.075329	0.350054106	0.094815217	3.691961242	0.000222531	0.03165954
chr1_223348035_223365571	810.729811	0.282511641	0.077045323	3.666824012	0.000245582	0.03205431
chr15_99645189_99649226	173.1916679	0.530239676	0.144771694	3.662592198	0.000249676	0.03205431
chr17_65090367_65111962	612.5845636	0.261582104	0.071165576	3.675683108	0.000237214	0.03205431
chr2_71627595_71647973	1028.385635	0.234189788	0.063948667	3.662152795	0.000250105	0.03205431
chr2_132425751_132451331	479.3431832	0.406773143	0.111144141	3.659870321	0.000252343	0.03205431
chr4_159456217_159464683	167.512588	0.376972938	0.102578312	3.674977002	0.000237871	0.03205431
chr6_154500205_154509132	246.1619022	0.304369503	0.082859907	3.673302478	0.000239436	0.03205431
chr7_7983333_7985786	340.3770454	0.254315495	0.069340281	3.667644453	0.000244795	0.03205431
chr9_6068503_6081069	552.924445	0.287547554	0.078506845	3.662706814	0.000249564	0.03205431
chr9_90323208_90338413	389.7169442	0.329444404	0.089992971	3.660779273	0.000251449	0.03205431
chr9_109974774_109976666	102.694396	0.37228607	0.101510255	3.667472523	0.00024496	0.03205431
chrX_85257260_85270408	349.8924843	0.336344361	0.091756833	3.665605616	0.000246754	0.03205431
chr1_172732491_172735771	151.0012478	0.29785367	0.08170105	3.645652923	0.000266714	0.03215281
chr12_53957757_53970878	417.366611	0.296461663	0.081303729	3.646347647	0.000265994	0.03215281
chr17_30877767_30886499	367.342306	0.230342369	0.063166711	3.646578485	0.000265755	0.03215281
chr6_137708256_137713455	570.5289062	0.216341373	0.059361188	3.644491956	0.000267921	0.03215281
chr7_12675001_12684061	298.4996446	0.262367804	0.072009498	3.643516652	0.000268938	0.03215281
chr9_20542531_20554053	278.1779093	0.276488151	0.075822769	3.646505616	0.000265831	0.03215281
chrX_130838097_130845561	251.1183261	0.485544134	0.133041407	3.64957156	0.000262678	0.03215281
chr1_156521204_156525219	165.2837431	0.370780016	0.102175322	3.628860745	0.000284675	0.032223691
chr12_68874603_68877967	316.8239696	0.326245512	0.090069931	3.622135679	0.000292181	0.032223691
chr13_42490525_42503010	279.6229812	0.27630576	0.076182952	3.626871259	0.000286876	0.032223691
chr15_59011005_59043222	2856.021727	0.221702241	0.061133424	3.626530706	0.000287255	0.032223691
chr19_50603234_50625150	457.7864507	0.405774022	0.111763666	3.630643467	0.000282716	0.032223691
chr22_20648119_20657502	172.3410935	0.427731678	0.117641789	3.635882143	0.000277031	0.032223691
chr22_27508854_27531704	591.2527695	0.381250437	0.105214129	3.623566905	0.000290568	0.032223691
chr4_140969746_140993896	1479.837208	0.247406136	0.068148792	3.630381837	0.000283002	0.032223691
chr5_114785988_114796558	128.4084485	0.372201055	0.102730021	3.623099199	0.000291094	0.032223691
chr6_149949766_149950841	89.82778913	0.444399025	0.122430596	3.629803644	0.000283637	0.032223691
chr1_66647254_66649682	231.7012616	0.269330832	0.074807263	3.60032998	0.000317814	0.032296671
chr1_146551146_146557343	473.6756394	0.427622564	0.118724309	3.601811369	0.000316008	0.032296671
chr10_135482771_135498596	202.6078888	0.536099687	0.148323391	3.614397461	0.000301047	0.032296671
chr11_2487821_2503357	366.153324	0.326338367	0.090437374	3.608445848	0.000308037	0.032296671
chr11_16813529_16829064	269.8684997	0.333379506	0.09226271	3.61337213	0.00030224	0.032296671
chr16_1003266_1015592	292.891052	0.304351605	0.084150797	3.616740593	0.000298336	0.032296671
chr20_32988318_33005166	857.0206121	0.231561799	0.064279978	3.602393875	0.0003153	0.032296671
chr3_10018289_10019780	111.6999927	0.439291762	0.121433523	3.617549344	0.000297406	0.032296671
chr3_171926675_171936887	265.4036759	0.29498198	0.081930238	3.600404285	0.000317723	0.032296671
chr6_7907570_7918511	389.785782	0.318238142	0.088319773	3.603249116	0.000314264	0.032296671
chr6_74432183_74435922	234.8984414	0.393094158	0.108993206	3.606593231	0.000310243	0.032296671
chr17_77701933_77719972	285.6219232	0.357774496	0.099561788	3.593492075	0.000326276	0.032921437
chr2_48434498_48464419	664.9422012	0.251158776	0.069977536	3.589134334	0.000331778	0.033008416
chr7_151439810_151505938	1841.200361	0.28329782	0.078907397	3.590256819	0.000330352	0.033008416
chr6_20444199_20454841	319.7034509	0.324101949	0.09035426	3.587013464	0.000334487	0.033046857
chr3_18814158_18828533	799.8163822	0.373934792	0.104337447	3.583898229	0.000338504	0.033213081
chr1_155806092_155818648	376.8394848	0.248409094	0.069493026	3.574590258	0.000350777	0.033506731
chr3_52786539_52798170	298.2880603	0.295925992	0.082695072	3.578520287	0.000345545	0.033506731
chr3_73104163_73106181	111.5618521	0.341569844	0.095602196	3.572824242	0.000353152	0.033506731
chr6_127741331_127745581	153.8651049	0.346116726	0.096877254	3.572734696	0.000353273	0.033506731
chr8_125762775_125828082	1581.249851	0.26283252	0.073553995	3.573327582	0.000352473	0.033506731
chr16_14279902_14291405	752.820071	0.260419439	0.072988557	3.567948862	0.000359787	0.033898579
chr16_68501589_68508188	614.5610377	0.235090734	0.066012934	3.561282902	0.000369047	0.034316564
chr8_55055603_55067117	572.8475392	0.222676641	0.062525017	3.561400729	0.000368882	0.034316564
chr3_124836896_124883389	1334.760042	0.250432104	0.070397934	3.557378581	0.000374574	0.034604327
chr12_92601555_92629178	1133.937875	0.264069576	0.074388206	3.549885014	0.000385399	0.035374696
chr18_20806512_20849590	1303.297607	0.209255381	0.059023309	3.545300741	0.000392165	0.035764979
chr20_31578620_31587860	235.6926169	0.4195472	0.118417569	3.542947251	0.000395682	0.035855831
chr1_183774344_183777584	90.61476693	0.396087704	0.111886993	3.540069254	0.000400022	0.036019707
chr2_85280051_85285061	261.9348235	0.307132159	0.086858236	3.536016547	0.000406209	0.036346786
chr1_15551085_15559112	220.4579424	0.387540357	0.109698288	3.532784015	0.000411208	0.036564125
chr17_46078298_46103179	784.9363064	0.327413942	0.09272397	3.531060454	0.000413897	0.036574625
chr11_93336633_93345659	282.5616025	0.390347158	0.111066289	3.51454219	0.000440513	0.037099947
chr16_10412658_10434806	816.5953114	0.275292076	0.078331993	3.514427071	0.000440704	0.037099947
chr17_30645653_30658976	277.3484787	0.299346125	0.084905595	3.525634854	0.000422469	0.037099947
chr20_47477319_47491099	372.5618735	0.287595095	0.081644533	3.522527276	0.000427453	0.037099947
chr3_45207888_45209772	162.5919432	0.348043098	0.099008544	3.515283461	0.000439285	0.037099947
chr4_190942814_190943768	94.61446337	0.573458656	0.163028508	3.517536056	0.000435573	0.037099947
chr6_161059936_161066455	157.4235527	0.421625207	0.119783271	3.519900604	0.000431709	0.037099947
chr9_114791961_114800997	603.8234221	0.240703541	0.068429514	3.517539827	0.000435567	0.037099947
chr14_93216738_93252880	846.7415523	0.237274308	0.067600806	3.509933108	0.000448219	0.037510694
chr8_86555124_86569068	678.6786314	0.43894289	0.125357296	3.501534457	0.000462587	0.03848671
chr9_103173506_103174407	91.14867766	0.329202008	0.09408989	3.498803179	0.000467351	0.038657028
chr6_163911576_163917377	248.387046	0.383594468	0.109766429	3.494642868	0.000474696	0.039037611
chr7_66650131_66657681	240.2758941	0.307596796	0.088074317	3.492468711	0.000478578	0.0391306
chr1_116681414_116695271	348.2315219	0.294642592	0.084450701	3.488930085	0.000484958	0.039201688
chr6_25119167_25133697	421.5125171	0.221128554	0.063359319	3.490071511	0.000482891	0.039201688
chr11_119395318_119410250	275.4226184	0.305166389	0.087727165	3.478584866	0.000504069	0.039725791
chr12_92516786_92584939	18021.33168	0.18400583	0.052911054	3.477644359	0.000505841	0.039725791
chr18_53043351_53052768	268.5608012	0.260448293	0.074918983	3.476399184	0.000508195	0.039725791
chr2_240866327_240885458	320.1829472	0.308113813	0.08854931	3.479573289	0.000502213	0.039725791
chr3_114582286_114583300	160.8840337	0.280750178	0.080687128	3.479491541	0.000502366	0.039725791
chr3_195704250_195713604	177.6517952	0.347714031	0.100005589	3.476945972	0.00050716	0.039725791
chr9_35012271_35023869	295.3907749	0.278994147	0.080314693	3.473762228	0.000513216	0.039899008
chr8_12309301_12320209	160.3069054	0.362957247	0.104556818	3.47138766	0.000517776	0.040034772
chr1_11304121_11307731	211.0637607	0.271880997	0.078469366	3.464804323	0.000530617	0.040199338
chr1_243576976_243585482	391.9145204	0.244972142	0.070700152	3.464945069	0.00053034	0.040199338
chr14_65691394_65697699	424.1455819	0.283203381	0.081810907	3.461682454	0.00053681	0.040199338
chr17_36180203_36204528	500.5441883	0.296251882	0.085416163	3.468335148	0.000523694	0.040199338
chr5_151123653_151138817	1244.829062	0.247012569	0.071300533	3.464386015	0.000531443	0.040199338
chr5_159893750_159908364	1948.297307	0.287687552	0.083106853	3.461658609	0.000536858	0.040199338
chr11_57468625_57475240	167.6980397	0.279523258	0.080926759	3.454027599	0.000552281	0.041066181
chr2_148381240_148395335	586.1751329	0.298320083	0.086392251	3.453088443	0.000554207	0.041066181
chrX_40608630_40609723	89.91689971	0.355381573	0.102960652	3.45162511	0.000557221	0.041075587
chr3_183066791_183068595	196.0693289	0.360334229	0.104448273	3.449882121	0.000560831	0.041128599
chr2_101622368_101625355	105.8744406	0.330033797	0.095755355	3.446635421	0.000567614	0.041298981
chr7_17039055_17049793	253.0340263	0.343593767	0.099708138	3.44599521	0.00056896	0.041298981
chr10_13754591_13760690	164.0559293	0.379887929	0.110345572	3.442711135	0.000575914	0.041591523
chr10_75477081_75481064	173.9290746	0.349392389	0.101532557	3.441185753	0.000579171	0.041615468
chr13_30688577_30694388	185.7675748	0.358170499	0.104331998	3.432988008	0.000596969	0.041867865
chr13_47224850_47262832	2678.653473	0.187530806	0.054629218	3.432793152	0.000597398	0.041867865
chr2_204514326_204523664	264.9782052	0.299139848	0.087025875	3.437366754	0.0005874	0.041867865
chr4_82381333_82435662	6683.193893	0.235373246	0.068539386	3.434131228	0.000594456	0.041867865
chr8_29512323_29523466	255.9762301	0.350724168	0.102141401	3.433712151	0.000595376	0.041867865
chr6_111551271_111561214	171.7563127	0.33939473	0.098979963	3.428923588	0.00060598	0.042261172
chr1_149437538_149447016	214.5501579	0.355429807	0.104210335	3.410696332	0.000647972	0.0423096
chr1_155599560_155620019	586.7939153	0.229842193	0.067386918	3.410783582	0.000647765	0.0423096
chr10_115027662_115033432	113.7735349	0.374010454	0.109398941	3.41877581	0.000629035	0.0423096
chr14_55564503_55593203	1609.257012	0.244763744	0.071475783	3.424428976	0.000616093	0.0423096
chr14_102982973_102998299	604.5761838	0.26015198	0.076079971	3.419454253	0.000627469	0.0423096
chr17_34793795_34803710	93.86774647	0.458565838	0.134386254	3.412297189	0.000644178	0.0423096
chr18_12750006_12753376	101.1668139	0.426307317	0.124451026	3.425502645	0.000613663	0.0423096
chr2_169893128_169895339	118.1665779	0.407656965	0.119274777	3.417796908	0.000631302	0.0423096
chr22_18180443_18190795	512.7005747	0.237909673	0.069756888	3.410554588	0.000648309	0.0423096
chr4_11471105_11492175	1285.946621	0.234501931	0.068518999	3.422436631	0.000620626	0.0423096
chr7_17439586_17449044	337.9328879	0.307765003	0.090222856	3.411164498	0.000646861	0.0423096
chr7_22122282_22123497	95.27406524	0.423780985	0.12415639	3.413283724	0.000641851	0.0423096
chr7_24818818_24834557	372.9641524	0.312902372	0.091558992	3.417494723	0.000632003	0.0423096
chr7_73259122_73266369	182.6181875	0.344306614	0.10055205	3.424163057	0.000616696	0.0423096
chr1_8264479_8271822	91.08596107	0.331659318	0.097586363	3.39862362	0.000677258	0.042438062
chr1_76750494_76766666	1038.159871	0.306050617	0.090063539	3.398163349	0.000678399	0.042438062
chr1_206523609_206569440	2080.844859	0.239274461	0.070525973	3.392714047	0.000692038	0.042438062
chr1_234780699_234821073	772.2926185	0.239331153	0.07053563	3.393053337	0.000691182	0.042438062
chr12_4665062_4678159	649.5116129	0.211231624	0.062113107	3.400757666	0.000671994	0.042438062
chr12_124479101_124493196	566.5691785	0.23924291	0.070500538	3.393490563	0.000690079	0.042438062
chr17_43613114_43663956	3869.007391	0.218185391	0.06424267	3.396269022	0.000683112	0.042438062
chr2_105592212_105594011	97.14181678	0.403631567	0.118764521	3.398587068	0.000677349	0.042438062
chr21_32816196_32820288	239.3309677	0.249782114	0.073525108	3.397235588	0.000680703	0.042438062
chr3_104240528_104246085	178.1980855	0.348279969	0.102476768	3.398623653	0.000677258	0.042438062
chr3_188623108_188635844	396.6008514	0.287838631	0.084817028	3.393642032	0.000689698	0.042438062
chr4_4493284_4505063	363.4180563	0.26589619	0.078172134	3.401419086	0.00067037	0.042438062
chr4_160195749_160200413	192.5349465	0.36630472	0.107629994	3.403370256	0.0006656	0.042438062
chr7_75761341_75796713	1529.835363	0.29503243	0.086911251	3.394640235	0.000687188	0.042438062
chr1_144960419_145010123	3185.0852	0.231841439	0.068811923	3.369204491	0.000753855	0.042857759
chr1_161410222_161441282	581.1650986	0.51271586	0.152376252	3.364801631	0.000765987	0.042857759
chr1_229118002_229137902	470.7730968	0.2834126	0.083735687	3.384609489	0.000712796	0.042857759
chr10_95171567_95197750	839.3852669	0.238062029	0.070356882	3.383635285	0.00071533	0.042857759
chr12_21829094_21844433	706.3970884	0.324623367	0.095832117	3.387417244	0.00070554	0.042857759
chr12_69164920_69182305	724.5768393	0.239600744	0.071210536	3.36468108	0.000766322	0.042857759
chr12_113610249_113612545	91.16357764	0.3208093	0.095410521	3.36241011	0.000772653	0.042857759
chr15_66745826_66768910	836.0773553	0.189956504	0.056503391	3.361860226	0.000774193	0.042857759
chr16_17352259_17364765	291.5484008	0.207615737	0.061421626	3.380173239	0.000724402	0.042857759
chr18_11987410_11996685	175.3942944	0.310369699	0.091851246	3.379047237	0.000727375	0.042857759
chr2_86220428_86228923	1170.49934	0.247668049	0.073323098	3.377763005	0.00073078	0.042857759
chr2_158688025_158695615	209.1851074	0.284780204	0.084664047	3.363649801	0.000769191	0.042857759
chr3_119070620_119072570	145.0547474	0.300582076	0.089113547	3.373023362	0.000743476	0.042857759
chr4_159083009_159094333	436.4349395	0.362762228	0.107804422	3.365003214	0.000765428	0.042857759
chr4_159726686_159748769	1307.43262	0.28315118	0.083991497	3.371188614	0.000748446	0.042857759
chr5_135334290_135373731	777.8516116	0.286308815	0.084906814	3.372035777	0.000746148	0.042857759
chr6_128128510_128140726	605.163508	0.267956571	0.079330459	3.377726196	0.000730878	0.042857759
chr6_129810451_129821005	1002.519662	0.22285597	0.066152002	3.368846951	0.000754833	0.042857759
chr6_160195319_160204900	360.5909214	0.26032014	0.077375934	3.364355372	0.000767227	0.042857759
chr7_142377081_142379713	177.7003122	0.364411158	0.108091244	3.371329104	0.000748064	0.042857759
chr8_61887531_61893851	283.3103835	0.250914127	0.074380269	3.373396323	0.00074247	0.042857759
chr8_81888400_81960635	2529.007126	0.225457172	0.066810094	3.374597417	0.000739237	0.042857759
chr9_66695854_66700975	199.3798528	0.283984558	0.08421874	3.371987717	0.000746278	0.042857759
chrX_53467072_53469551	146.3939857	0.423056308	0.125520838	3.370406964	0.000750572	0.042857759
chrX_78655619_78668757	657.8561229	0.301671347	0.089217279	3.381310767	0.000721409	0.042857759
chr18_10481873_10491324	236.6862836	0.32335072	0.096257315	3.359232694	0.000781592	0.043099662
chr15_79269140_79281731	239.3538676	0.364203615	0.108513039	3.356312002	0.000789894	0.043389276
chr1_228744209_228783976	1365.918588	0.387433093	0.115596097	3.351610515	0.00080343	0.043920559
chr7_29368973_29383010	531.7721304	0.265263443	0.079163851	3.35081531	0.00080574	0.043920559
chrX_17796832_17804899	159.0625692	0.383831873	0.114656745	3.347660651	0.000814967	0.044253972
chr1_87507333_87534133	1103.519475	0.224736112	0.067440247	3.332373815	0.000861085	0.044723172
chr1_155455255_155486376	1378.546182	0.1768563	0.053032531	3.334864387	0.00085341	0.044723172
chr10_80703934_80705998	92.93200587	0.454680033	0.136091599	3.340985303	0.000834816	0.044723172
chr12_63127022_63139465	180.587913	0.344812071	0.103308542	3.337691782	0.000844774	0.044723172
chr12_109296411_109308539	333.0160295	0.316143774	0.094959084	3.329263078	0.000870761	0.044723172
chr13_46078627_46092277	419.6216344	0.283134318	0.084954083	3.332792372	0.000859791	0.044723172
chr17_32633791_32642105	225.5870926	0.411534483	0.123427314	3.334225375	0.000855373	0.044723172
chr2_218927746_218930582	130.6180678	0.50523385	0.151747174	3.329444862	0.000870193	0.044723172
chr20_24126186_24138549	252.8200673	0.359889314	0.107998686	3.332348991	0.000861162	0.044723172
chr21_45224070_45239896	474.4293113	0.335442769	0.100619592	3.333771916	0.000856769	0.044723172
chr3_72531307_72547957	492.8871751	0.28339379	0.084923815	3.337035544	0.000846771	0.044723172
chr3_174048520_174055609	292.0960031	0.378976301	0.113398338	3.341991654	0.000831796	0.044723172
chr7_128861655_128863120	150.4539487	0.418212869	0.125538974	3.33133891	0.000864293	0.044723172
chr8_23889716_23891400	152.5676933	0.297688081	0.089394769	3.330039159	0.000868338	0.044723172
chr9_90406845_90411705	353.9518115	0.351461444	0.105385158	3.335018414	0.000852938	0.044723172
chr10_27024343_27045618	1275.812241	0.215989294	0.06494279	3.325839457	0.000881527	0.04479101
chr12_96570123_96668863	4889.222917	0.204011923	0.06131124	3.327479966	0.000876353	0.04479101
chrX_67903794_67924169	629.0281352	0.360270557	0.108305574	3.326426721	0.000879671	0.04479101
chr12_125092843_125141425	912.2705719	0.309699154	0.093234364	3.321727545	0.00089462	0.045208178
chr15_62337556_62353810	1997.227154	0.206442583	0.062176245	3.320280636	0.00089927	0.045208178
chr2_107122154_107130593	310.5658643	0.347546582	0.104662872	3.320629143	0.000898148	0.045208178
chr4_159698673_159700220	134.1868111	0.366136019	0.1103854	3.316888087	0.000910261	0.045599574
chr15_51043195_51067277	2023.026264	0.206363159	0.062244047	3.315387883	0.00091516	0.045684167
chr11_35050455_35112826	7010.428772	0.228010053	0.068806074	3.313807071	0.00092035	0.045782579
chr1_183485536_183492392	222.3873249	0.279715697	0.084472912	3.311306447	0.000928615	0.04603275
chr8_129179686_129186771	188.7072637	0.349612771	0.105616986	3.310194545	0.000932311	0.046055539
chr1_205661405_205680991	386.407313	0.282911183	0.085575153	3.30599682	0.000946392	0.04643672
chr3_34517621_34525555	164.1763041	0.374326716	0.113228245	3.305948228	0.000946556	0.04643672
chr14_20876105_20910527	2314.430558	0.219462297	0.066418259	3.304246431	0.000952321	0.046558997
chr10_17037814_17076150	2397.780444	0.201338039	0.061016906	3.299709089	0.000967851	0.04715622
chr4_48038464_48050179	279.5145864	0.25966899	0.078720385	3.298624483	0.000971598	0.047177213
chr1_155425342_155438515	561.6839929	0.21944866	0.066727111	3.288748088	0.001006341	0.047374321
chr16_71288251_71294102	383.089762	0.530829963	0.161263247	3.291698335	0.000995844	0.047374321
chr17_36285902_36316644	678.3407244	0.504869765	0.153564975	3.287662202	0.00101023	0.047374321
chr17_62640729_62659010	1191.220982	0.245539547	0.074560867	3.29314233	0.000990743	0.047374321
chr22_18676285_18729568	1467.201041	0.3125365	0.094928099	3.292349733	0.00099354	0.047374321
chr22_41037890_41048728	236.1462314	0.254773516	0.077440871	3.289910271	0.001002193	0.047374321
chr3_188505876_188515545	293.9850445	0.279198579	0.084937927	3.287089643	0.001012286	0.047374321
chr4_108914529_108925449	231.5694022	0.302212269	0.091935848	3.287208131	0.00101186	0.047374321
chr5_54128293_54141137	402.6811861	0.245138088	0.074426669	3.293686129	0.000988828	0.047374321
chr9_107622107_107636252	408.4400273	0.245088571	0.074446792	3.292130739	0.000994314	0.047374321
chr9_135147889_135171023	742.8828855	0.258836078	0.078629017	3.291864614	0.000995255	0.047374321
chr1_120510934_120696906	14179.41231	0.207761655	0.063226542	3.285987928	0.001016254	0.047404068
chr1_222944867_222947737	265.4177589	0.239354678	0.072892316	3.28367505	0.00102463	0.047638593
chr10_94581497_94591442	209.164468	0.319189191	0.097443809	3.275623096	0.001054292	0.048148904
chr12_29393816_29409410	602.9300085	0.31224192	0.095222397	3.27908066	0.001041459	0.048148904
chr2_10167924_10177340	882.8805707	0.259270516	0.079095568	3.277939857	0.001045677	0.048148904
chr2_55643768_55652611	647.8028256	0.231622609	0.070694207	3.276401541	0.00105139	0.048148904
chr22_41122119_41129197	906.1644631	0.259589677	0.079243341	3.275854758	0.001053427	0.048148904
chr3_124358177_124370920	228.0428566	0.334897521	0.102252874	3.275189319	0.001055912	0.048148904
chr1_143873865_143894700	399.7792586	0.304729923	0.093116949	3.272550567	0.001065818	0.048271672
chr10_14764584_14799884	1869.27138	0.222566708	0.068170875	3.26483571	0.001095276	0.048271672
chr12_51218187_51219295	105.4456237	0.311807407	0.09552563	3.264123004	0.001098035	0.048271672
chr12_116838090_116849270	293.7418832	0.306692259	0.093867968	3.267272805	0.00108589	0.048271672
chr14_77233515_77251912	612.1212372	0.3064927	0.093800571	3.267492893	0.001085046	0.048271672
chr17_19962926_19978540	500.5743038	0.255783779	0.078370131	3.263791654	0.00109932	0.048271672
chr17_56355355_56366666	289.1782679	0.32011805	0.09780457	3.273037741	0.001063983	0.048271672
chr4_85493637_85496008	142.4163151	0.47004739	0.14392541	3.265909675	0.00109113	0.048271672
chr4_141011761_141025453	1089.530956	0.250617668	0.076685604	3.268118857	0.001082649	0.048271672
chr6_128101739_128116206	542.096247	0.257976212	0.078906071	3.269408933	0.001077724	0.048271672
chr9_112783948_112793183	287.1275236	0.290415754	0.088929807	3.265673937	0.001092039	0.048271672
chrUn_gl000216_75639_80782	864.9181303	0.471623625	0.144402735	3.266029732	0.001090668	0.048271672
chr2_68733373_68743460	233.2112454	0.26203017	0.080340431	3.261498207	0.001108251	0.048365312
chrX_13140778_13150799	476.1664401	0.25526622	0.078247851	3.262277693	0.001105208	0.048365312
chr12_132281000_132306251	626.7385007	0.268832408	0.082498459	3.2586355	0.001119494	0.04841046
chr13_76443844_76445612	154.5780544	0.317321864	0.097364603	3.259109092	0.001117627	0.04841046
chr15_38360569_38378666	528.5216011	0.286693492	0.087933346	3.260350084	0.001112748	0.04841046
chr10_105311228_105312849	90.58796645	0.474415581	0.145759408	3.254785315	0.001134781	0.048686045
chr15_32650366_32665937	226.8228899	0.305107767	0.09374275	3.254734536	0.001134984	0.048686045
chr20_34459201_34468154	217.4167664	0.304549619	0.093579527	3.254447096	0.001136133	0.048686045
chr2_215671723_215675279	914.523306	0.304083181	0.093529358	3.251205707	0.001149167	0.049096684
chr19_6086169_6101342	669.9687202	0.231356144	0.071197741	3.249487155	0.001156133	0.04924642
chr1_42249080_42278186	1257.694998	0.213508719	0.065899365	3.23992073	0.001195629	0.049883339
chr3_101463152_101473423	276.8692867	0.270775278	0.083532335	3.241562413	0.001188764	0.049883339
chr5_95983633_95993809	455.3467775	0.288391116	0.088942838	3.242432121	0.001185142	0.049883339
chr5_149423047_149447411	648.4141836	0.267646283	0.082607435	3.239978143	0.001195389	0.049883339
chr6_47209556_47215579	367.2738812	0.275465507	0.084991205	3.241106019	0.001190669	0.049883339
chr6_128433417_128434321	116.7222682	0.347200677	0.10702313	3.24416485	0.001177956	0.049883339
chrUn_gl000216_1430_23558	1073.142589	0.483707638	0.149146799	3.24316474	0.001182098	0.049883339
chr10_114708920_114713124	415.2744468	0.292481126	0.090374299	3.236330765	0.00121077	0.050152834
chr14_52030946_52034457	112.1346006	0.461388996	0.142543793	3.236822781	0.001208684	0.050152834
chr4_83178252_83215459	854.9117497	0.250634869	0.077454825	3.235884531	0.001212664	0.050152834
chr1_160788899_160837999	3138.659767	0.2022728	0.06253701	3.234449495	0.001218775	0.050203691
chr17_57514770_57518152	117.4231563	0.327780299	0.101356336	3.233939886	0.001220952	0.050203691
chr12_109106134_109138780	1881.865809	0.262137915	0.081116515	3.231621991	0.001230898	0.050466806
chr10_76760589_76786331	1117.430002	0.206886162	0.064083798	3.228369224	0.001244982	0.050620133
chr16_55826409_55838446	169.1299338	0.434667536	0.134643888	3.228275288	0.001245391	0.050620133
chr7_23056459_23065100	362.3146378	0.251695455	0.07795472	3.22873913	0.001243373	0.050620133
chrUn_gl000220_93764_161786	53882.62509	0.314492182	0.097442105	3.227477294	0.00124887	0.050620133
chr1_67464692_67470054	172.7091838	0.324208298	0.101587526	3.191418375	0.001415761	0.050824221
chr1_173080736_173093683	511.5082925	0.289647693	0.091049215	3.181221189	0.001466556	0.050824221
chr1_243285392_243287128	91.10086546	0.456464697	0.142690827	3.198977158	0.001379161	0.050824221
chr10_76649193_76683485	878.2413567	0.214107952	0.067000021	3.195640054	0.00139521	0.050824221
chr10_81582184_81588487	1584.131436	0.261602421	0.081842675	3.196406048	0.001391511	0.050824221
chr11_36371382_36376514	144.852088	0.297988391	0.093468427	3.188118183	0.00143202	0.050824221
chr11_58776873_58780574	191.5568583	0.323474235	0.101379021	3.190741367	0.001419083	0.050824221
chr12_15840901_15855301	450.2333065	0.290272145	0.09041101	3.210584022	0.001324655	0.050824221
chr12_50134349_50160997	3021.909759	0.194923796	0.06125976	3.181922277	0.001463011	0.050824221
chr12_95210452_95225839	677.736803	0.229447987	0.071795345	3.195861606	0.00139414	0.050824221
chr12_125196027_125260842	1838.913968	0.296860023	0.092511503	3.208898509	0.001332445	0.050824221
chr13_50573078_50586613	574.754428	0.238416302	0.074881454	3.18391655	0.001452969	0.050824221
chr13_99097328_99172351	3071.241043	0.18487013	0.057736613	3.201956632	0.001364975	0.050824221
chr14_52418742_52438899	818.8758137	0.255087857	0.079983423	3.189259075	0.00142638	0.050824221
chr14_96128615_96137978	372.0238396	0.262975746	0.082366858	3.192737378	0.001409311	0.050824221
chr15_38334610_38343487	187.3164155	0.345018346	0.108278011	3.186411919	0.001440493	0.050824221
chr19_55008709_55021687	573.0905242	0.261372178	0.082181337	3.180432283	0.001470555	0.050824221
chr19_55299281_55308243	178.2886621	0.289146308	0.08993977	3.214888227	0.001304953	0.050824221
chr2_2687016_2692181	135.6498099	0.332611991	0.104063405	3.196243577	0.001392295	0.050824221
chr2_11343267_11344955	112.6055433	0.403095089	0.125507539	3.21172012	0.001319428	0.050824221
chr2_97320931_97331969	228.7763023	0.366240733	0.114117903	3.209318823	0.001330499	0.050824221
chr2_101789099_101808307	575.1519365	0.242932036	0.076156424	3.189908665	0.001423178	0.050824221
chr2_131288302_131347570	960.0459174	0.305017822	0.095610499	3.19021264	0.001421681	0.050824221
chr2_152277129_152294835	1036.704182	0.242705223	0.075391193	3.219278201	0.001285137	0.050824221
chr20_16049489_16065009	539.9897362	0.229862793	0.072077471	3.189107349	0.001427129	0.050824221
chr21_40641354_40645507	107.1033717	0.377747441	0.118678687	3.182942533	0.001457865	0.050824221
chr22_21163944_21176903	320.2018368	0.222342232	0.069527327	3.197911425	0.001384268	0.050824221
chr3_16977714_16985004	267.5379112	0.290554226	0.091342956	3.180915513	0.001468104	0.050824221
chr3_55687843_55699270	278.8345302	0.344097388	0.107073145	3.213666572	0.001310518	0.050824221
chr3_148941959_148943584	103.7886211	0.349010196	0.108370304	3.220533513	0.001279522	0.050824221
chr3_192610732_192616663	142.2550914	0.314864664	0.098561676	3.194595253	0.001400271	0.050824221
chr4_14166726_14180712	578.4497217	0.261441926	0.082129757	3.183278958	0.001456172	0.050824221
chr4_56301320_56314278	366.4926983	0.230139175	0.071626762	3.213033336	0.00131341	0.050824221
chr4_71577998_71582660	397.2680276	0.280481417	0.087533491	3.204275467	0.001354029	0.050824221
chr4_82710864_82718785	240.4518926	0.257912662	0.080431809	3.206600272	0.001343135	0.050824221
chr4_87848907_87904005	3321.180748	0.187220899	0.058439276	3.203682724	0.001356819	0.050824221
chr4_124317519_124343957	1076.404758	0.182841134	0.057105127	3.201833929	0.001365557	0.050824221
chr4_124520267_124538695	721.4144328	0.262821218	0.081907378	3.208761207	0.001333082	0.050824221
chr4_140231749_140244613	1146.006426	0.216025542	0.066991037	3.224693216	0.001261077	0.050824221
chr4_gl000194_random_100039_112350	361.3404837	0.388114174	0.121082603	3.205366942	0.001348904	0.050824221
chr5_40568979_40592568	715.0851663	0.238362902	0.074228691	3.211196336	0.001321836	0.050824221
chr5_75588188_75601920	378.6092728	0.272161809	0.084808526	3.209132659	0.00133136	0.050824221
chr5_149046287_149067835	518.0939443	0.317726724	0.099924901	3.179655137	0.001474504	0.050824221
chr5_156495248_156502754	154.5785893	0.332071026	0.103523022	3.207702219	0.001338	0.050824221
chr6_7041562_7088607	1355.552097	0.226259278	0.070490073	3.209803437	0.001328258	0.050824221
chr6_37939658_37952707	353.7355721	0.241792084	0.075249879	3.213188997	0.001312699	0.050824221
chr6_117935107_117938694	126.0309376	0.37398824	0.117132704	3.192859261	0.001408716	0.050824221
chr6_140159923_140167994	404.4341603	0.307264239	0.096123527	3.196556027	0.001390788	0.050824221
chr6_161037409_161043959	147.7832966	0.395147772	0.123163853	3.208309598	0.001335177	0.050824221
chr7_30467078_30486528	590.8720256	0.217822239	0.068149339	3.196248727	0.00139227	0.050824221
chr7_115847444_115885970	4747.007532	0.198103662	0.062200888	3.184900869	0.001448036	0.050824221
chr7_139552839_139602140	1771.529779	0.196058598	0.061092583	3.209204589	0.001331027	0.050824221
chr7_141349092_141376083	740.6253744	0.223726317	0.070167512	3.188460164	0.001430327	0.050824221
chr7_158881668_158888697	116.3235061	0.495658291	0.154508016	3.207977844	0.001336718	0.050824221
chr8_2131222_2168889	1311.277407	0.461397528	0.143630096	3.21240145	0.001316303	0.050824221
chr8_26446781_26469451	722.9165553	0.283551188	0.08868454	3.197301209	0.0013872	0.050824221
chr8_38119586_38182058	3243.692918	0.198458779	0.062345236	3.183222827	0.001456455	0.050824221
chr8_66891497_66896054	717.5837826	0.228352555	0.071646924	3.1871927	0.00143661	0.050824221
chr9_5556136_5596106	2300.757624	0.217810203	0.067871066	3.209176097	0.001331159	0.050824221
chr9_20242381_20244530	211.5445147	0.308469927	0.09619372	3.206757423	0.001342401	0.050824221
chrX_100622814_100651851	1555.859702	0.207750299	0.064961739	3.198040895	0.001383647	0.050824221
chrX_119403048_119404094	94.85854978	0.299869972	0.094314136	3.17948067	0.001475392	0.050824221
chr10_106005668_106023242	1782.70181	0.229493216	0.072214189	3.177951879	0.001483194	0.050832586
chr16_85998897_86035819	835.6020206	0.2450339	0.07711607	3.177468724	0.001485667	0.050832586
chr20_39191109_39213042	397.7746848	0.291805516	0.091879409	3.175962035	0.001493405	0.050832586
chr8_7875379_7890517	127.4645001	0.403613027	0.12705339	3.176719862	0.001489508	0.050832586
chr8_86086553_86124800	3966.606091	0.198323324	0.06244548	3.175943621	0.0014935	0.050832586
chr16_50116958_50138551	627.4457469	0.229656772	0.072407955	3.171706369	0.001515462	0.050850167
chr21_36198090_36264982	3794.731529	0.217836831	0.068649776	3.173161566	0.001507886	0.050850167
chr4_gl000193_random_78633_101447	789.6226265	0.504079363	0.158921149	3.17188346	0.001514538	0.050850167
chr5_172428352_172466956	2288.804743	0.200882686	0.063322032	3.172397982	0.001511857	0.050850167
chr7_12709063_12722234	415.4744565	0.307937883	0.096985146	3.175103566	0.00149783	0.050850167
chrX_39871888_39886442	201.5725324	0.308497026	0.097215086	3.173345191	0.001506932	0.050850167
chr8_17471365_17473188	227.0378438	0.340884168	0.107505013	3.170867658	0.001519844	0.050877214
chr22_38764967_38796762	2317.549634	0.172031832	0.054274267	3.169675825	0.001526091	0.050966423
chr1_40146369_40149763	110.4906645	0.351373085	0.111285481	3.157402752	0.001591813	0.051133559
chr1_109093676_109105858	1369.580045	0.215620274	0.06824905	3.159315409	0.001581402	0.051133559
chr1_144148845_144224060	1326.320341	0.287554941	0.090966451	3.161109799	0.001571692	0.051133559
chr1_157741388_157754192	609.7397488	0.177469238	0.056065946	3.16536599	0.00154888	0.051133559
chr10_90994863_91020900	1072.010058	0.208130969	0.065767046	3.164669572	0.001552592	0.051133559
chr12_102155714_102233413	3012.710045	0.195578901	0.061915973	3.158779406	0.001584314	0.051133559
chr13_50932390_50945105	511.4912083	0.207171064	0.065417189	3.166920933	0.001540622	0.051133559
chr14_68825240_68876375	3392.672608	0.195103561	0.061784877	3.157788303	0.00158971	0.051133559
chr16_29184476_29211093	589.0299522	0.282846336	0.08958395	3.157332725	0.001592196	0.051133559
chr16_55470816_55479326	295.1288861	0.327404578	0.103657492	3.158523039	0.001585708	0.051133559
chr17_34736845_34752903	171.260574	0.39635856	0.125184322	3.16619967	0.001544447	0.051133559
chr17_35907071_35924631	587.4291534	0.235347549	0.074430938	3.16195865	0.001567118	0.051133559
chr18_33548094_33554332	1676.938802	0.222864632	0.070427807	3.164440895	0.001553812	0.051133559
chr20_35961465_36013505	1221.418032	0.277578865	0.087765653	3.162727726	0.001562984	0.051133559
chr21_17101403_17114886	2352.741083	0.219555838	0.069511075	3.158573487	0.001585433	0.051133559
chr3_160511842_160520625	454.8409029	0.248277881	0.078542863	3.161049523	0.001572018	0.051133559
chr6_28945279_28950943	277.7635335	0.271288606	0.085842555	3.160304405	0.001576044	0.051133559
chr1_70674376_70694507	2567.631134	0.191702111	0.06098403	3.143480535	0.001669515	0.051137593
chr1_109832986_109837345	90.63552508	0.435243371	0.13849413	3.142684607	0.001674061	0.051137593
chr1_145109516_145285679	19669.8841	0.194976221	0.06204719	3.142385977	0.00167577	0.051137593
chr10_45458485_45470821	570.1345531	0.27319873	0.086973458	3.141173587	0.001682723	0.051137593
chr11_72279950_72282481	109.8409841	0.336364523	0.106961164	3.144735077	0.001662373	0.051137593
chr11_75512004_75549023	2771.582217	0.197615741	0.062745636	3.149473882	0.001635647	0.051137593
chr12_90469632_90471592	130.2905483	0.364331503	0.115741454	3.147804794	0.001645015	0.051137593
chr13_24368394_24392505	660.5404979	0.243689157	0.077281621	3.153261462	0.001614571	0.051137593
chr15_58837452_58844487	132.2693592	0.346915004	0.110032857	3.152831	0.001616954	0.051137593
chr15_93769279_93791035	395.9433403	0.276053263	0.087873623	3.141480398	0.001680961	0.051137593
chr16_15722565_15724474	92.96771811	0.294577019	0.09370772	3.143572566	0.00166899	0.051137593
chr16_73187381_73200709	244.2108865	0.359725456	0.114344555	3.145978012	0.001655324	0.051137593
chr18_47824278_47847595	633.3236544	0.257028228	0.081682622	3.146669647	0.001651414	0.051137593
chr2_39054290_39068105	985.5228588	0.287170401	0.091179469	3.149507265	0.00163546	0.051137593
chr2_182105410_182118228	369.8180892	0.264817059	0.084227237	3.144078676	0.001666106	0.051137593
chr3_129310568_129319644	334.9511973	0.313940575	0.099787274	3.146098312	0.001654644	0.051137593
chr3_193549811_193560293	165.0876634	0.291964965	0.092981917	3.140018765	0.00168937	0.051137593
chr5_149501512_149504352	142.6837468	0.337100048	0.106796339	3.156475683	0.001596882	0.051137593
chr6_16825250_16837934	206.3299501	0.331289502	0.105228326	3.148292059	0.001642275	0.051137593
chr6_18327298_18333380	1031.685598	0.289726737	0.092143784	3.144289555	0.001664906	0.051137593
chr6_90055372_90090372	3602.686187	0.195438121	0.062094834	3.147413547	0.001647218	0.051137593
chr6_109438321_109441737	101.7911999	0.290546777	0.092275848	3.148676296	0.001640118	0.051137593
chr6_156589355_156610612	1046.255534	0.235993939	0.074777786	3.155936429	0.001599837	0.051137593
chr6_157232796_157239745	327.4729435	0.201490934	0.064167846	3.140060716	0.001689128	0.051137593
chr7_17337014_17344903	1063.706132	0.207291727	0.065909837	3.145080243	0.001660413	0.051137593
chr7_69417246_69428917	616.2552613	0.271568093	0.086243657	3.148847149	0.001639159	0.051137593
chr8_9424225_9450119	646.3087222	0.249316989	0.079165904	3.149297549	0.001636635	0.051137593
chr7_72479168_72489231	143.636448	0.330312874	0.105224231	3.139133188	0.001694484	0.051183494
chr3_30537084_30545470	343.909352	0.291288297	0.092858543	3.136903598	0.001707423	0.051465044
chr5_32522579_32543197	1053.23339	0.197349311	0.06292982	3.136022185	0.001712562	0.051510838
chr11_58407476_58409090	124.4324205	0.290735059	0.092800743	3.132895826	0.001730909	0.051548261
chr11_64917373_64920012	122.9583035	0.364178024	0.116243118	3.132899645	0.001730886	0.051548261
chr6_252294_271719	978.1493264	0.218225199	0.069636287	3.133785671	0.001725669	0.051548261
chr6_7934526_7940396	109.4342714	0.412961103	0.131847558	3.132110353	0.001735546	0.051548261
chr7_37239359_37245658	184.2923355	0.273242104	0.087222878	3.132688455	0.001732132	0.051548261
chr8_128770651_128779620	329.5905487	0.327998476	0.104674792	3.133500142	0.001727348	0.051548261
chr6_284807_372274	6298.405051	0.185231148	0.059156018	3.131230839	0.001740753	0.051595186
chr1_29283413_29304581	649.6042602	0.218497359	0.069844198	3.128353768	0.001757885	0.051965668
chr20_46233930_46249731	676.2056267	0.221311794	0.070753951	3.127907212	0.001760558	0.051965668
chr5_125835385_125846469	444.8680124	0.280853471	0.089814755	3.127030415	0.001765817	0.052012987
chr14_22236690_22245905	199.9522445	0.327715478	0.104904985	3.123926644	0.001784549	0.052456166
chr6_138248101_138261609	493.5485761	0.22323036	0.071491297	3.122483011	0.001793325	0.052605419
chr3_170085003_170103753	607.7506964	0.252478921	0.080884234	3.12148498	0.001799414	0.052675446
chr16_23908398_23928291	675.8787244	0.222811459	0.071424962	3.119518077	0.001811471	0.052811075
chr6_126230615_126249660	967.76112	0.239776021	0.076856781	3.119777035	0.00180988	0.052811075
chr4_160099099_160101160	105.6824592	0.3197849	0.102562885	3.117939797	0.0018212	0.05298612
chr13_40995701_41023559	1112.58697	0.185642418	0.059577681	3.115972564	0.001833393	0.053123598
chr5_156515411_156544201	2555.0553	0.201739161	0.064743545	3.115973357	0.001833388	0.053123598
chr19_40967195_40972292	343.2882382	0.289134357	0.092849795	3.114001025	0.001845688	0.053262901
chr4_148749801_148755679	246.0280266	0.308738245	0.09912764	3.114552573	0.001842241	0.053262901
chr2_16789773_16848353	4584.528495	0.19807498	0.063630383	3.11289936	0.001852592	0.053341084
chr8_80996565_81017517	1090.886206	0.203397073	0.065351117	3.112373343	0.001855896	0.053341084
chr1_76619706_76625817	295.3808403	0.273315782	0.088071367	3.103344393	0.001913468	0.05358145
chr1_179097165_179115523	1409.046165	0.203111998	0.065480782	3.101856649	0.001923111	0.05358145
chr1_212653995_212664984	300.0491104	0.288729935	0.092896252	3.108090261	0.001883005	0.05358145
chr11_2953917_2973501	475.4821177	0.249691547	0.080326228	3.108468473	0.001880597	0.05358145
chr12_8419600_8422819	117.7393523	0.419826297	0.135191402	3.105421572	0.00190008	0.05358145
chr12_46843364_46882488	1573.529242	0.208738645	0.067299656	3.101630185	0.001924582	0.05358145
chr13_51543163_51567301	613.3982267	0.243130971	0.078323943	3.104171734	0.001908125	0.05358145
chr13_52203697_52221744	1398.512726	0.214283849	0.068999885	3.105568205	0.001899138	0.05358145
chr14_38589366_38595046	160.3091434	0.334036757	0.107640533	3.103261839	0.001914002	0.05358145
chr16_10476335_10491471	1073.946687	0.239972395	0.077336056	3.102982051	0.001915813	0.05358145
chr18_61066939_61068267	146.6916037	0.322653591	0.104081957	3.099995448	0.001935236	0.05358145
chr2_25780073_25790727	534.1270044	0.241441352	0.07782071	3.102533408	0.001918719	0.05358145
chr2_239348382_239357691	194.967343	0.306144202	0.098441672	3.109904551	0.001871478	0.05358145
chr2_242943750_242954006	153.1525424	0.303612846	0.097917172	3.100710949	0.001930566	0.05358145
chr4_25174942_25181027	238.6710127	0.310070832	0.100025863	3.099906596	0.001935817	0.05358145
chr7_74695583_74715384	224.7701093	0.27898134	0.089746102	3.108562187	0.001880001	0.05358145
chr8_86726658_86764260	1898.294135	0.447145492	0.144208602	3.100685299	0.001930734	0.05358145
chr9_90112149_90151999	1240.179291	0.257583855	0.082916411	3.106548544	0.001892852	0.05358145
chr9_91536556_91552380	612.7424877	0.267822377	0.086335724	3.102103811	0.001921506	0.05358145
chr14_75333717_75343038	218.1793193	0.239202135	0.077230222	3.097260744	0.00195318	0.053748338
chr3_111408744_111432278	659.5099967	0.242316469	0.078226916	3.097609876	0.001950881	0.053748338
chr8_601428_645692	976.0548625	0.231490527	0.074725996	3.097858047	0.001949248	0.053748338
chr12_72077591_72092859	2000.158265	0.208758764	0.067420969	3.096347721	0.001959205	0.053810047
chr1_59528164_59538405	340.6224639	0.240655518	0.077842151	3.091583601	0.001990919	0.053922898
chr1_93317971_93352613	2050.391702	0.235087426	0.076061136	3.090769324	0.001996387	0.053922898
chr1_153875188_153878818	112.1148209	0.351590429	0.113777608	3.090154874	0.002000522	0.053922898
chr10_88960398_88979855	521.7979826	0.225818247	0.073195619	3.085133383	0.002034609	0.053922898
chr10_99399919_99411098	1231.722019	0.191242298	0.061819971	3.093535864	0.001977866	0.053922898
chr14_91294049_91296077	323.9007248	0.252409367	0.081846855	3.083922613	0.002042907	0.053922898
chr14_92434471_92447788	441.9551309	0.251644739	0.081465483	3.088973742	0.002008492	0.053922898
chr17_3945721_3950741	348.3065872	0.238163265	0.077102396	3.088921689	0.002008844	0.053922898
chr19_23970633_23986086	738.4425903	0.255933953	0.082978099	3.084355462	0.002039937	0.053922898
chr19_55253058_55276360	287.5143479	0.364629665	0.11792252	3.092112211	0.001987377	0.053922898
chr3_32992596_33006431	633.0318659	0.23267949	0.075379849	3.086759843	0.00202351	0.053922898
chr5_14808737_14813364	501.5085268	0.268955788	0.087025654	3.090534505	0.001997966	0.053922898
chr5_77147755_77173310	432.0210772	0.26852772	0.086967834	3.087667111	0.002017343	0.053922898
chr6_13524140_13529209	343.1735502	0.248628579	0.080336912	3.094823691	0.001969299	0.053922898
chr6_15611948_15629632	882.7495573	0.24237069	0.078446703	3.089622413	0.002004111	0.053922898
chr6_155491570_155505387	385.575224	0.188650178	0.061086874	3.08822773	0.002013541	0.053922898
chr8_135032947_135057417	982.8855964	0.234076616	0.075900106	3.084009072	0.002042314	0.053922898
chr9_37186466_37220185	2139.539189	0.191287065	0.062002596	3.085146056	0.002034522	0.053922898
chr9_69878840_69883971	177.8510013	0.24634858	0.079839264	3.085556761	0.002031714	0.053922898
chr9_79071099_79088786	688.2306209	0.184014507	0.059540174	3.090594042	0.001997565	0.053922898
chrX_147460919_147464363	577.5194625	0.231167906	0.074842672	3.088717967	0.002010222	0.053922898
chr1_111948608_111950404	140.2667472	0.304235044	0.098829735	3.078375591	0.002081324	0.054182019
chr1_156931787_156934619	356.9508104	0.259738167	0.084394858	3.077653916	0.002086371	0.054182019
chr1_206079746_206139154	2627.223905	0.221498621	0.071956532	3.078228124	0.002082354	0.054182019
chr1_231967365_231981243	219.9956875	0.271105754	0.087982416	3.081362921	0.002060553	0.054182019
chr18_829703_832285	190.2663411	0.33103417	0.107494418	3.079547544	0.002073153	0.054182019
chr2_232180486_232187255	153.8952907	0.26245207	0.085279158	3.07756405	0.002087	0.054182019
chr5_114958768_114970581	1207.438966	0.216252926	0.070208676	3.080145343	0.002068996	0.054182019
chr6_154476230_154494554	1168.873426	0.193170539	0.062749842	3.078422716	0.002080995	0.054182019
chr9_112888200_112923740	2423.392886	0.179036981	0.058167809	3.07793921	0.002084374	0.054182019
chr12_68926296_68935399	638.8740062	0.271117145	0.088130991	3.076297463	0.002095886	0.054313617
chr6_22143124_22150741	805.1135747	0.338060944	0.109917326	3.075592859	0.002100845	0.05434313
chr1_90369085_90375765	325.8095846	0.236866097	0.077031945	3.074907387	0.002105679	0.054369327
chr17_65912008_65921728	244.2721283	0.257703033	0.083841314	3.073699835	0.00211422	0.054490966
chr2_55124258_55125909	150.2061195	0.317872226	0.103448915	3.072745869	0.00212099	0.054566598
chr1_59470683_59492403	1132.870364	0.173135104	0.056373466	3.071216219	0.002131887	0.054701289
chr4_16892099_16896149	342.0833236	0.256692687	0.08358787	3.070932276	0.002133915	0.054701289
chr18_13455435_13588632	6243.860071	0.207621028	0.067694341	3.067036703	0.002161923	0.055022683
chr3_114882744_114885024	206.7538039	0.341312199	0.111267132	3.067502435	0.002158557	0.055022683
chr6_21945359_21954160	282.9971408	0.288387538	0.093996244	3.068075117	0.002154425	0.055022683
chr6_142712600_142718151	637.2748611	0.291972539	0.095186951	3.067358865	0.002159594	0.055022683
chr14_100437696_100450232	224.6513374	0.248391628	0.081016677	3.065932077	0.002169926	0.055029479
chrX_41563719_41580130	474.5879498	0.215099466	0.07015249	3.066170098	0.002168199	0.055029479
chr19_44021942_44032231	850.5110488	0.240058708	0.078367401	3.063247037	0.002189492	0.055426881
chr15_90700765_90706265	143.893414	0.31859518	0.104031025	3.062501591	0.002194953	0.05545296
chr9_128391175_128425923	2113.475965	0.18798964	0.061393532	3.062043105	0.002198318	0.05545296
chr4_153167701_153178269	354.749601	0.285914472	0.093406067	3.060983943	0.002206109	0.055551002
chr1_120779686_120839613	2370.550079	0.218594536	0.071431565	3.060195265	0.002211927	0.055599098
chr17_64422085_64438393	393.9959561	0.242353671	0.079213673	3.059492914	0.00221712	0.055626497
chr7_114556191_114573683	2415.927004	0.181971851	0.059487538	3.05899114	0.002220837	0.055626497
chr5_35657792_35675198	1513.272581	0.320543154	0.104813005	3.058238383	0.002226424	0.055668423
chr12_7708007_7709917	111.432133	0.396711093	0.129807953	3.056138585	0.002242076	0.055765761
chr18_13608467_13628835	1302.24444	0.243528518	0.079671405	3.056661531	0.002238168	0.055765761
chr3_129334009_129347403	479.5823728	0.309825144	0.101357995	3.05674105	0.002237575	0.055765761
chr18_32605910_32653193	6566.891014	0.185809419	0.060819699	3.055086136	0.002249959	0.055779157
chr3_101098313_101110327	576.8791735	0.199645395	0.065349949	3.055019899	0.002250456	0.055779157
chr20_19954909_19967536	245.2829965	0.273415671	0.089563068	3.052772501	0.002267378	0.055988896
chr7_22603014_22627726	550.5506496	0.219605944	0.071934658	3.052853118	0.002266769	0.055988896
chrUn_gl000214_118397_137615	2466.240295	0.477905729	0.1565708	3.05232986	0.002270724	0.055988896
chr1_175193373_175207680	452.1835743	0.23443297	0.07696469	3.045980814	0.002319226	0.056027214
chr11_925393_941431	794.5427002	0.265767535	0.087219486	3.047111923	0.002310517	0.056027214
chr13_26585386_26592419	334.480317	0.298795379	0.098036703	3.047790983	0.002305302	0.056027214
chr14_52620537_52622674	154.9737308	0.323463856	0.106058726	3.049856142	0.00228951	0.056027214
chr15_26006596_26039048	695.9059081	0.212393698	0.06973784	3.045601904	0.002322151	0.056027214
chr15_40328210_40408594	4737.4657	0.208925707	0.068589049	3.046050488	0.002318689	0.056027214
chr17_16813341_16816148	133.9247894	0.392817679	0.128891198	3.047668784	0.00230624	0.056027214
chr17_67088861_67095351	210.2866054	0.296078545	0.097219066	3.045478191	0.002323106	0.056027214
chr2_182710941_182716818	283.897484	0.292724802	0.095970047	3.05016836	0.002287131	0.056027214
chr5_127074303_127088859	241.8935462	0.443278548	0.145356758	3.049590227	0.002291538	0.056027214
chr7_21890534_21892584	239.3007471	0.362818939	0.119003822	3.048800729	0.002297568	0.056027214
chr8_86798118_86840867	1645.875267	0.440193431	0.14454226	3.04543067	0.002323473	0.056027214
chr9_123250877_123254037	131.3716251	0.333595465	0.109486054	3.046921968	0.002311977	0.056027214
chr11_11058166_11060216	93.26222496	0.354210939	0.116349761	3.044363265	0.002331734	0.056068183
chr4_181314955_181316971	133.6042515	0.461326416	0.151543092	3.044192971	0.002333054	0.056068183
chr3_42416747_42430971	359.7073003	0.308996144	0.10152364	3.043588103	0.00233775	0.056086283
chr19_4806989_4842441	1812.821082	0.219045813	0.071989328	3.042753948	0.002344239	0.056147293
chr12_116796378_116799982	328.3306187	0.248519815	0.081739828	3.040376056	0.002362829	0.056314644
chr16_48557968_48596760	1544.379352	0.211621406	0.069604488	3.040341378	0.002363101	0.056314644
chr3_58933714_58938396	92.64160306	0.278473512	0.091562473	3.041349844	0.0023552	0.056314644
chr10_115059715_115085993	674.6486255	0.286337514	0.09424502	3.038224338	0.002379767	0.056334356
chr3_45894244_45963513	2679.537432	0.196070691	0.064526136	3.03862441	0.00237661	0.056334356
chr7_2796979_2819350	875.4052542	0.248213011	0.081684527	3.038678444	0.002376183	0.056334356
chr9_128577887_128604812	1929.191299	0.211745034	0.069669112	3.039295731	0.00237132	0.056334356
chr2_203582410_203635196	2248.774563	0.248254819	0.081748307	3.036819101	0.002390889	0.056409912
chr6_21587440_21608877	1701.081247	0.23892753	0.078666183	3.037233048	0.002387608	0.056409912
chr8_29411939_29414541	450.3348287	0.279817465	0.092160714	3.036190299	0.002395881	0.056434104
chr10_75916343_75930620	769.9574073	0.21611226	0.071242126	3.033489777	0.002417429	0.056448523
chr18_29230095_29239549	230.3303183	0.261499561	0.086218745	3.032978057	0.002421532	0.056448523
chr3_152847934_152862640	345.1850943	0.299670437	0.098723807	3.035442483	0.00240183	0.056448523
chr3_176807113_176839362	1493.554684	0.233079667	0.076804752	3.034703714	0.002407721	0.056448523
chr6_5891138_5893338	328.77366	0.315831983	0.10414653	3.032573287	0.002424782	0.056448523
chr7_24858859_24888239	2452.193229	0.167802916	0.055341344	3.032143822	0.002428235	0.056448523
chr9_21095691_21105390	364.0385662	0.236162651	0.077856227	3.033317449	0.00241881	0.056448523
chrX_70502424_70506236	1049.393505	0.216705733	0.07146369	3.032389336	0.00242626	0.056448523
chr7_50107063_50109951	614.9987998	0.234225239	0.077273069	3.031136725	0.002436349	0.056544758
chr1_27724533_27820382	9465.564754	0.182223294	0.06015937	3.029009362	0.002453571	0.056602016
chr14_53573791_53595873	1765.9033	0.180952535	0.059752307	3.028377363	0.002458708	0.056602016
chr2_169021912_169052751	1026.748446	0.192291641	0.063487551	3.028808602	0.002455202	0.056602016
chr6_5173473_5179561	915.5876962	0.246469688	0.081357093	3.029480008	0.002449751	0.056602016
chrX_48868944_48870137	128.4956597	0.312908353	0.103271658	3.029953821	0.002445911	0.056602016
chr12_52278927_52280414	172.4630817	0.263146461	0.086915655	3.027607169	0.002464983	0.056642474
chr7_18429860_18441953	228.6396239	0.301979589	0.099755909	3.02718497	0.002468429	0.056642474
chr10_49831720_49843106	176.924579	0.267142861	0.088365023	3.023174248	0.002501382	0.057154293
chr12_1310576_1316085	1769.946211	0.207570623	0.06865539	3.023369667	0.002499767	0.057154293
chr2_230272375_230282763	551.2544476	0.316423116	0.104671731	3.023004508	0.002502785	0.057154293
chr2_69980560_70003730	957.3155408	0.172956701	0.057231514	3.022053556	0.002510661	0.057242272
chr2_219080494_219110771	5512.082768	0.182293678	0.060352785	3.020468368	0.002523841	0.057358916
chr6_170920880_170921788	132.1445694	0.282761899	0.093615068	3.020474226	0.002523792	0.057358916
chr17_44095264_44146649	2244.32393	0.20162603	0.066793671	3.018639729	0.002539123	0.057574047
chr8_134403028_134416462	238.2433993	0.272071743	0.09013869	3.018368076	0.0025414	0.057574047
chr16_53092213_53106223	656.4776096	0.240610567	0.079735581	3.017605992	0.002547799	0.057580551
chr22_17685002_17747817	3787.533348	0.200256152	0.066369421	3.017295436	0.002550411	0.057580551
chr6_123071983_123092789	511.1452483	0.25065084	0.08308254	3.016889467	0.002553829	0.057580551
chr3_4534045_4575623	2794.085812	0.183706931	0.060908561	3.016110174	0.002560402	0.057612941
chr5_133715386_133720041	214.9555237	0.320639707	0.106321378	3.015759505	0.002563365	0.057612941
chr11_93255869_93273465	734.2420105	0.225731695	0.07490414	3.013607713	0.002581614	0.057887605
chr6_74201992_74234494	6095.134457	0.191539847	0.063563548	3.013359893	0.002583723	0.057887605
chr1_76721879_76737222	521.6150361	0.248751319	0.082577031	3.012354853	0.002592294	0.05790661
chr2_119693763_119732204	1032.210259	0.285272709	0.094731592	3.0113788	0.002600642	0.05790661
chr2_204851761_204891773	1335.73368	0.19441263	0.064559867	3.011354264	0.002600852	0.05790661
chr6_140203506_140205916	119.2334922	0.302764325	0.100536855	3.011475992	0.00259981	0.05790661
chr11_70160164_70174126	708.2791386	0.285988573	0.094991629	3.010671317	0.002606709	0.057946316
chr5_60609688_60624632	379.6945941	0.260738076	0.086637967	3.009512859	0.00261667	0.058077011
chr14_19508803_19519668	133.8909173	0.411133984	0.136650736	3.008648144	0.002624128	0.058151828
chr13_67488114_67490143	120.5677272	0.347892148	0.115728657	3.006101992	0.002646202	0.058458881
chr2_133024866_133026235	150.3020443	0.338514181	0.112607856	3.006132914	0.002645933	0.058458881
chr4_124363567_124372009	689.5245871	0.247871673	0.082485768	3.005023517	0.002655603	0.058575607
chr6_157931355_157991113	1828.482961	0.167537743	0.055765643	3.004318323	0.002661767	0.058620674
chr3_15596651_15602969	498.1321066	0.237058923	0.078944904	3.002840098	0.002674729	0.058815106
chr7_99290541_99291962	94.86866707	0.474190675	0.1579405	3.002337425	0.00267915	0.058821407
chr8_107604200_107610222	100.2240215	0.379729882	0.12652043	3.001332523	0.002688009	0.058924958
chr18_21655921_21661408	211.0719979	0.259547027	0.086496961	3.000649069	0.002694049	0.058966505
chr10_15178186_15190964	373.6754788	0.219868146	0.073298028	2.999646138	0.002702934	0.059070116
chr1_16570098_16577046	245.5319535	0.278258978	0.092793952	2.998675792	0.002711557	0.059091504
chr12_952338_958435	171.6496803	0.249285245	0.083158733	2.997703757	0.00272022	0.059091504
chr14_22508275_22594103	2733.616993	0.255371557	0.085203253	2.997204319	0.00272468	0.059091504
chr18_43237086_43269639	1453.734193	0.216690858	0.07229494	2.997317087	0.002723673	0.059091504
chr9_112699268_112714288	365.3185383	0.303411594	0.101224562	2.997410798	0.002722835	0.059091504
chr17_18689739_18699076	240.0684684	0.243206685	0.081175626	2.996055543	0.002734966	0.059220506
chr20_3960138_3975950	922.6102203	0.219929081	0.073417097	2.995611259	0.002738954	0.059220506
chr19_15320474_15323270	185.5337201	0.345534602	0.115383001	2.994675117	0.002747373	0.059222539
chr7_74057690_74092372	2864.542882	0.203687759	0.06801205	2.994877519	0.002745551	0.059222539
chrX_78579488_78593547	458.2411396	0.263279627	0.087950083	2.993511996	0.002757867	0.059358803
chr3_138086450_138090708	96.44444632	0.392987154	0.131318992	2.992614761	0.002765987	0.059370777
chr9_75054958_75061977	418.3852547	0.276460636	0.09238363	2.992528404	0.002766769	0.059370777
chr3_119011850_119022502	1154.788596	0.239916069	0.080195909	2.991624805	0.002774971	0.059457093
chr17_1249940_1308352	3126.536288	0.170364136	0.057017887	2.987906843	0.002808952	0.059824782
chr17_45143803_45150657	564.317409	0.238418659	0.079794174	2.987920653	0.002808825	0.059824782
chr3_28282351_28294923	707.4193939	0.225858527	0.075573108	2.988609736	0.002802498	0.059824782
chr9_117403839_117416253	305.1915664	0.23982442	0.080261292	2.988045865	0.002807674	0.059824782
chr3_150091043_150104260	505.4501054	0.20793881	0.069618387	2.986837523	0.002818795	0.059944686
chr6_25432980_25452722	929.5909877	0.212681593	0.071220188	2.986254294	0.002824177	0.059969499
chrX_69618203_69619925	301.2217594	0.269485768	0.090297372	2.984425373	0.002841115	0.060239259
chr1_114643744_114669960	373.024039	0.292182116	0.098103067	2.97831785	0.002898352	0.060504436
chr1_224000345_224025211	1123.687569	0.210062064	0.070607554	2.975065006	0.002929265	0.060504436
chr10_22013785_22067107	2641.437774	0.255703471	0.085902358	2.976675812	0.00291392	0.060504436
chr11_68577787_68611935	1822.129752	0.244252849	0.082097976	2.975138484	0.002928563	0.060504436
chr11_118458368_118481630	584.5067649	0.23877299	0.080116989	2.980304076	0.002879624	0.060504436
chr12_52416349_52441275	1130.878742	0.203157852	0.06820703	2.978547117	0.002896185	0.060504436
chr13_41696347_41705267	240.0614768	0.27173506	0.09119475	2.979722615	0.002885095	0.060504436
chr15_30456298_30471833	215.1861089	0.302642728	0.101658288	2.977059064	0.002910279	0.060504436
chr15_58701921_58704458	292.2568396	0.353524259	0.118951766	2.97199672	0.002958698	0.060504436
chr16_21600131_21671154	6838.070549	0.179869513	0.060514301	2.972347215	0.002955323	0.060504436
chr17_28151368_28158850	734.9687718	0.22187425	0.074632056	2.97290817	0.002949927	0.060504436
chr21_30714467_30730780	495.5677033	0.235771672	0.079190163	2.97728483	0.002908137	0.060504436
chr3_18932437_18943096	343.6851328	0.279411664	0.093995939	2.972592937	0.002952958	0.060504436
chr3_46415213_46451863	1443.557742	0.215049094	0.072361596	2.971867753	0.002959942	0.060504436
chr3_119270568_119290418	765.3111762	0.268784887	0.090238249	2.978613722	0.002895556	0.060504436
chr3_148846695_148870976	2141.97726	0.191509745	0.064386067	2.974397302	0.002935647	0.060504436
chr3_183224312_183275303	4459.452072	0.161414927	0.054141712	2.981341395	0.002869887	0.060504436
chr4_25234845_25255773	2202.5614	0.199924251	0.067219714	2.974190746	0.002937624	0.060504436
chr5_36684243_36701838	474.5347839	0.241203038	0.081082135	2.974798805	0.002931808	0.060504436
chr5_50148640_50152535	107.7196124	0.272413684	0.091647703	2.97240055	0.002954809	0.060504436
chr5_88589120_88620850	1191.554515	0.200864868	0.067391974	2.980545843	0.002877352	0.060504436
chr6_52355911_52369992	404.25908	0.273678862	0.091835617	2.980094979	0.00288159	0.060504436
chr7_18605942_18613558	317.4350036	0.274039929	0.091950566	2.980296262	0.002879697	0.060504436
chr7_134352595_134363916	1050.221911	0.254346769	0.085302988	2.981686528	0.002866654	0.060504436
chr8_59862534_59905680	1358.252886	0.211920709	0.071217747	2.975672737	0.002923467	0.060504436
chr12_52467080_52475902	238.4901229	0.314284736	0.105797191	2.970634022	0.002971857	0.060568052
chr3_188102322_188121885	1994.313461	0.213967035	0.072023635	2.970789183	0.002970356	0.060568052
chr8_25241019_25243484	128.6257445	0.311813687	0.104979851	2.970224138	0.002975825	0.060568052
chr7_92245427_92272471	963.619226	0.192129217	0.064709564	2.969100778	0.002986726	0.060703078
chr8_80965986_80976514	403.9892881	0.242188546	0.081585206	2.968535088	0.002992229	0.06072817
chr1_157480405_157494083	241.0691073	0.245883336	0.082906236	2.965800252	0.003018965	0.060767983
chr11_110243446_110247917	202.4426802	0.337571825	0.114051154	2.95982823	0.003078106	0.060767983
chr12_96688628_96751515	2754.965464	0.202518825	0.0682502	2.967300102	0.003004276	0.060767983
chr13_21639714_21654255	337.6902656	0.274056493	0.092553193	2.961070107	0.003065721	0.060767983
chr13_30475671_30489402	312.2081306	0.297024573	0.100293346	2.961558123	0.003060867	0.060767983
chr14_68335028_68350261	304.1185557	0.250223232	0.084365056	2.96595821	0.003017415	0.060767983
chr14_76425544_76427704	97.77628248	0.310816328	0.104864257	2.963987311	0.003036808	0.060767983
chr16_48372019_48393285	610.8133435	0.213688654	0.072156401	2.961464946	0.003061793	0.060767983
chr17_33894384_33897738	719.8338811	0.233163393	0.078743969	2.96103176	0.003066103	0.060767983
chr17_36377425_36405307	1116.21456	0.289522123	0.097735348	2.962307169	0.00305343	0.060767983
chr1_gl000192_random_467787_512456	1351.687518	0.234863127	0.079326961	2.960697411	0.003069433	0.060767983
chr2_70473233_70476749	1942.403064	0.206995725	0.069948713	2.959249944	0.003083889	0.060767983
chr20_62450579_62463032	139.8916139	0.25768474	0.087015597	2.961362651	0.003062811	0.060767983
chr4_122608952_122618546	874.5351986	0.284581445	0.095943922	2.966122698	0.003015801	0.060767983
chr5_173160175_173173100	447.1555922	0.248999172	0.084053324	2.962395316	0.003052556	0.060767983
chr6_36390427_36392188	311.9452114	0.238250802	0.080424195	2.962426937	0.003052242	0.060767983
chr6_82518324_82531473	620.4604842	0.232797712	0.078652759	2.959816233	0.003078226	0.060767983
chr6_119066747_119098993	959.4639765	0.201036168	0.067932789	2.959339252	0.003082995	0.060767983
chr6_149726734_149732205	313.4705378	0.259921516	0.087683346	2.964320213	0.003033524	0.060767983
chr7_143182076_143185124	154.647505	0.309978263	0.104570989	2.964285469	0.003033867	0.060767983
chr8_96141765_96194512	4031.285576	0.17964961	0.0606016	2.964436748	0.003032376	0.060767983
chr14_51143518_51145147	106.0759089	0.290434041	0.098162141	2.958717454	0.003089222	0.060788882
chr9_96351246_96363535	341.7008025	0.311719069	0.105376298	2.958151634	0.003094898	0.060816464
chr11_10919186_10942211	664.4854848	0.253457478	0.085749478	2.955790324	0.00311869	0.060949809
chr13_74271297_74296806	3104.77557	0.205107705	0.069392134	2.955777433	0.003118821	0.060949809
chr20_34681018_34686881	94.91284222	0.396150867	0.133994801	2.956464459	0.003111881	0.060949809
chr4_141657495_141678507	1276.03149	0.21860622	0.073928752	2.956985131	0.003106631	0.060949809
chr12_102248357_102260489	313.9721361	0.287514379	0.097345076	2.953558521	0.00314133	0.061137767
chr5_139120464_139167623	887.4031372	0.23856076	0.080759035	2.953982298	0.00313702	0.061137767
chrX_132677883_132680474	92.32903645	0.440185237	0.149015244	2.953961117	0.003137235	0.061137767
chr4_141638167_141649926	652.7281124	0.24557964	0.083172312	2.952660954	0.003150478	0.061232032
chr3_101743804_101758522	432.3398826	0.271417892	0.091952067	2.951732352	0.003159967	0.061332675
chr1_230241306_230330977	3366.761264	0.180215164	0.06114841	2.947176641	0.0032069	0.061378309
chr10_90081737_90096838	429.0950269	0.291752177	0.098934782	2.94893436	0.003188717	0.061378309
chr10_95138635_95151047	404.23219	0.25371397	0.086143703	2.945241061	0.003227031	0.061378309
chr13_77513359_77522943	203.220759	0.327444705	0.111159891	2.945709111	0.003222153	0.061378309
chr16_28399126_28411706	269.7364965	0.256760065	0.087083491	2.948435613	0.003193867	0.061378309
chr17_14243483_14263985	531.0958214	0.203810018	0.069118501	2.948704262	0.003191092	0.061378309
chr19_55171517_55175532	270.7624968	0.371001175	0.125727025	2.950846677	0.003169042	0.061378309
chr19_gl000208_random_88515_92563	2273.71885	0.337171723	0.114370004	2.948078254	0.003197561	0.061378309
chr2_61022144_61068870	1725.895908	0.174665308	0.059298757	2.94551382	0.003224187	0.061378309
chr2_74298018_74318703	629.1971008	0.209711879	0.071190927	2.94576695	0.00322155	0.061378309
chr20_17836232_17840467	143.1513734	0.258612008	0.087743482	2.947364324	0.003204954	0.061378309
chr6_135039622_135046319	256.3561402	0.294896973	0.100101424	2.945981801	0.003219313	0.061378309
chr9_37230951_37237318	245.7766961	0.270583264	0.091843581	2.946131463	0.003217756	0.061378309
chr9_75833908_75836238	214.5221328	0.40201451	0.13631067	2.94925195	0.003185442	0.061378309
chr9_112810136_112846478	1131.394293	0.216065789	0.073324076	2.946723672	0.003211601	0.061378309
chr17_5222910_5248643	927.4562218	0.20891555	0.070948547	2.944606444	0.003233657	0.061388249
chr2_197770366_197781193	406.6085787	0.2347651	0.079733702	2.944364726	0.003236184	0.061388249
chr2_37470292_37489865	545.1112606	0.253794951	0.086218612	2.943621386	0.003243966	0.061453931
chr10_48180600_48188303	234.8967452	0.263564481	0.089563901	2.942753473	0.003253074	0.061462786
chr16_17393974_17515319	8941.803892	0.16513482	0.056113654	2.942863428	0.003251918	0.061462786
chr1_246279214_246281947	317.2779612	0.311606431	0.105939635	2.941358367	0.003267762	0.061495312
chr13_43615061_43639731	2819.014929	0.168733694	0.057357718	2.941778369	0.003263334	0.061495312
chr2_178145251_178178910	1079.368077	0.259853345	0.088343202	2.941407353	0.003267246	0.061495312
chr1_174767727_174775758	717.6540648	0.174053056	0.059194049	2.940380993	0.003278089	0.061608153
chr17_46371465_46378249	655.2901785	0.206409155	0.070273083	2.937243477	0.00331144	0.062152847
chr15_30761493_30794448	2003.902962	0.184407967	0.062819001	2.935544408	0.003329629	0.062329788
chr6_2837353_2918227	11660.57922	0.170380657	0.0580368	2.935734854	0.003327586	0.062329788
chr6_136904522_136916097	378.2572484	0.230734173	0.078615874	2.934956536	0.003335944	0.062365936
chr5_95093979_95117245	1106.235249	0.18678466	0.063651782	2.934476539	0.003341108	0.062380505
chr11_57511717_57516217	168.2614838	0.299197786	0.101996808	2.933403415	0.00335268	0.062383907
chr17_29265448_29306289	2505.666758	0.217856641	0.074258619	2.933755615	0.003348878	0.062383907
chr2_202436957_202439472	228.724092	0.293700751	0.100128442	2.933239983	0.003354445	0.062383907
chr10_90843646_90845704	232.6196295	0.247373648	0.084361914	2.932290587	0.003364718	0.062493259
chr20_24898778_24913593	332.7918435	0.238315807	0.081318687	2.930640107	0.003382644	0.062744301
chr1_59269981_59283481	1436.093823	0.239271221	0.081689279	2.929040677	0.003400099	0.062753926
chr1_85077179_85086916	199.8551864	0.274268287	0.093729048	2.926182373	0.003431497	0.062753926
chr1_200593783_200616323	773.6740021	0.222330724	0.075916923	2.92860559	0.003404862	0.062753926
chr1_201682094_201686417	271.7210369	0.391221031	0.133697506	2.926165518	0.003431683	0.062753926
chr17_2525570_2538182	610.9322535	0.21622826	0.073830631	2.928706658	0.003403755	0.062753926
chr2_114132864_114149171	902.6151857	0.249188464	0.085138873	2.926847116	0.003424172	0.062753926
chr22_50730980_50754119	1203.16363	0.360184991	0.123016833	2.927932568	0.00341224	0.062753926
chr4_119923922_119931460	190.2442603	0.296746716	0.101405202	2.926346096	0.003429692	0.062753926
chr4_129629708_129634392	157.8460902	0.333490451	0.113952962	2.926562369	0.003427308	0.062753926
chr5_141472785_141516894	3913.053279	0.239464916	0.081827388	2.92646415	0.00342839	0.062753926
chr8_67693083_67700872	468.4854261	0.302166529	0.103189919	2.928256303	0.003408689	0.062753926
chr6_139354785_139362181	201.6952435	0.301726674	0.103149635	2.925135627	0.003443061	0.062800555
chr9_90165092_90175851	461.4244261	0.31019418	0.106034906	2.925396854	0.003440172	0.062800555
chr1_24074229_24077775	103.6238907	0.329899644	0.112886534	2.922400319	0.003473448	0.063017967
chr1_145296654_145300297	216.5708493	0.292888681	0.100237454	2.921948536	0.00347849	0.063017967
chr4_76607581_76633538	1263.95945	0.227699342	0.077930447	2.921827748	0.003479839	0.063017967
chr6_166954094_166956006	124.4480691	0.296815373	0.10154797	2.922908002	0.00346779	0.063017967
chr7_71523016_71524926	124.3527404	0.3499436	0.119712508	2.923199972	0.003464539	0.063017967
chr9_115938944_115952048	785.2730443	0.262135935	0.089721145	2.921673973	0.003481558	0.063017967
chr19_24213750_24223554	712.7247606	0.242013916	0.08288295	2.919948138	0.003500896	0.063287488
chr1_98366262_98387950	2063.981501	0.192699386	0.066012891	2.919117528	0.003510239	0.063375842
chr1_42353821_42387248	3906.496178	0.249282692	0.08545533	2.917111118	0.003532899	0.063456217
chr1_236999142_237012081	286.4006607	0.246700454	0.084671656	2.913613187	0.003572723	0.063456217
chr10_35774935_35796777	587.7394079	0.227871817	0.078200787	2.91393252	0.00356907	0.063456217
chr11_66559908_66576228	529.255664	0.229705017	0.078766262	2.916286866	0.003542246	0.063456217
chr12_42862434_42869495	367.5703449	0.21843471	0.074995697	2.912629914	0.003583991	0.063456217
chr12_97113440_97114788	242.1695878	0.224415035	0.07701714	2.913832377	0.003570216	0.063456217
chr18_48561338_48566257	187.3118056	0.228816953	0.07851693	2.914237135	0.003565589	0.063456217
chr18_48676579_48739248	5958.791361	0.170731264	0.058515317	2.917719182	0.003526017	0.063456217
chr18_51765120_51793345	1413.961719	0.190911129	0.065498536	2.914738863	0.003559863	0.063456217
chr2_111603747_111635133	1465.680112	0.260042844	0.089286626	2.912450131	0.003586055	0.063456217
chr2_169305674_169327854	1279.628202	0.195768298	0.067149207	2.915422364	0.003552075	0.063456217
chr2_182139349_182147512	509.5228833	0.277973442	0.095381608	2.914329592	0.003564534	0.063456217
chr22_28249726_28262034	267.1012886	0.222854665	0.076505049	2.912940615	0.003580427	0.063456217
chr5_81073991_81076162	655.2107097	0.236054734	0.080946325	2.916188415	0.003543364	0.063456217
chr6_47165207_47172819	374.67326	0.232710787	0.07982535	2.91524918	0.003554047	0.063456217
chr7_6584738_6595479	269.3433045	0.299898588	0.102922684	2.913824005	0.003570311	0.063456217
chr10_50517288_50528556	400.5350148	0.243258102	0.083582356	2.910400168	0.003609663	0.063688946
chr2_128241822_128256410	613.2490045	0.201381247	0.069199782	2.910142801	0.003612637	0.063688946
chr5_171383638_171412560	1145.749547	0.206351104	0.070890629	2.910837546	0.003604614	0.063688946
chr2_148446476_148448547	124.2426438	0.347462503	0.119482478	2.908062413	0.003636757	0.064034837
chr1_121086792_121111687	1011.940636	0.233062594	0.080353827	2.9004542	0.003726223	0.064169473
chr11_6547067_6548159	220.3428542	0.299196915	0.103092964	2.902204992	0.00370546	0.064169473
chr12_68971129_69071839	9286.824317	0.180642096	0.062201318	2.904152202	0.003682491	0.064169473
chr12_92753125_92774411	2158.109405	0.211118593	0.072701413	2.903913213	0.003685303	0.064169473
chr14_78107429_78134408	845.0365755	0.203827381	0.070287299	2.899917691	0.003732607	0.064169473
chr15_58754371_58780370	1057.11618	0.290517232	0.100188981	2.899692461	0.00373529	0.064169473
chr16_71963173_71969123	189.5967382	0.305847527	0.105445571	2.900525111	0.00372538	0.064169473
chr2_89986490_89999390	154.2199004	0.34622765	0.119323637	2.901584775	0.003712803	0.064169473
chr2_159980235_159981875	116.8410356	0.371162897	0.127980516	2.900151594	0.003729822	0.064169473
chr3_5163225_5186745	2278.173998	0.199524022	0.068746913	2.902297923	0.003704361	0.064169473
chr3_111322755_111336900	874.8292117	0.213558917	0.073534014	2.904219484	0.0036817	0.064169473
chr5_68006257_68008925	431.5083799	0.262250848	0.090314922	2.903737734	0.003687369	0.064169473
chr6_125613435_125625927	1055.777376	0.209539095	0.072270537	2.899370949	0.003739122	0.064169473
chr6_142864986_142891878	793.5798114	0.256970738	0.088522621	2.902882175	0.003697457	0.064169473
chr6_170747360_170754455	150.9694321	0.272264583	0.093851074	2.901027891	0.003719408	0.064169473
chr8_71157350_71160440	427.2908025	0.23561219	0.081139068	2.903806965	0.003686554	0.064169473
chr9_15425576_15434407	424.6309217	0.221283115	0.076310168	2.899785446	0.003734182	0.064169473
chr9_71251585_71264736	963.6509905	0.185353234	0.06385232	2.902842602	0.003697924	0.064169473
chr9_114745031_114775704	878.4338696	0.216692036	0.074578139	2.905570461	0.003665843	0.064169473
chr9_134102144_134114510	1108.178404	0.190967208	0.065847548	2.900141531	0.003729942	0.064169473
chrUn_gl000222_83670_84659	215.4901309	0.429582587	0.147796722	2.906577226	0.003654067	0.064169473
chr4_40504086_40505642	98.22619642	0.338933702	0.116982217	2.897309624	0.003763781	0.064514833
chr16_69376971_69384259	256.6783769	0.294519396	0.101670228	2.896810634	0.003769772	0.064539772
chr2_46136609_46158192	435.1634396	0.246784654	0.085217689	2.895932269	0.00378034	0.064642902
chr22_38926420_38928911	280.5533175	0.251188738	0.086789568	2.8942273	0.003800929	0.064822698
chr5_169223858_169233325	304.5579378	0.219776515	0.075939157	2.894113164	0.003802311	0.064822698
chr7_44013344_44026843	183.8551108	0.339698958	0.117383246	2.893930528	0.003804523	0.064822698
chr1_204367310_204396647	4184.017092	0.19705301	0.068204775	2.889138054	0.003862994	0.064896508
chr1_211852868_211884781	1329.905668	0.182799994	0.063301389	2.887772228	0.003879807	0.064896508
chr1_212715482_212741255	1261.906493	0.205248618	0.071077143	2.887688065	0.003880845	0.064896508
chr11_122703497_122736262	2543.324893	0.208700407	0.072136956	2.893113563	0.003814434	0.064896508
chr14_65817803_65824459	243.4144985	0.270882474	0.093899131	2.884824077	0.003916324	0.064896508
chr14_106679480_106692114	883.3325653	0.257886363	0.089207558	2.890857779	0.003841919	0.064896508
chr15_74250329_74260248	468.1370509	0.214859977	0.074480361	2.884786995	0.003916786	0.064896508
chr16_19194922_19201911	122.3734157	0.318494024	0.110372745	2.885622016	0.00390641	0.064896508
chr18_2844225_2858973	886.7115729	0.282758212	0.098043844	2.883997611	0.003926617	0.064896508
chr18_3486965_3495813	182.473925	0.216622486	0.074893755	2.892397165	0.003823143	0.064896508
chr19_4263521_4267561	156.8251523	0.221049385	0.076648652	2.883930486	0.003927454	0.064896508
chr2_23944_28721	107.581839	0.287987528	0.099714554	2.888119313	0.003875528	0.064896508
chr2_37603078_37621732	595.7210342	0.173251924	0.060070851	2.884126344	0.003925012	0.064896508
chr3_48933351_48942358	956.4651399	0.219021199	0.075841904	2.887865229	0.00387866	0.064896508
chr3_119040535_119043030	729.6558999	0.261106618	0.090390446	2.888652846	0.003868959	0.064896508
chr3_188296166_188307447	408.8318254	0.23314446	0.080712908	2.888564746	0.003870043	0.064896508
chr4_5034954_5046535	216.4356913	0.316816067	0.109754301	2.886593638	0.003894368	0.064896508
chr4_10672398_10674563	238.30443	0.300875577	0.104151369	2.888829792	0.003866783	0.064896508
chr5_68936219_68952216	232.5928797	0.280795964	0.0971641	2.889914737	0.003853463	0.064896508
chr6_136172229_136182459	1108.499513	0.229062282	0.079268392	2.88970516	0.003856033	0.064896508
chr6_157088886_157132945	5722.626103	0.178767731	0.061805059	2.89244493	0.003822562	0.064896508
chr7_47522408_47539063	331.0588922	0.297039591	0.102903055	2.886596429	0.003894334	0.064896508
chr8_121712937_121769997	6902.713739	0.223029521	0.077209899	2.888613039	0.003869449	0.064896508
chr9_67293129_67309872	429.2180787	0.248578383	0.086098251	2.887147882	0.003887515	0.064896508
chr9_125982779_126009038	841.0617315	0.199445971	0.069100644	2.886311298	0.003897864	0.064896508
chrX_65145541_65147469	148.5354102	0.278259512	0.096435885	2.885435366	0.003908727	0.064896508
chr7_130054080_130077528	1051.319066	0.291303644	0.101026114	2.883448966	0.003933464	0.064920405
chr1_33077560_33127787	4033.323181	0.1783726	0.06189098	2.882045179	0.003951031	0.06512175
chr14_21674832_21739771	6528.628961	0.165017993	0.057263252	2.881743306	0.003954818	0.06512175
chr17_54002898_54006371	194.4470517	0.323251055	0.11221682	2.880593611	0.003969271	0.065245267
chr2_135857676_135861159	114.6673487	0.303286388	0.105292516	2.880417327	0.003971491	0.065245267
chr1_16822029_16842631	1167.000524	0.215176483	0.074716039	2.879923585	0.003977716	0.065266083
chr2_86691820_86725889	1142.670529	0.185740158	0.064502305	2.879589471	0.003981933	0.065266083
chr2_40668268_40683628	551.6585672	0.299525278	0.104038583	2.878982687	0.003989602	0.065316539
chr11_77932411_77939381	186.9759	0.269108357	0.093488081	2.878531175	0.003995318	0.065334928
chr6_144720484_144741631	658.4672715	0.22189523	0.077101831	2.877950192	0.004002683	0.065380225
chr11_59947548_59964438	712.3162237	0.267544046	0.093005229	2.876655972	0.004019135	0.065573665
chr1_144567260_144601181	1171.806696	0.239806932	0.083407553	2.875122487	0.004038708	0.065667082
chr16_30718126_30739910	1234.763931	0.183023176	0.063652676	2.87534142	0.004035908	0.065667082
chr4_99818578_99843694	707.4998094	0.210734118	0.073289664	2.875359319	0.004035679	0.065667082
chr2_33294490_33303039	100.8868874	0.437206812	0.152115931	2.874168474	0.004050928	0.065715569
chr22_44850519_44852582	137.6961313	0.294417934	0.102429263	2.874353721	0.004048553	0.065715569
chr14_72943326_72948045	125.6645615	0.253682366	0.088282058	2.873543863	0.004058947	0.065760768
chr15_44588281_44602097	476.6172562	0.196714362	0.068464494	2.873231806	0.004062959	0.065760768
chr18_3400057_3406464	300.2110967	0.226649044	0.078919737	2.871893045	0.00408021	0.065846516
chr18_68087648_68089830	104.7027288	0.343691863	0.119669068	2.872019223	0.004078582	0.065846516
chr20_30871139_30887514	740.7301814	0.188187901	0.065530888	2.871743505	0.004082141	0.065846516
chr1_24281560_24316240	2473.117138	0.171298464	0.059710533	2.868814881	0.004120129	0.065894785
chr1_65889616_65896039	147.2937602	0.266776147	0.093122788	2.864778352	0.004173012	0.065894785
chr10_97989924_98067242	3643.685639	0.186413248	0.064993033	2.868203535	0.004128099	0.065894785
chr10_121127551_121175182	1534.169561	0.214170729	0.074658479	2.868672561	0.004121983	0.065894785
chr11_129979584_130037035	1940.051203	0.192043796	0.067008064	2.865980368	0.0041572	0.065894785
chr14_35479483_35491326	327.7144884	0.204598413	0.071420829	2.864688292	0.004174199	0.065894785
chr14_106926191_106937026	371.2500218	0.263893409	0.092047261	2.866933873	0.004144696	0.065894785
chr15_70538198_70560474	584.5479959	0.28832508	0.100551546	2.867435569	0.004138131	0.065894785
chr18_13352723_13354372	333.6542003	0.328528242	0.114563692	2.867647134	0.004135365	0.065894785
chr18_19880872_19882804	94.85322354	0.367909013	0.128300681	2.867553086	0.004136594	0.065894785
chr18_55976125_55989336	364.8168296	0.287122728	0.100084454	2.868804475	0.004120264	0.065894785
chr2_203086175_203095307	205.5477581	0.277217852	0.096802775	2.86373869	0.004186732	0.065894785
chr3_11825697_11853319	644.5062724	0.226554806	0.079112173	2.863716123	0.004187031	0.065894785
chr3_186846926_186851279	878.9321835	0.197964047	0.069092842	2.865188946	0.004167605	0.065894785
chr5_6711661_6742392	2371.89681	0.212082101	0.074042858	2.864315442	0.004179116	0.065894785
chr5_139615051_139665467	1663.383187	0.202921446	0.070822783	2.865200131	0.004167458	0.065894785
chr7_72674256_72682892	303.0611976	0.242506022	0.084535748	2.868680142	0.004121884	0.065894785
chr7_77019835_77097532	4442.362033	0.201316965	0.070236563	2.866270178	0.004153396	0.065894785
chr7_101360021_101398164	1086.99738	0.285933571	0.099656197	2.869200093	0.004115114	0.065894785
chr8_103662164_103675838	2408.295681	0.24892011	0.086856415	2.865880551	0.004158511	0.065894785
chr9_34363477_34371435	134.1794947	0.455542318	0.159004305	2.864968454	0.004170508	0.065894785
chrX_12884695_12889867	486.416225	0.237213762	0.082667097	2.869506373	0.00411113	0.065894785
chr1_115044838_115051345	325.1064765	0.208988976	0.07312082	2.858132267	0.004261427	0.065974684
chr1_148527094_148557337	941.1171043	0.235698726	0.082419264	2.859752861	0.004239713	0.065974684
chr12_122417705_122468837	1774.085014	0.242115581	0.084650214	2.86018864	0.004233891	0.065974684
chr13_103501832_103523570	710.3533435	0.196653293	0.06876905	2.859619149	0.004241501	0.065974684
chr15_56458011_56467287	287.1113612	0.242843358	0.084925458	2.859488363	0.00424325	0.065974684
chr16_70189034_70195939	158.7111746	0.30738024	0.107585446	2.857080139	0.004275579	0.065974684
chr19_14385479_14395353	161.4125351	0.287945962	0.100659667	2.860589242	0.004228545	0.065974684
chr2_48112427_48135578	3597.583652	0.161712246	0.056536526	2.860314533	0.00423221	0.065974684
chr2_110584951_110596160	190.1642783	0.279509494	0.097811144	2.857644668	0.00426798	0.065974684
chr2_243152374_243161562	207.9782415	0.304256842	0.106293492	2.86242211	0.004204166	0.065974684
chr22_28263449_28272916	256.0375073	0.223628297	0.078168521	2.860848516	0.004225089	0.065974684
chr4_71791238_71808613	536.5314886	0.213244655	0.074617734	2.857828077	0.004265514	0.065974684
chr4_75479572_75481395	203.0710525	0.26699349	0.093357888	2.859892128	0.004237851	0.065974684
chr5_68980709_68999788	192.7380223	0.310708065	0.108712791	2.858063538	0.00426235	0.065974684
chr6_5865296_5870992	745.7058638	0.223416408	0.078176487	2.857846617	0.004265265	0.065974684
chr6_110061294_110063004	90.77234257	-0.611134464	0.21354319	-2.861877556	0.004211396	0.065974684
chr8_52912677_52921011	171.6835003	0.243122406	0.084963685	2.861486131	0.0042166	0.065974684
chr8_104406504_104432309	2548.304611	0.191403054	0.066990731	2.857157262	0.00427454	0.065974684
chr10_73565124_73656886	5113.069513	0.249927955	0.087517083	2.855761958	0.004293369	0.065995231
chr5_16455281_16463321	446.1373899	0.214082478	0.074975947	2.855348766	0.004298959	0.065995231
chr5_134758847_134773808	344.7427797	0.274009134	0.09596328	2.855353996	0.004298888	0.065995231
chr6_109262415_109265793	394.5351724	0.267437369	0.093664666	2.85526421	0.004300104	0.065995231
chr8_42262357_42270648	206.5405317	0.25883566	0.090620996	2.856243834	0.004286858	0.065995231
chr12_68381558_68386506	636.525482	0.190928681	0.066908295	2.8535876	0.004322861	0.066201658
chr22_24429545_24440370	580.4105846	0.298045684	0.104435439	2.853874948	0.004318953	0.066201658
chr17_1717488_1739021	1603.356089	0.192616309	0.067566748	2.850755975	0.004361543	0.066691968
chr18_30339101_30352348	504.013585	0.197301093	0.069214891	2.850558464	0.004364253	0.066691968
chr1_149270436_149299162	1353.806499	0.256650357	0.09006266	2.849686631	0.004376232	0.066709747
chr14_102060519_102064088	168.1134581	0.271929442	0.095432242	2.84945043	0.004379483	0.066709747
chr21_32475675_32506314	678.8861323	0.223427074	0.078402634	2.849739382	0.004375507	0.066709747
chr1_15969888_15983928	397.1534234	0.275413624	0.09709891	2.836423428	0.004562192	0.066777108
chr1_33404909_33409386	176.1952582	0.327178114	0.115011939	2.844731758	0.004444884	0.066777108
chr1_56981915_56993203	371.4929198	0.223986763	0.079135303	2.830427814	0.00464858	0.066777108
chr1_59406679_59414591	339.5738692	0.197141857	0.069663067	2.829933626	0.004655766	0.066777108
chr1_85409930_85412081	982.3245453	0.227621473	0.080450992	2.829318398	0.004664727	0.066777108
chr1_93801506_93831255	3340.910332	0.178687039	0.063165071	2.828890016	0.004670975	0.066777108
chr1_146412777_146465166	616.3588246	0.225315335	0.0793494	2.839534178	0.004517945	0.066777108
chr1_147779680_147791630	328.8911118	0.227726888	0.080321352	2.835197395	0.004579738	0.066777108
chr1_234622474_234669232	1457.017891	0.221539089	0.07800044	2.840228715	0.00450812	0.066777108
chr1_241837842_241841745	231.9306257	0.25927852	0.091509005	2.833366178	0.004606059	0.066777108
chr1_245081538_245084942	168.5499409	0.237413958	0.083826505	2.832206314	0.004622801	0.066777108
chr1_248727154_248730543	349.2053809	0.36092006	0.127099963	2.839655119	0.004516233	0.066777108
chr10_31986655_31997980	430.0359311	0.268924973	0.095037717	2.829665764	0.004659665	0.066777108
chr11_35324248_35371919	2628.590595	0.191885682	0.067387742	2.847486454	0.004406597	0.066777108
chr11_118351956_118359947	280.45277	0.235326959	0.082731999	2.844449087	0.00444883	0.066777108
chr12_2920766_2924808	1438.022391	0.21597567	0.076065488	2.839338506	0.004520717	0.066777108
chr12_46910405_46919117	525.6138655	0.248179987	0.087239816	2.844801814	0.004443906	0.066777108
chr12_47691212_47713818	1311.269384	0.185998287	0.065701881	2.830943089	0.004641098	0.066777108
chr12_56416965_56441308	2222.17365	0.202785828	0.071278397	2.844982992	0.004441379	0.066777108
chr12_104994815_105010085	793.7817413	0.178163095	0.062644818	2.84401969	0.004454829	0.066777108
chr12_122810401_122821757	374.7860473	0.242581051	0.085394997	2.840693945	0.004501549	0.066777108
chr13_26759520_26761575	598.8774089	0.204886016	0.072420665	2.829109836	0.004667768	0.066777108
chr13_74434295_74445496	302.902849	0.253139181	0.089422646	2.830817404	0.004642922	0.066777108
chr14_35603007_35609707	263.4953633	0.265620924	0.09357668	2.838537594	0.004532078	0.066777108
chr14_65662078_65677841	1022.246776	0.195450951	0.068993718	2.832880396	0.004613064	0.066777108
chr15_41068739_41081272	234.8286599	0.25540554	0.089859612	2.842272899	0.004479313	0.066777108
chr15_85530853_85554322	580.2853997	0.192414232	0.067901576	2.83372263	0.004600925	0.066777108
chr15_86016907_86029150	408.0623843	0.218674802	0.077208861	2.832250068	0.004622168	0.066777108
chr17_49503444_49516949	1107.857414	0.249380408	0.087758541	2.841665384	0.004487857	0.066777108
chr17_57353521_57365493	396.8217344	0.255963688	0.090490652	2.82862022	0.004674914	0.066777108
chr18_72653939_72663705	399.24526	0.189417433	0.066819563	2.834760115	0.004586011	0.066777108
chr19_13840405_13843194	422.261485	0.261950529	0.092186708	2.841521674	0.00448988	0.066777108
chr2_25584560_25645807	2418.596444	0.179345729	0.063311365	2.832757273	0.004614841	0.066777108
chr2_37306045_37330474	1809.106474	0.180678618	0.063543925	2.843365709	0.004463982	0.066777108
chr2_43515551_43533557	576.1998179	0.281179077	0.098843378	2.844693114	0.004445423	0.066777108
chr2_86294695_86310099	905.8079036	0.203500254	0.07173368	2.836885727	0.004555591	0.066777108
chr2_182366056_182398941	1295.16506	0.21118154	0.074658527	2.828632539	0.004674734	0.066777108
chr20_19912984_19924929	833.3295965	0.28900494	0.101718403	2.841225677	0.00449405	0.066777108
chr20_47748975_47761039	437.7247157	0.189232327	0.066888177	2.829084836	0.004668132	0.066777108
chr20_47772834_47805456	2272.642626	0.19149151	0.067465748	2.838351545	0.004534721	0.066777108
chr21_26793268_26797660	359.3450292	0.21353497	0.075347924	2.833986104	0.004597133	0.066777108
chr3_9414570_9468713	4632.350686	0.158066788	0.055544389	2.8457742	0.00443036	0.066777108
chr3_107380444_107417108	1088.686781	0.214088329	0.075309924	2.842763833	0.00447242	0.066777108
chr3_119345463_119358914	746.7106954	0.276588565	0.097433533	2.838741007	0.00452919	0.066777108
chr3_138488433_138511378	950.673631	0.207275961	0.073259984	2.829320319	0.004664699	0.066777108
chr4_38984509_38998883	811.6767593	0.195114817	0.068933124	2.830494338	0.004647613	0.066777108
chr4_39016975_39057021	5101.2895	0.175896237	0.062019217	2.836156993	0.004566	0.066777108
chr4_53876095_53880109	334.8587213	0.251268151	0.088448163	2.840852133	0.004499317	0.066777108
chr4_56261138_56277122	2123.112308	0.217760968	0.076690475	2.839478664	0.004518732	0.066777108
chr4_71598609_71604582	1061.917529	0.178228373	0.062926103	2.832344025	0.00462081	0.066777108
chr4_83270618_83304460	3441.773273	0.175510486	0.061631033	2.847761557	0.00440279	0.066777108
chr5_55343625_55480266	9058.830901	0.231638606	0.08160269	2.838614816	0.004530982	0.066777108
chr5_81044459_81047940	536.9482617	0.27139435	0.095321513	2.847146887	0.0044113	0.066777108
chr6_86385367_86390279	1400.86199	0.18635802	0.065776204	2.833213357	0.004608262	0.066777108
chr6_161528502_161550246	881.6025751	0.24235593	0.085485765	2.835044284	0.004581933	0.066777108
chr7_18327898_18336149	390.0955858	0.236571094	0.08314187	2.845390573	0.0044357	0.066777108
chr7_26194896_26245698	6641.818744	0.183420352	0.064762283	2.832209486	0.004622755	0.066777108
chr8_12450584_12459370	161.7090728	0.310119171	0.109479165	2.832677536	0.004615993	0.066777108
chr8_26428319_26437316	1185.510789	0.198025415	0.069674358	2.842156279	0.004480952	0.066777108
chr8_29083375_29089074	385.3509714	0.213883351	0.075459044	2.834429655	0.004590756	0.066777108
chr8_120612895_120614523	105.9908628	0.314940478	0.110755349	2.843569015	0.004461135	0.066777108
chr8_129234160_129264534	747.8523963	0.186592073	0.06564524	2.842431102	0.004477091	0.066777108
chr4_119538770_119545479	104.9333931	0.337179379	0.119234489	2.82786786	0.004685914	0.066867106
chr3_188558474_188562124	170.1280778	0.351513191	0.124339302	2.827048131	0.004697927	0.066971345
chr1_6803011_6812199	153.3395386	0.308382564	0.109538317	2.815293987	0.004873263	0.06713734
chr1_24213245_24258987	2083.140683	0.175143098	0.062097048	2.820473833	0.004795278	0.06713734
chr10_5984910_5988166	101.8786321	0.298989964	0.106101637	2.817958076	0.004833012	0.06713734
chr10_27513499_27533214	4523.85681	0.204890826	0.072681046	2.819040695	0.004816741	0.06713734
chr11_47518170_47575765	4597.102588	0.165590543	0.058626636	2.824493328	0.004735543	0.06713734
chr11_58289570_58393815	14538.36744	0.166447412	0.05906419	2.818076579	0.004831229	0.06713734
chr11_125379043_125385346	394.0690402	0.201915638	0.071576169	2.820989749	0.004787573	0.06713734
chr12_47661563_47676629	1708.647121	0.209145687	0.074188343	2.819117905	0.004815583	0.06713734
chr12_52580491_52598038	497.9278976	0.347117633	0.123038214	2.821218081	0.004784167	0.06713734
chr12_69400223_69402739	148.3951424	0.387547588	0.137291312	2.82281217	0.004760445	0.06713734
chr13_21871058_21873367	210.2121442	0.259835303	0.092226228	2.817368865	0.004841888	0.06713734
chr13_32689063_32700213	369.3393223	0.267810232	0.094908875	2.821761747	0.004776064	0.06713734
chr14_58705253_58755625	4371.632065	0.178023361	0.063212595	2.816264084	0.004858571	0.06713734
chr16_68786360_68791775	133.1273153	0.259539742	0.092188722	2.815309027	0.004873035	0.06713734
chr17_6839436_6842689	148.9385049	0.265617879	0.094043138	2.824425951	0.004736539	0.06713734
chr2_207394801_207408713	432.0560592	0.313944726	0.111246353	2.822067587	0.004771512	0.06713734
chr20_52180345_52279594	17652.45216	0.164736676	0.058516929	2.815196863	0.004874736	0.06713734
chr21_35346701_35350477	523.8045365	0.190901441	0.067626996	2.822858502	0.004759757	0.06713734
chr21_35370852_35396980	815.6230524	0.198143432	0.0702785	2.819403274	0.004811303	0.06713734
chr22_50199857_50205355	327.1752913	0.248351896	0.087920416	2.824735237	0.00473197	0.06713734
chr4_71619645_71621459	140.8019636	0.281659713	0.099801428	2.822201248	0.004769524	0.06713734
chr4_114594928_114615308	1422.022752	0.209641567	0.074307605	2.82126665	0.004783442	0.06713734
chr4_142248752_142255355	492.7977697	0.366113983	0.129666933	2.823495364	0.004750311	0.06713734
chr4_146741642_146758320	397.2815161	0.251148577	0.089194286	2.815747366	0.004866392	0.06713734
chr4_185424655_185436222	325.9226187	0.198324197	0.070364254	2.818536209	0.004824317	0.06713734
chr5_54833718_54837703	216.4779811	0.251951904	0.089180366	2.825194784	0.004725188	0.06713734
chr5_55151971_55156955	162.4470857	0.30529479	0.108272387	2.819692071	0.004806975	0.06713734
chr5_133550974_133558764	267.3657758	0.206416348	0.073260346	2.817572661	0.004838816	0.06713734
chr6_6749348_6759854	303.8876594	0.286886651	0.10185761	2.816546062	0.004854308	0.06713734
chr6_36546692_36597723	6400.130474	0.168797432	0.059918704	2.817107545	0.00484583	0.06713734
chr7_36552425_36585010	801.924858	0.226651094	0.080484762	2.816074608	0.004861438	0.06713734
chr7_75471847_75479786	152.4685039	0.292414104	0.103621663	2.821939897	0.004773412	0.06713734
chr9_26953218_26957232	857.5035888	0.207719662	0.073683123	2.819094169	0.004815939	0.06713734
chr9_115967663_115999040	2872.633957	0.185350419	0.065791557	2.817237148	0.004843875	0.06713734
chr9_126064685_126068319	155.4329808	0.295380986	0.104740814	2.820113516	0.004800666	0.06713734
chr21_17566544_17569911	281.4044682	0.333607845	0.118532228	2.814490626	0.00488546	0.067219964
chr2_180097671_180120342	1061.55414	0.20728809	0.073664978	2.813929969	0.004893989	0.067272251
chr1_143943044_143971880	1308.708209	0.217811021	0.077426997	2.81311467	0.004906415	0.06732434
chr11_67651106_67653950	295.9919455	0.248545441	0.088451722	2.809955942	0.004954828	0.06732434
chr11_75943105_75947598	400.9562468	0.235579551	0.083834358	2.810059683	0.004953231	0.06732434
chr11_93378287_93389223	302.2714592	0.243063968	0.086453038	2.811514486	0.004930887	0.06732434
chr14_22309377_22394443	4192.185472	0.215175019	0.076581441	2.809754119	0.004957936	0.06732434
chr14_96159503_96205868	1897.138924	0.177933359	0.063292622	2.811281208	0.004934464	0.06732434
chr16_12069472_12189464	6153.99453	0.202286236	0.071919889	2.812660562	0.004913349	0.06732434
chr18_12595935_12608041	352.5736739	0.234079604	0.083309988	2.809742363	0.004958117	0.06732434
chr2_84913751_84922593	557.2442391	0.30295555	0.107706102	2.812798396	0.004911243	0.06732434
chr4_119945980_119960037	468.4664521	0.307411745	0.109410098	2.809720037	0.004958461	0.06732434
chr5_84086137_84088101	122.0592125	0.371009685	0.131932119	2.812125572	0.004921529	0.06732434
chr7_74273566_74319298	1947.811567	0.217795625	0.077516558	2.80966583	0.004959296	0.06732434
chr8_95873754_95887597	460.480972	0.192266735	0.068417823	2.810184928	0.004951304	0.06732434
chr14_61568699_61571715	265.4842041	0.295669497	0.105278417	2.808453119	0.004978013	0.067514004
chr11_108758322_108767164	197.2250813	0.32040602	0.114105111	2.807990089	0.004985176	0.067546762
chr2_46111311_46125677	825.3028381	0.222333077	0.079194874	2.807417531	0.004994047	0.067602569
chr11_96026052_96077136	3090.432618	0.188258732	0.067078018	2.806563729	0.005007301	0.067656649
chr17_4236923_4241592	286.8256678	0.258152612	0.09198227	2.806547519	0.005007553	0.067656649
chr6_22043355_22064607	549.6348352	0.253884233	0.090497272	2.805435191	0.005024869	0.06782619
chr1_42115413_42150912	1417.788053	0.207280766	0.073932532	2.803647604	0.00505281	0.06783182
chr1_179262081_179307675	2125.306908	0.165318367	0.058980642	2.802925869	0.005064131	0.06783182
chr11_130050073_130052396	106.5733476	0.300450088	0.107213094	2.802363756	0.005072964	0.06783182
chr15_64089813_64135718	3420.875108	0.19252473	0.068674167	2.803451965	0.005055876	0.06783182
chr17_19404979_19412969	321.3236826	0.209517642	0.074703787	2.804645536	0.005037194	0.06783182
chr7_18535098_18573549	1821.117042	0.186987267	0.066724418	2.802381397	0.005072686	0.06783182
chr8_22296786_22342095	6388.881344	0.186263486	0.066455677	2.802822776	0.00506575	0.06783182
chr8_91638212_91642254	749.736722	0.163550179	0.058357522	2.802555242	0.005069953	0.06783182
chr8_126706063_126714706	367.0579582	0.241126108	0.086020758	2.803115347	0.005061156	0.06783182
chr9_115655140_115661813	292.3271105	0.361341231	0.128897356	2.803325383	0.005057861	0.06783182
chr10_79792970_79805765	816.8114525	0.199259472	0.071125141	2.801533592	0.005086035	0.067884165
chr6_135466317_135467185	131.9150971	0.305790945	0.109152225	2.801509039	0.005086422	0.067884165
chr12_54010283_54021239	1956.659678	0.190439633	0.068028908	2.799392769	0.005119882	0.067948283
chr12_76936461_76963941	3036.349638	0.201483435	0.071952384	2.80023293	0.005106574	0.067948283
chr2_38161230_38162833	287.1509772	0.275722782	0.098474402	2.79994371	0.005111152	0.067948283
chr3_183296861_183310002	423.0247225	0.238023968	0.085011009	2.799919331	0.005111538	0.067948283
chr6_149078870_149102802	1767.271309	0.182757214	0.065283536	2.799438056	0.005119164	0.067948283
chr7_74910852_74933701	248.3313471	0.25224355	0.090062871	2.80074961	0.005098406	0.067948283
chr1_91452483_91456204	109.464941	0.303176801	0.108560447	2.792700363	0.005227009	0.068049644
chr1_241790304_241804164	1383.189936	0.199391291	0.07130208	2.796430227	0.005167057	0.068049644
chr10_52176673_52192347	597.0577233	0.206891928	0.073955574	2.797516363	0.005149716	0.068049644
chr11_94974715_94991264	1285.96407	0.161540349	0.057863846	2.79173195	0.005242677	0.068049644
chr12_98790846_98803498	290.5665866	0.249361916	0.08917744	2.796244386	0.005170029	0.068049644
chr13_42884608_42904639	712.5434941	0.185539577	0.06633436	2.797035753	0.005157383	0.068049644
chr14_23475349_23504935	3637.16649	0.170743943	0.061115425	2.79379458	0.005209356	0.068049644
chr15_66906063_66910796	172.6928032	0.276061279	0.098894973	2.791459169	0.005247098	0.068049644
chr16_11841093_11918754	6975.863376	0.164151922	0.058716115	2.795687722	0.005178942	0.068049644
chr17_34570216_34580862	134.4356588	0.362958169	0.129961666	2.79280944	0.005225246	0.068049644
chr17_38558532_38560071	115.5499259	0.287672336	0.103042942	2.791771371	0.005242038	0.068049644
chr17_40626997_40640798	289.0536414	0.215292337	0.076959003	2.797493838	0.005150075	0.068049644
chr17_75201044_75209187	212.3265636	0.201213192	0.072030798	2.793432773	0.005215187	0.068049644
chr19_50831881_50873093	3104.265912	0.221001707	0.079157233	2.791933211	0.005239417	0.068049644
chr20_17922670_17924702	97.55915522	0.385107929	0.137940139	2.791848204	0.005240794	0.068049644
chr3_41156822_41160517	421.6248363	0.243157642	0.086915372	2.797636798	0.005147796	0.068049644
chr3_72304932_72324595	591.7671425	0.22155708	0.079361907	2.791730806	0.005242695	0.068049644
chr3_129540296_129548697	456.6460298	0.25271264	0.090461671	2.793588002	0.005212684	0.068049644
chr3_141568570_141583887	398.7487888	0.27690509	0.09916792	2.792284934	0.005233725	0.068049644
chr4_87828733_87831528	145.8301306	0.291589469	0.104411714	2.792689222	0.005227189	0.068049644
chr4_114705228_114712543	372.9969884	0.310542851	0.111080355	2.795659509	0.005179394	0.068049644
chr5_32571149_32608982	2653.231515	0.162996115	0.058310982	2.795290195	0.005185315	0.068049644
chr7_148637298_148639820	1189.733528	0.2010719	0.071918788	2.795818804	0.005176842	0.068049644
chr8_26142682_26185491	3089.492243	0.166017892	0.05933953	2.79776217	0.005145799	0.068049644
chr8_103540346_103549297	347.246842	0.194085309	0.06943694	2.795130488	0.005187877	0.068049644
chr6_143848872_143888589	2060.483494	0.176855308	0.06337543	2.790597379	0.005261087	0.068166241
chrX_2608572_2633162	885.2246776	0.187296094	0.067123627	2.790315462	0.005265671	0.068166241
chr3_197562654_197596414	1440.232257	0.205496477	0.073654816	2.789993765	0.005270906	0.068171977
chr15_102503529_102516804	398.4236907	0.256700948	0.092023721	2.789508455	0.005278812	0.068212221
chr1_94849692_94851174	101.916953	0.357307621	0.128131836	2.788593624	0.005293744	0.068282527
chr6_21831953_21858109	664.3862085	0.263808058	0.094602769	2.78858706	0.005293852	0.068282527
chr2_149411138_149419146	388.2092532	0.208511535	0.074792953	2.787850008	0.00530591	0.068314196
chrX_64875640_64971308	8612.016339	0.174084833	0.062440233	2.788023423	0.005303071	0.068314196
chr17_46582479_46589109	165.0188864	0.292174567	0.104834375	2.787011107	0.005319666	0.068429369
chrX_134646427_134679005	1729.939596	0.186434063	0.066909852	2.786346948	0.005330578	0.068507804
chr12_46752196_46793725	6386.438583	0.183380588	0.06584047	2.785225974	0.005349043	0.068683065
chr6_144903795_144912191	392.1240625	0.203096061	0.072931885	2.784736227	0.005357128	0.068692678
chrX_11804687_11811620	279.589906	0.202762566	0.072815798	2.784595814	0.005359448	0.068692678
chr2_159046098_159048368	245.2496545	0.263326573	0.09461025	2.783277414	0.005381277	0.068738087
chr2_191740381_191762571	4123.882003	0.161030827	0.057852027	2.783494973	0.00537767	0.068738087
chr3_72357334_72361161	317.7541236	0.250208254	0.089899012	2.783214714	0.005382317	0.068738087
chr7_138309642_138311685	123.0024968	0.378690247	0.136061156	2.78323555	0.005381972	0.068738087
chr5_43482491_43488052	2669.081488	0.203576982	0.073169122	2.782279958	0.005397845	0.068874572
chr11_110889485_110891186	96.27522525	0.397014248	0.142729362	2.781587781	0.00540937	0.068959773
chr6_31365059_31379853	1347.723971	0.214301466	0.077065943	2.780754489	0.005423273	0.069075121
chr14_22433679_22476517	1544.663885	0.250303199	0.090059514	2.779308796	0.005447471	0.069197477
chr2_11300184_11302164	175.2607126	0.25445595	0.091545417	2.779559668	0.005443265	0.069197477
chr6_29854937_29858530	912.51607	0.420613455	0.151311726	2.779780966	0.005439557	0.069197477
chr9_101803097_101840633	1930.361711	0.182876718	0.065806745	2.778996562	0.00545271	0.069202238
chr12_83359024_83361557	160.9677435	0.344126802	0.123863824	2.778267229	0.005464965	0.069240831
chr15_57010359_57018685	376.6236711	0.246883401	0.088863354	2.778236343	0.005465485	0.069240831
chr1_76249853_76257278	1784.439943	0.146382186	0.052765504	2.774202351	0.005533725	0.069242129
chr12_26451463_26453007	135.8058247	0.300320323	0.10818639	2.775952904	0.005504018	0.069242129
chr2_224888262_224892767	308.7677956	0.197706138	0.07124037	2.775198063	0.00551681	0.069242129
chr20_45876646_45913896	1082.264023	0.209944816	0.075596185	2.777187984	0.005483146	0.069242129
chr3_49480517_49486604	510.5957627	0.191250014	0.068873003	2.776850234	0.005488846	0.069242129
chr3_171064706_171066149	131.3748551	0.297662001	0.107283114	2.774546613	0.005527871	0.069242129
chr4_39599558_39641820	3131.985329	0.176107541	0.063478343	2.774293282	0.005532178	0.069242129
chr4_40145411_40156337	576.68859	0.237849594	0.085730577	2.774384624	0.005530625	0.069242129
chr5_54067395_54083327	500.4869951	0.221125991	0.079672644	2.775431801	0.005512846	0.069242129
chr6_474054_514839	1955.143634	0.171246002	0.061655489	2.777465626	0.005478463	0.069242129
chr6_26524924_26573115	4017.352166	0.189473039	0.068251875	2.776085496	0.005501774	0.069242129
chr6_29906724_29917977	4926.771161	0.214041042	0.077151819	2.774283785	0.00553234	0.069242129
chr7_80350661_80352650	109.6711235	0.374645911	0.134989826	2.775364061	0.005513995	0.069242129
chr7_95236218_95239079	289.7620329	0.234093019	0.084347518	2.775339759	0.005514407	0.069242129
chr6_22023746_22030259	474.9408944	0.241702152	0.087147489	2.773483835	0.00554596	0.069334241
chr1_145304352_145369561	2284.951027	0.225332026	0.081275953	2.772431677	0.00556392	0.069351749
chr15_23397753_23411602	95.50795207	0.390754618	0.140958382	2.772127581	0.00556912	0.069351749
chr20_25218809_25248252	1380.532233	0.235089937	0.084808812	2.77199894	0.005571322	0.069351749
chr6_117015853_117017492	147.0727015	0.307134229	0.110763314	2.772887686	0.005556129	0.069351749
chr9_69653287_69671748	262.0926719	0.262898022	0.094841415	2.771974902	0.005571733	0.069351749
chr16_68220831_68268511	1950.220478	0.215559218	0.077779697	2.771407261	0.005581457	0.069412052
chr17_54855471_54865091	544.313282	0.283564398	0.102356461	2.770361493	0.005599411	0.069513804
chr3_150124443_150131198	3099.237972	0.203098774	0.073306184	2.770554451	0.005596094	0.069513804
chr16_10360920_10370306	207.008693	0.293178587	0.105876143	2.769071274	0.005621634	0.069728841
chr10_17246522_17281799	5533.659835	0.19166986	0.069288361	2.766263428	0.005670271	0.069769252
chr10_120453130_120461532	765.2988494	0.25929406	0.093710749	2.766961781	0.005658139	0.069769252
chr11_14086545_14112822	1294.86303	0.241013096	0.087164868	2.765025638	0.005691832	0.069769252
chr13_30421079_30425356	1834.564093	0.197446198	0.071432741	2.764085408	0.00570826	0.069769252
chr16_74522006_74542395	579.1937041	0.209663545	0.075772442	2.767015806	0.005657201	0.069769252
chr2_9677494_9697192	3552.80369	0.175740673	0.063520235	2.766688012	0.005662892	0.069769252
chr2_26281142_26320937	1317.025502	0.193801906	0.070109072	2.764291417	0.005704657	0.069769252
chr2_44303313_44315449	322.6276287	0.232935769	0.084250315	2.764805901	0.005695668	0.069769252
chr2_84943855_84951673	324.3194238	0.290747229	0.105133997	2.765492004	0.0056837	0.069769252
chr2_111285796_111291800	117.2033678	0.290901669	0.105135416	2.766923652	0.005658801	0.069769252
chr3_113501513_113508443	261.9474443	0.233562344	0.084487846	2.764449039	0.005701901	0.069769252
chr7_43611844_43740078	21103.34343	0.162445524	0.058744303	2.76529836	0.005687075	0.069769252
chr7_50803102_50808612	373.8001677	0.239278695	0.086471371	2.767143514	0.005654985	0.069769252
chr7_65582481_65594552	672.8233595	0.242854732	0.087733134	2.768107333	0.005638288	0.069769252
chr7_151534313_151550054	810.2152462	0.250135087	0.09048399	2.764412668	0.005702537	0.069769252
chr9_75199946_75210221	367.6479431	0.254093171	0.091812161	2.767532841	0.005648235	0.069769252
chr9_101986350_101999418	447.8210301	0.183109799	0.066196113	2.766171461	0.00567187	0.069769252
chr19_9894579_9922690	1779.663799	0.213668317	0.077323789	2.763293418	0.00572213	0.069818821
chr9_110511687_110523769	451.0825654	0.305167012	0.110433605	2.7633528	0.005721089	0.069818821
chr1_12400198_12407076	636.8565391	0.185488495	0.067173982	2.761314581	0.00575692	0.069883698
chr2_65243872_65260948	1111.560345	0.186316548	0.067465189	2.761669403	0.005750668	0.069883698
chr2_138710304_138727765	584.4141347	0.273725452	0.099090536	2.762377349	0.005738212	0.069883698
chr5_55622818_55627060	413.1027953	0.187214382	0.067794775	2.761486894	0.005753883	0.069883698
chr5_176598332_176616372	573.0359035	0.181715516	0.065802369	2.761534559	0.005753043	0.069883698
chr6_54911272_54913234	106.1079782	0.419103517	0.151704131	2.762637473	0.005733641	0.069883698
chr17_5282832_5292925	417.4579854	0.198377953	0.071876793	2.759972242	0.005780627	0.070013282
chr3_37368557_37378938	287.906621	0.261974245	0.094910596	2.760221254	0.005776223	0.070013282
chrX_49220919_49240626	251.2621534	0.326639628	0.118353075	2.759874448	0.005782358	0.070013282
chr1_46047635_46054020	1810.57227	0.218711883	0.079270542	2.759056251	0.005796856	0.070121694
chr1_90094264_90191864	7553.437931	0.181654985	0.065873005	2.757654435	0.005821771	0.070121694
chr1_169592185_169596010	244.2321902	0.279467701	0.101309375	2.758557141	0.005805715	0.070121694
chr1_185639482_185650220	391.248291	0.195858614	0.071013346	2.758053596	0.005814666	0.070121694
chr11_66927501_66936230	412.0664547	0.221752594	0.080407635	2.757854932	0.005818201	0.070121694
chr13_52515868_52525564	253.3936709	0.290087734	0.105212823	2.757151881	0.005830726	0.070121694
chr2_27979402_27989575	199.6629736	0.266409285	0.096624844	2.757151002	0.005830742	0.070121694
chr3_182961507_182963681	112.9505989	0.265543914	0.096280888	2.758012711	0.005815394	0.070121694
chr13_44715239_44721248	637.0548782	0.228120505	0.082746247	2.756868294	0.005835785	0.070123071
chr7_129465341_129486016	546.4165841	0.249552362	0.090542465	2.756191381	0.005847877	0.070209068
chr11_82866628_82901905	4820.908235	0.168182323	0.061027331	2.755852487	0.005853939	0.07022259
chr15_44836409_44871652	1276.412681	0.171753009	0.062338929	2.755148524	0.00586655	0.070314578
chr11_119376762_119381997	124.8862501	0.363337144	0.131897508	2.754693025	0.005874723	0.070353264
chr9_126083945_126107374	1498.627381	0.238524948	0.086600172	2.754324198	0.005881348	0.070373368
chr3_45606870_45613080	332.3741087	0.239910887	0.08714822	2.752906345	0.005906879	0.07061947
chr7_28159629_28166638	193.1919567	0.259321672	0.0942204	2.75228796	0.005918046	0.070678117
chrX_78616269_78624016	1597.359726	0.173443779	0.063022689	2.752084697	0.00592172	0.070678117
chr2_145305958_145377812	2743.706306	0.222596919	0.080903332	2.751393707	0.005934227	0.070768025
chr2_204973374_204975471	88.44785124	0.292496212	0.106347304	2.750386701	0.005952497	0.070926447
chr1_43533286_43539119	129.0174191	0.304512186	0.111055923	2.741971605	0.006107162	0.070968983
chr1_147725591_147736616	301.1840743	0.212438633	0.077499185	2.741172473	0.006122036	0.070968983
chr1_149898216_149911664	1952.937692	0.192703617	0.070240206	2.743494471	0.006078907	0.070968983
chr1_241698663_241724415	1816.051327	0.165659607	0.060416333	2.741967264	0.006107243	0.070968983
chr10_125994653_126004760	228.7724889	0.285750754	0.10412412	2.744328145	0.006063489	0.070968983
chr11_95744266_95755024	851.596941	0.209230985	0.076229999	2.744732871	0.006056017	0.070968983
chr11_107994406_108007036	307.4099888	0.243536336	0.088839646	2.741302409	0.006119616	0.070968983
chr11_117817917_117887492	10226.19801	0.181830732	0.066316437	2.74186523	0.00610914	0.070968983
chr12_49094673_49100779	137.0662763	0.258770145	0.094266141	2.74510173	0.006049214	0.070968983
chr15_32719646_32772489	1010.687593	0.212010848	0.077360506	2.740556635	0.006133521	0.070968983
chr15_41305637_41309789	176.6351778	0.251395935	0.0914948	2.747652709	0.006002355	0.070968983
chr15_52838176_52861797	2000.5087	0.17733276	0.06452706	2.748192136	0.005992488	0.070968983
chr15_57359589_57372643	350.7023109	0.281248639	0.10256391	2.742179376	0.0061033	0.070968983
chr15_93499664_93593639	3354.932484	0.165849893	0.060482026	2.742135207	0.006104121	0.070968983
chr16_289834_304557	543.7958451	0.22125947	0.080555318	2.746677382	0.006020232	0.070968983
chr16_53241057_53255437	1477.508535	0.192437451	0.070101564	2.745123518	0.006048813	0.070968983
chr17_27848749_27861800	291.3239518	0.283096308	0.103169699	2.743986963	0.006069795	0.070968983
chr17_55080904_55083480	179.3310334	0.255197931	0.092994532	2.744225136	0.006065392	0.070968983
chr17_62878188_62920452	2108.536333	0.199663776	0.07284794	2.740829381	0.006128432	0.070968983
chr17_79317196_79324610	204.4987296	0.290150654	0.105755707	2.743593354	0.006077077	0.070968983
chr2_25736370_25746164	357.5249409	0.193533227	0.070526124	2.744135297	0.006067053	0.070968983
chr2_29537376_29545038	234.7013703	0.242755545	0.088419984	2.745482785	0.006042194	0.070968983
chr2_206564052_206587157	756.406384	0.201182636	0.073260815	2.746115156	0.006030559	0.070968983
chr20_46096250_46153490	4118.221984	0.149035058	0.054215816	2.748922156	0.005979158	0.070968983
chr22_25957486_25966405	1398.563049	0.213594953	0.077889252	2.742290443	0.006101237	0.070968983
chr3_153001807_153011895	610.7317056	0.230765016	0.084207866	2.740421143	0.00613605	0.070968983
chr4_71834513_71837319	135.7701299	0.315626892	0.114923385	2.74641139	0.006025116	0.070968983
chr4_77951620_77999523	5115.661466	0.168346444	0.061433112	2.740320943	0.006137922	0.070968983
chr4_114729820_114759718	833.2447569	0.245152636	0.089367186	2.743206402	0.006084243	0.070968983
chr5_96407188_96434179	692.8461125	0.215454655	0.078548077	2.742965359	0.006088711	0.070968983
chr6_144974010_144996648	1375.543984	0.166911362	0.060871096	2.74204627	0.006105774	0.070968983
chr7_8007038_8059050	4424.856116	0.153019607	0.055748288	2.744830622	0.006054214	0.070968983
chr7_129587182_129593229	2597.112395	0.201407022	0.073245675	2.749746299	0.005964142	0.070968983
chr9_6776766_6784891	270.9564565	0.269685532	0.098122894	2.748446565	0.005987839	0.070968983
chr9_98256215_98273877	867.3902337	0.257275402	0.093713554	2.745338231	0.006044856	0.070968983
chrX_40582081_40590521	345.5929457	0.225426417	0.082207209	2.742173346	0.006103412	0.070968983
chrX_133056260_133057918	155.1718194	0.345237611	0.12599105	2.740175677	0.006140635	0.070968983
chr2_114007129_114018967	486.8823038	0.240109109	0.087645602	2.739545449	0.006152421	0.071047476
chr6_41266077_41271037	266.9963639	0.266676302	0.097359027	2.739101966	0.006160726	0.071085688
chr1_24046270_24057209	420.2713388	0.246007923	0.089872044	2.737313089	0.006194331	0.071249924
chr11_46575899_46584854	1134.32032	0.178493102	0.065192053	2.737957981	0.006182197	0.071249924
chr18_56554298_56564527	226.5692951	0.228493137	0.083476309	2.737221365	0.006196058	0.071249924
chr3_105072475_105089418	1466.266711	0.204230548	0.074617077	2.737048362	0.006199318	0.071249924
chr8_42373417_42398130	2236.051174	0.205251718	0.074991161	2.737012142	0.0062	0.071249924
chr1_27608364_27627248	377.7091207	0.242037757	0.088465219	2.73596517	0.006219761	0.0713006
chr10_61579119_61596265	463.3309495	0.223595954	0.08181158	2.733059982	0.00627489	0.0713006
chr11_59304548_59342828	1274.18679	0.194379108	0.071165207	2.731378374	0.006307002	0.0713006
chr11_98159832_98168601	267.5011829	0.34106756	0.124859785	2.731604569	0.006302674	0.0713006
chr11_124980374_124994330	546.589939	0.195276104	0.071424635	2.734016138	0.006256698	0.0713006
chr12_1386425_1399739	355.7118597	0.229406166	0.083876071	2.735060958	0.006236872	0.0713006
chr12_22777025_22795447	2321.224911	0.170954141	0.062510656	2.734799983	0.006241819	0.0713006
chr12_96492559_96515689	523.1806407	0.19385887	0.070919269	2.733514791	0.006266231	0.0713006
chr14_75473042_75478635	162.2249527	0.177987404	0.065149158	2.731998519	0.006295142	0.0713006
chr15_31504228_31534289	1490.832376	0.22017196	0.080562501	2.732933532	0.0062773	0.0713006
chr17_65505592_65527303	566.6169024	0.221170168	0.080977939	2.731239787	0.006309655	0.0713006
chr2_86054724_86128274	7935.788785	0.165089484	0.060428325	2.731988416	0.006295335	0.0713006
chr22_28299610_28309880	284.8895847	0.213509285	0.078157754	2.731773541	0.006299442	0.0713006
chr22_41017236_41025148	216.2490754	0.235716005	0.086265667	2.73244284	0.006286658	0.0713006
chr3_58455781_58472864	645.3941729	0.252385522	0.092379833	2.732041344	0.006294324	0.0713006
chr3_186618125_186798425	15999.82701	0.165279146	0.06041326	2.73580909	0.006222712	0.0713006
chr4_9212998_9274451	1024.384036	0.417341826	0.152801582	2.73126639	0.006309145	0.0713006
chr5_53933752_53950802	1844.428811	0.183706888	0.067233083	2.73238827	0.006287699	0.0713006
chr9_35610592_35652674	4496.306906	0.181991317	0.06658439	2.733242991	0.006271405	0.0713006
chr9_135215936_135261601	4666.465674	0.159466057	0.058351768	2.732840178	0.006279079	0.0713006
chrX_78540919_78546940	290.4283724	0.232460093	0.084998575	2.734870474	0.006240483	0.0713006
chr1_46072062_46097146	842.740789	0.201061452	0.073637385	2.730426303	0.006325247	0.071306889
chr3_152959904_152969178	694.833987	0.228948982	0.083835067	2.730945281	0.006315296	0.071306889
chr7_43821912_43831249	167.8946841	0.334585058	0.122532059	2.73059198	0.006322069	0.071306889
chr1_67394093_67413564	2536.797076	0.166107947	0.060849041	2.729836743	0.00633657	0.071377971
chr1_209897072_209898533	115.2751285	0.292696594	0.107238946	2.729387088	0.006345217	0.071418836
chr18_54671566_54685615	351.3329682	0.210286825	0.077073368	2.728398037	0.006364276	0.071437436
chr2_227834319_227850566	688.6232974	0.154064953	0.056461787	2.728658808	0.006359246	0.071437436
chr20_38950303_38969359	485.8972592	0.300538615	0.110157646	2.728259235	0.006366955	0.071437436
chr7_140003397_140026002	765.4458047	0.238352188	0.087339949	2.72901679	0.006352347	0.071437436
chr2_98217463_98218810	92.27177868	0.368993879	0.135311881	2.72698802	0.006391536	0.071438579
chr2_204795535_204823314	3572.631156	0.209942895	0.076988013	2.72695562	0.006392164	0.071438579
chr3_88079162_88082165	572.9136737	0.201012929	0.073712976	2.726968026	0.006391923	0.071438579
chr6_42650415_42663215	692.9555528	0.192825607	0.070701662	2.727313635	0.006385232	0.071438579
chr9_74907248_74926019	1594.285191	0.192282931	0.070508495	2.727088851	0.006389583	0.071438579
chr12_57540492_57552057	263.5102078	0.296265365	0.108666192	2.726380307	0.006403317	0.071451825
chr18_22239824_22241472	118.8682468	0.34899329	0.128006277	2.726376383	0.006403393	0.071451825
chr1_54729234_54879124	5938.869982	0.227255649	0.083386127	2.725341219	0.006423506	0.071515891
chr13_52134024_52136885	134.7427357	0.25748605	0.094470748	2.725563806	0.006419177	0.071515891
chr7_135615932_135679318	3850.518283	0.15387389	0.056461167	2.725304797	0.006424215	0.071515891
chr2_215544371_215549514	398.6540056	0.264195215	0.096963753	2.724680156	0.00643638	0.07159054
chr8_8241315_8255979	517.8723817	0.247699514	0.090917454	2.724444022	0.006440985	0.07159054
chr12_92931193_92965026	2376.2026	0.181717499	0.066729386	2.723200543	0.00646528	0.071692546
chr7_35684326_35692604	270.846503	0.187918827	0.068998338	2.723526878	0.006458896	0.071692546
chr9_136336040_136353604	699.1849612	0.252648654	0.092776031	2.723210412	0.006465087	0.071692546
chr6_14947233_14968131	355.9802702	0.20826647	0.076502867	2.722335507	0.00648223	0.071824517
chr11_12145444_12166543	515.3929701	0.214250949	0.078717248	2.721778959	0.006493156	0.071863211
chr7_72505851_72526043	247.35082	0.250310439	0.091976239	2.721468506	0.006499258	0.071863211
chr8_101264070_101280317	791.2962825	0.174820602	0.06423954	2.721386258	0.006500875	0.071863211
chr5_65075431_65087479	292.6064833	0.238142664	0.087552996	2.719983047	0.006528526	0.072112845
chr12_121565823_121584628	1639.440714	0.237248077	0.087245334	2.719321082	0.006541607	0.072201279
chr14_52693315_52715882	482.376193	0.206415398	0.075915114	2.719029038	0.006547386	0.072209039
chr10_76720897_76751256	1036.951747	0.205927891	0.075772413	2.717715898	0.006573425	0.07227212
chr18_46775624_46777439	108.5578952	0.357743791	0.131622545	2.717952247	0.006568732	0.07227212
chr5_130390007_130413861	1087.751337	0.181048279	0.066611221	2.717984694	0.006568088	0.07227212
chr8_121782593_121801877	540.6436687	0.202254393	0.074407339	2.718204905	0.006563718	0.07227212
chr1_151956132_151968092	1231.722807	0.22749861	0.083727455	2.717132749	0.006585019	0.07234368
chr6_166900426_166903449	1085.783912	0.234196646	0.086219787	2.716274924	0.006602107	0.072419564
chr9_21576453_21579777	242.8120629	0.292023551	0.107508758	2.716276852	0.006602068	0.072419564
chr1_84158435_84168598	258.1150499	0.314959087	0.115992417	2.715342056	0.006620735	0.072514222
chr8_60009255_60033244	1837.260954	0.187593752	0.069086849	2.715332286	0.00662093	0.072514222
chr10_43615672_43672473	4938.076318	0.16759516	0.061771719	2.713137395	0.006664947	0.07260505
chr12_67972315_67987908	788.5192956	0.181955737	0.067047803	2.713821003	0.006651209	0.07260505
chr14_24128630_24134002	273.0638022	0.319795476	0.11786137	2.713318837	0.006661298	0.07260505
chr17_55433303_55434981	94.61537835	0.30643004	0.112912733	2.713866106	0.006650304	0.07260505
chr8_114697020_114698401	91.25498413	0.319472006	0.117699732	2.714296796	0.006641663	0.07260505
chr8_134228624_134231472	124.9121261	0.226730184	0.083525542	2.714501205	0.006637566	0.07260505
chr9_37136936_37149591	1343.98691	0.216644682	0.079844064	2.713347379	0.006660724	0.07260505
chr15_75889644_75916184	1078.753712	0.217349551	0.08012805	2.712527665	0.006677221	0.072683106
chr1_78438553_78446468	3467.177466	0.179849632	0.066327498	2.711539513	0.006697156	0.072683679
chr2_64364292_64372940	2402.880709	0.170820959	0.063002407	2.711340176	0.006701184	0.072683679
chr5_74956031_74974585	548.5554515	0.212940164	0.078539209	2.711259346	0.006702818	0.072683679
chr8_28044214_28048848	108.5989804	0.302627544	0.111586001	2.712056553	0.006686718	0.072683679
chr9_77625291_77644057	1495.306367	0.19403457	0.071546976	2.711988422	0.006688093	0.072683679
chr6_152077810_152083050	250.388613	0.268866399	0.099206821	2.710160408	0.006725068	0.072822296
chr9_43445219_43446877	102.5083752	0.419820171	0.154908195	2.710122416	0.006725838	0.072822296
chr1_243399399_243433011	3458.089567	0.176422495	0.065136522	2.708503452	0.006758741	0.07297642
chr13_23946418_23958702	380.408254	0.239205735	0.088313454	2.708599024	0.006756795	0.07297642
chr2_122456319_122476897	601.0436515	0.208871958	0.077126862	2.708160965	0.00676572	0.07297642
chr5_55255697_55323126	5080.614984	0.179273759	0.066183456	2.708739767	0.006753929	0.07297642
chr6_29608565_29618588	1190.275826	0.188135112	0.069467238	2.708256707	0.006763768	0.07297642
chr2_129270446_129272682	90.2334578	0.402918008	0.148800602	2.707771351	0.006773667	0.07300679
chr1_17944357_17967510	770.3309466	0.298004328	0.110082239	2.707106341	0.006787251	0.073097823
chr1_61541983_61545584	1205.733003	0.22060518	0.08157209	2.704419872	0.006842377	0.073273765
chr10_5880843_5896086	1315.087507	0.179788003	0.066456208	2.705360531	0.006823029	0.073273765
chr12_93784083_93843723	4200.70141	0.187311511	0.069263604	2.704328092	0.006844267	0.073273765
chr12_94401202_94407549	221.1658905	0.259471343	0.095956464	2.70405278	0.006849941	0.073273765
chr14_89872835_89979109	6532.035529	0.163637426	0.060507672	2.704407885	0.006842624	0.073273765
chr14_90009197_90033824	549.2443136	0.197346051	0.072934149	2.705811403	0.006813773	0.073273765
chr18_21036969_21121788	4467.418916	0.16211588	0.059952289	2.704081553	0.006849348	0.073273765
chr5_77822850_77845539	738.7554608	0.270602458	0.100068462	2.704173238	0.006847458	0.073273765
chr7_142551620_142563784	516.2686023	0.242864303	0.089762681	2.705626667	0.006817564	0.073273765
chr17_4650296_4652422	136.4300416	0.251160684	0.092909903	2.703271397	0.006866066	0.073335976
chr17_80866096_80869818	145.4093713	0.354346222	0.131071413	2.703459244	0.006862186	0.073335976
chr17_20900189_20948003	2976.743145	0.20371149	0.075383292	2.702342712	0.006885275	0.073376773
chr18_5455541_5467040	504.5010493	0.292162402	0.108107125	2.702526793	0.006881464	0.073376773
chr5_67720651_67732459	680.6655465	0.180919014	0.066949052	2.702338705	0.006885358	0.073376773
chr6_34149525_34164665	621.9987872	0.188329506	0.069709091	2.701649153	0.006899653	0.07347407
chr5_138939991_139000181	5925.674507	0.181025512	0.06703145	2.700605663	0.006921335	0.073649835
chr17_78349740_78371042	493.4624514	0.235937774	0.087373297	2.700341886	0.006926825	0.073653172
chr16_85961681_85982001	1456.268691	0.176180011	0.065263247	2.699528728	0.006943776	0.073778269
chr18_2535028_2542827	222.0834945	0.222422104	0.08240346	2.699184027	0.006950973	0.073799619
chr6_170045009_170055841	277.1272989	0.251144024	0.093064179	2.698611068	0.00696295	0.073871654
chr11_70198013_70200360	112.3040398	0.3003324	0.111331187	2.697648422	0.006983115	0.074030383
chr1_219361314_219363208	176.7068005	0.256270033	0.095035217	2.696579657	0.007005564	0.074111845
chr10_11558359_11578007	628.1452493	0.244943252	0.090831121	2.696688647	0.007003272	0.074111845
chr18_21408373_21417874	181.2961724	0.258956995	0.096033111	2.696538651	0.007006427	0.074111845
chr10_26910958_26917862	192.0175724	0.244308691	0.090675892	2.694307003	0.007053516	0.074128796
chr10_49781447_49786492	409.4453492	0.239832244	0.089032899	2.693748578	0.007065344	0.074128796
chr10_64902262_64916766	467.3068185	0.198229391	0.073581395	2.694015128	0.007059696	0.074128796
chr12_50972341_51001016	750.3413017	0.196327637	0.072880226	2.693839567	0.007063415	0.074128796
chr17_15861837_15870879	346.8748613	0.249015223	0.092407075	2.694763615	0.007043858	0.074128796
chr2_54088254_54090005	103.7302435	0.323649215	0.120129426	2.694170993	0.007056395	0.074128796
chr2_217043078_217059755	697.035713	0.183990629	0.068254137	2.695669992	0.007024722	0.074128796
chr20_10427407_10495483	2347.393124	0.171100431	0.063460343	2.696178776	0.007014001	0.074128796
chr21_40465837_40477711	285.5832408	0.286981829	0.106513173	2.694331789	0.007052992	0.074128796
chr4_82341932_82344013	223.7225975	0.258241473	0.095849198	2.69424761	0.007054773	0.074128796
chr6_26360867_26378935	4202.859696	0.171039045	0.063474838	2.694596006	0.007047402	0.074128796
chr16_10830907_10870216	1688.154659	0.182711633	0.067885315	2.691475059	0.007113682	0.074416434
chr17_16187728_16202308	1567.182095	0.173384075	0.064406668	2.692020566	0.007102057	0.074416434
chr2_231429300_231480139	2786.562142	0.173514258	0.064467447	2.691501949	0.007113108	0.074416434
chr7_48030330_48032780	452.735192	0.223375415	0.082978631	2.69196313	0.00710328	0.074416434
chr11_57183306_57202076	949.5252179	0.245188517	0.091132008	2.690476391	0.007135008	0.07458469
chr14_55324144_55375891	3976.030675	0.180014446	0.066915577	2.690172504	0.007141509	0.074597835
chr1_121346537_121350534	262.8315536	0.264228724	0.098270547	2.688788568	0.007171182	0.074658414
chr10_121458747_121469347	789.6401389	0.199298827	0.074118676	2.688915099	0.007168465	0.074658414
chr13_74314326_74358220	3602.312774	0.20065629	0.074630079	2.68867851	0.007173547	0.074658414
chr14_35134243_35136512	165.6727917	0.249502748	0.092788686	2.688935039	0.007168037	0.074658414
chr22_22088557_22093011	555.9959566	0.172632555	0.064188026	2.689482236	0.007156296	0.074658414
chr1_84966482_84973160	1715.399443	0.199943838	0.074469237	2.6849186	0.007254747	0.074829485
chr10_79004615_79007494	134.5528536	0.28172422	0.104821778	2.687649707	0.007195684	0.074829485
chr12_64203700_64209232	149.5952049	0.290985114	0.108287773	2.68714654	0.007206533	0.074829485
chr13_76334161_76338124	891.2945963	0.243116644	0.09053862	2.685225857	0.007248081	0.074829485
chr15_93421802_93440903	8447.290009	0.151430349	0.056403846	2.684752191	0.00725836	0.074829485
chr16_75602386_75619173	657.3471893	0.1903365	0.070850397	2.686456357	0.007221438	0.074829485
chr3_9986652_9988641	95.78960989	0.360213156	0.13407943	2.686565394	0.007219082	0.074829485
chr3_48016890_48026939	212.2462012	0.253187317	0.094292417	2.685129143	0.007250179	0.074829485
chr3_188657547_188670104	883.1133673	0.282572216	0.105201828	2.686001014	0.007231287	0.074829485
chr5_14869239_14873283	612.9845701	0.242551855	0.090294333	2.68623563	0.007226211	0.074829485
chr7_157150359_157157024	131.7294724	0.282665451	0.105270511	2.685134213	0.007250069	0.074829485
chr9_130317428_130343817	1051.781765	0.260999496	0.097213612	2.684804007	0.007257235	0.074829485
chrX_123516740_123539726	813.0500709	0.236086812	0.087870911	2.686745925	0.007215181	0.074829485
chr10_5935663_5953680	735.3462007	0.20202272	0.075320154	2.682186784	0.007314261	0.074929707
chr12_8171348_8261941	10749.87917	0.168357929	0.062783894	2.681546472	0.007328274	0.074929707
chr14_35833860_35844885	448.7810102	0.228313509	0.085075808	2.683647858	0.007282377	0.074929707
chr16_68180669_68200397	661.4083906	0.22111344	0.082429079	2.682468878	0.007308095	0.074929707
chr17_2341166_2344201	281.3635795	0.283190468	0.105612555	2.68140913	0.007331282	0.074929707
chr2_43634125_43666711	1456.18842	0.215264212	0.080234869	2.682925946	0.007298115	0.074929707
chr2_152328833_152331941	114.9922094	0.256885896	0.095788291	2.681808943	0.007322527	0.074929707
chr2_204717593_204774563	3172.37619	0.205343766	0.076566917	2.681886294	0.007320834	0.074929707
chr21_25418738_25423503	291.9739189	0.218234106	0.081313412	2.683863587	0.007277679	0.074929707
chr3_185277088_185280195	100.7922958	0.290464526	0.108266643	2.682862603	0.007299497	0.074929707
chr4_38155873_38180105	855.3493681	0.204263602	0.076176457	2.681453157	0.007330318	0.074929707
chr5_139076740_139091694	418.7550315	0.252244553	0.094033804	2.682488017	0.007307677	0.074929707
chr1_85155105_85166287	1459.447215	0.204450406	0.076259907	2.680968476	0.007340943	0.074974585
chr1_31627369_31635663	146.5553108	0.282500042	0.105394817	2.680397869	0.00735347	0.074994775
chr12_69963236_69964621	96.04688728	0.279258005	0.104181756	2.680488557	0.007351478	0.074994775
chr20_4641563_4648671	515.3142367	0.197767277	0.07380919	2.679439733	0.007374548	0.074994775
chr4_9324723_9370583	769.8377831	0.429215386	0.160176846	2.679634393	0.007370261	0.074994775
chr6_106039183_106050515	305.7531271	0.227374491	0.084841617	2.679987716	0.007362486	0.074994775
chr7_90208848_90251117	1158.144176	0.187749173	0.070062466	2.679739723	0.007367943	0.074994775
chr2_228647491_228649088	159.0764407	0.317007805	0.118324086	2.679148554	0.007380964	0.075006411
chr13_30930263_30997278	5201.517522	0.164908513	0.061564106	2.678647088	0.007392026	0.075065204
chr11_9384063_9386725	511.0473988	0.202711217	0.075705333	2.677634586	0.007414406	0.075078115
chr19_39027688_39056870	663.7505103	0.20460891	0.076412445	2.677690896	0.00741316	0.075078115
chr4_71858068_71880812	4030.9848	0.167978624	0.062723287	2.678090273	0.007404326	0.075078115
chr6_111434013_111444549	547.440999	0.266785415	0.099631705	2.677716042	0.007412603	0.075078115
chr5_147806748_147817082	332.3783075	0.2692368	0.100559832	2.67737917	0.007420061	0.075081941
chr1_157818389_157820449	190.2407251	0.265013447	0.099010932	2.676607944	0.00743716	0.075119051
chr10_3135029_3145812	258.5096331	0.236031798	0.088172805	2.676922854	0.007430174	0.075119051
chr10_88943377_88946426	181.510365	0.216494857	0.080895359	2.676233343	0.007445479	0.075119051
chr19_34918750_34922356	805.0983563	0.194538358	0.072690953	2.67623892	0.007445355	0.075119051
chr5_158581993_158638816	4944.95184	0.157527579	0.058871502	2.675786655	0.007455409	0.075119051
chr9_22158518_22176047	518.2059303	0.249587322	0.093273745	2.675858255	0.007453816	0.075119051
chr12_122580777_122620446	1611.561718	0.222346437	0.083119588	2.675018504	0.007472513	0.075184891
chr18_8695894_8706552	161.740419	0.250627476	0.09368884	2.675104907	0.007470587	0.075184891
chr1_33281089_33297633	1759.729163	0.193763533	0.072468905	2.673747197	0.007500897	0.075281273
chr12_21784397_21811707	2057.430017	0.194220003	0.072642496	2.673641674	0.007503258	0.075281273
chr14_99781847_99787552	109.5766171	0.319195245	0.119359832	2.674226667	0.007490181	0.075281273
chr5_34493968_34500574	240.9486552	0.209327482	0.078279306	2.674110082	0.007492785	0.075281273
chr5_109023806_109034676	2590.579092	0.191208168	0.071530664	2.673093709	0.007515525	0.075351218
chr17_3690891_3708420	578.7224899	0.181221691	0.067807069	2.672607657	0.007526422	0.075369707
chr3_156378693_156404098	2633.906335	0.164402759	0.061515572	2.672538897	0.007527965	0.075369707
chr1_198873291_198907330	5854.954864	0.203135744	0.076062906	2.67062823	0.007570945	0.075428453
chr16_18957278_18968249	257.5206182	0.344453932	0.128926458	2.67170865	0.007546614	0.075428453
chr2_239401253_239403594	105.6350825	0.329716127	0.123413574	2.671635829	0.007548252	0.075428453
chr20_52294147_52373954	4426.800769	0.167802127	0.062821282	2.671103214	0.00756024	0.075428453
chr3_129152274_129170177	2605.499399	0.181007045	0.067771409	2.670846714	0.007566019	0.075428453
chr7_73590725_73657293	3034.602634	0.164829783	0.061699372	2.671498527	0.00755134	0.075428453
chr9_114856274_114873467	457.2126823	0.2154572	0.080662786	2.671085521	0.007560638	0.075428453
chr9_109682652_109684888	236.8799653	0.296021485	0.110864981	2.670108108	0.007582683	0.075492533
chr1_84899099_84909443	987.0465057	0.16976472	0.063593043	2.669548619	0.007595328	0.075512736
chr6_155112872_155145666	1092.576413	0.206127376	0.07720981	2.669704494	0.007591803	0.075512736
chr15_66661569_66723026	2736.501336	0.172006619	0.064443248	2.669117776	0.007605078	0.075556872
chr10_27311593_27314569	622.074542	0.288515302	0.108224475	2.665896995	0.007678321	0.075838239
chr12_54144760_54148376	110.6144508	0.401263843	0.150527064	2.665725569	0.007682238	0.075838239
chr12_121928182_122032091	6653.700119	0.179928253	0.067454817	2.667389235	0.007644308	0.075838239
chr13_78406523_78411475	184.9128077	0.325749706	0.122193989	2.66584068	0.007679608	0.075838239
chr3_112455151_112460441	293.5369819	0.258813505	0.097103476	2.665337197	0.007691116	0.075838239
chr3_122013102_122026912	297.9896393	0.209933223	0.078754484	2.665666918	0.007683578	0.075838239
chr3_143161700_143170464	285.022453	0.231640298	0.08690975	2.665297036	0.007692035	0.075838239
chr5_110864906_110867549	454.3979803	0.219409387	0.08226824	2.666999874	0.00765317	0.075838239
chr6_137856854_137858300	134.1856402	0.522296019	0.195923931	2.665810225	0.007680303	0.075838239
chrX_41416181_41420767	243.5460659	0.195109579	0.073189104	2.665828207	0.007679893	0.075838239
chrX_100352268_100353695	301.5641546	0.222662184	0.083482816	2.667161882	0.007649482	0.075838239
chr9_2123030_2129989	328.3707881	0.185420874	0.069585026	2.664666312	0.007706475	0.075927991
chr17_57404432_57453873	3744.760739	0.181263737	0.06803252	2.664368979	0.007713291	0.075942551
chr17_37158316_37176019	653.9785349	0.233295054	0.087568905	2.664131216	0.007718745	0.075943694
chr2_112843150_112851435	246.3509	0.197692598	0.074213381	2.66384036	0.007725422	0.075956857
chr12_48091487_48115487	2516.737367	0.187917687	0.070566346	2.662993028	0.007744902	0.075990841
chr15_41034220_41048204	1265.880522	0.199738108	0.07499416	2.663382177	0.00773595	0.075990841
chr17_77774628_77784443	123.8661	0.31343172	0.117690578	2.663184477	0.007740497	0.075990841
chr14_89816156_89861521	2391.376722	0.165277355	0.062071567	2.662690214	0.007751874	0.076006834
chr1_33238811_33274589	1814.027891	0.1714825	0.064436211	2.66127535	0.007784527	0.076067813
chr1_121143308_121144224	91.67522223	0.434620773	0.163370654	2.660335639	0.007806282	0.076067813
chr4_6985115_7009464	2225.996854	0.188102739	0.070690657	2.660927867	0.007792565	0.076067813
chr4_141163593_141174540	320.1508769	0.248245051	0.093255165	2.661997873	0.007767837	0.076067813
chr5_107315216_107339575	698.4350802	0.200921147	0.07553464	2.65998684	0.00781437	0.076067813
chr7_18677939_18679622	128.0770339	0.267833245	0.100669523	2.660519659	0.007802017	0.076067813
chr7_128572870_128615577	2500.964228	0.225802854	0.084858488	2.6609342	0.007792418	0.076067813
chr7_148260832_148262574	145.5262144	0.258809745	0.097301377	2.659877508	0.007816907	0.076067813
chr9_93530696_93644617	5605.246629	0.176149556	0.066222117	2.659980724	0.007814512	0.076067813
chrX_47217609_47226279	476.6188784	0.210004999	0.078906784	2.661431472	0.007780918	0.076067813
chrX_117628289_117697305	6019.631705	0.184643972	0.069366164	2.661873752	0.007770702	0.076067813
chr1_40299001_40316835	723.2351581	0.217327432	0.08173846	2.658814851	0.007841604	0.076146854
chr13_49687216_49688393	122.1627326	0.281311081	0.105819842	2.658396356	0.00785135	0.076146854
chr14_102543886_102555597	2186.901355	0.216319434	0.081379763	2.658147763	0.007857144	0.076146854
chr17_79201234_79203370	111.3130474	0.264630432	0.099515483	2.659188541	0.007832912	0.076146854
chr6_110417706_110418901	123.6430069	0.36777704	0.138315227	2.658977228	0.007837826	0.076146854
chr6_149551589_149595862	2330.527868	0.166425747	0.062607626	2.658234403	0.007855124	0.076146854
chr1_247552988_247621037	3017.047947	0.198921049	0.074954006	2.653908173	0.007956548	0.076195647
chr10_14686766_14703988	2915.697235	0.180091948	0.067819008	2.655478939	0.007919588	0.076195647
chr11_2833480_2848608	239.6048707	0.290424448	0.109324575	2.656533971	0.00789485	0.076195647
chr12_72002540_72062015	5932.953597	0.156650311	0.059019657	2.654205731	0.007949534	0.076195647
chr12_121272716_121297212	828.0295282	0.211165606	0.079560579	2.654148679	0.007950879	0.076195647
chr12_132541463_132558371	708.1424601	0.174619973	0.065795918	2.653963606	0.007955241	0.076195647
chr2_15440867_15457651	524.837355	0.206435445	0.077747877	2.655190775	0.007926357	0.076195647
chr2_111432128_111433801	175.6863243	0.284829697	0.10722325	2.656417306	0.007897582	0.076195647
chr20_56802954_56813403	421.2241702	0.196695331	0.074095804	2.654608234	0.007940056	0.076195647
chr22_31975836_31985971	380.399399	0.219189246	0.082478697	2.657525555	0.007871662	0.076195647
chr3_97709874_97723955	300.1956464	0.249794703	0.094045187	2.656113635	0.007904697	0.076195647
chr4_14878328_14879957	121.119436	0.34179122	0.128671256	2.656313697	0.007900009	0.076195647
chr5_59543268_59556129	267.7534457	0.284383627	0.107076983	2.655880085	0.007910174	0.076195647
chr6_149309375_149321744	234.3105812	0.24096425	0.090786096	2.654197717	0.007949723	0.076195647
chr6_157371405_157390404	891.0813501	0.197242311	0.074311371	2.654268228	0.007948062	0.076195647
chr9_80802108_80828052	1134.095868	0.215408374	0.081103669	2.655963384	0.00790822	0.076195647
chr9_115619013_115631543	924.2715393	0.243276746	0.091670335	2.653821947	0.007958581	0.076195647
chrX_39154533_39197473	1893.890218	0.212300029	0.079911913	2.656675578	0.007891535	0.076195647
chr10_105742473_105750177	457.961669	0.215506584	0.081226943	2.653141647	0.00797464	0.076267272
chr20_19848098_19866187	313.7011521	0.243206409	0.091678198	2.652827111	0.007982074	0.076267272
chr7_104722643_104771158	1771.061228	0.179389662	0.067622146	2.652824152	0.007982144	0.076267272
chr22_32313097_32319914	170.3521586	0.254709289	0.096027038	2.652474709	0.007990411	0.076295022
chr19_12441634_12445276	753.3667479	0.249741198	0.094168751	2.652060209	0.008000227	0.076317061
chr8_95940399_96000723	3201.793495	0.168687895	0.063609619	2.651924315	0.008003448	0.076317061
chr3_101486813_101599841	12182.32666	0.158060687	0.059623878	2.650962867	0.008026267	0.076483385
chr15_80351305_80374163	1737.377176	0.175971502	0.066387454	2.650674046	0.008033133	0.076497575
chr6_118874755_118889204	1277.33159	0.190592748	0.071920661	2.650041658	0.008048185	0.076589648
chr12_15088018_15148909	13327.48723	0.147997063	0.055853918	2.649716777	0.008055927	0.076612084
chr15_52300121_52314475	1683.059607	0.182788489	0.068997254	2.649213961	0.008067924	0.076674916
chr12_50376161_50384873	233.7070781	0.225907641	0.085290532	2.648683696	0.008080592	0.076744048
chr1_89449407_89455664	410.3310891	0.18760281	0.070865616	2.647303725	0.008113644	0.07680161
chr14_81422689_81427508	643.7380404	0.209270808	0.079048946	2.64735734	0.008112358	0.07680161
chr17_2058816_2061801	164.6712727	0.24017904	0.090706954	2.647856966	0.008100379	0.07680161
chr2_89179336_89185835	181.316125	0.227309631	0.08585657	2.647550808	0.008107718	0.07680161
chr9_127042951_127049892	226.846683	0.25771851	0.097318635	2.648192825	0.008092335	0.07680161
chr2_219178288_219199391	1116.648956	0.216285061	0.081753798	2.645565918	0.00815544	0.077051823
chr2_238874860_238942146	2853.327107	0.184688165	0.069817354	2.645304575	0.008161742	0.077051823
chr4_89195835_89207017	3171.114504	0.181443187	0.068580513	2.645695954	0.008152305	0.077051823
chrX_39710616_39730109	780.8064581	0.221670414	0.083796962	2.645327559	0.008161187	0.077051823
chr11_47774274_47803146	3952.091461	0.193989223	0.073347598	2.644793132	0.008174087	0.077066096
chr12_76357926_76373672	471.4774082	0.195007201	0.073726454	2.645009903	0.008168853	0.077066096
chr6_135406468_135458354	3021.806743	0.200905564	0.075975271	2.644354691	0.008184684	0.0771149
chr7_43801184_43805427	195.153239	0.306545267	0.115941112	2.643973832	0.008193899	0.07715063
chr3_177801555_177804132	144.9858945	0.262890758	0.099458308	2.643225717	0.008212027	0.077270178
chr1_15877052_15954441	4794.263843	0.172864373	0.065584428	2.635753299	0.008395074	0.077286252
chr1_171475228_171478850	166.9733235	0.238487675	0.090382553	2.638647262	0.008323754	0.077286252
chr1_183430068_183474661	4132.677578	0.171688814	0.065185428	2.633852662	0.008442211	0.077286252
chr1_207967022_208064471	7485.651234	0.185537221	0.070230459	2.641834103	0.008245843	0.077286252
chr10_23651321_23668952	517.0376044	0.173764088	0.065926912	2.635707993	0.008396195	0.077286252
chr12_15685566_15729500	4856.122141	0.193764596	0.073438764	2.638451221	0.008328568	0.077286252
chr12_25390535_25407333	1341.965871	0.202011089	0.076602606	2.637130768	0.008361059	0.077286252
chr12_46356732_46387552	4485.979224	0.160452669	0.060888408	2.63519237	0.008408961	0.077286252
chr12_55327142_55395681	7580.471044	0.180279483	0.068402129	2.635582906	0.00839929	0.077286252
chr12_68834047_68857793	1734.755244	0.231729652	0.087776478	2.639997166	0.008290672	0.077286252
chr14_75233996_75261144	1160.319495	0.201115353	0.076348277	2.634183268	0.008433995	0.077286252
chr14_89630714_89644398	434.3275705	0.160794091	0.061045028	2.634024374	0.008437943	0.077286252
chr14_91124763_91144974	449.0738776	0.203120617	0.076906869	2.641124504	0.008263135	0.077286252
chr15_51909601_51940106	2282.982394	0.278511475	0.10561786	2.636973292	0.008364942	0.077286252
chr15_67316186_67320693	253.431789	0.310931293	0.117856028	2.638229874	0.008334007	0.077286252
chr16_70155566_70171337	321.5164968	0.233974589	0.088554684	2.642148102	0.008238202	0.077286252
chr19_8812303_8816412	104.7991468	0.386892748	0.146629831	2.638567788	0.008325705	0.077286252
chr20_2187812_2201512	668.1994337	0.262177588	0.09950081	2.634929182	0.008415484	0.077286252
chr20_2708670_2732797	1177.782231	0.226566179	0.085975056	2.635254789	0.008407415	0.077286252
chr20_62317332_62319124	111.7634572	0.32633537	0.12383662	2.63520896	0.00840855	0.077286252
chr22_21678796_21692760	463.385692	0.231048845	0.087729619	2.633646962	0.008447327	0.077286252
chr22_23180197_23296929	5457.482418	0.199923609	0.075884618	2.634573567	0.008424305	0.077286252
chr22_30390782_30401238	276.0218881	0.228671169	0.086777623	2.635139809	0.008410263	0.077286252
chr22_40472596_40525862	2289.448709	0.21186434	0.080252361	2.639976411	0.00829118	0.077286252
chr3_9693870_9704128	236.6972807	0.201822378	0.076606858	2.634521013	0.008425609	0.077286252
chr3_27574633_27577134	221.2695479	0.246150717	0.093377652	2.636077383	0.00838706	0.077286252
chr3_127447892_127456162	246.765047	0.232856322	0.088168709	2.641031318	0.008265408	0.077286252
chr3_128365430_128373955	1152.461388	0.194884577	0.073984179	2.634138533	0.008435106	0.077286252
chr3_193806452_193823359	500.7394164	0.213564675	0.080943166	2.638452193	0.008328544	0.077286252
chr4_82482249_82487873	659.8198736	0.240900086	0.091427598	2.63487275	0.008416883	0.077286252
chr4_99209443_99212217	297.8310646	0.229596614	0.086946973	2.640651033	0.00827469	0.077286252
chr4_164582612_164595663	1380.708994	0.176168084	0.066821408	2.636401851	0.008379044	0.077286252
chr4_178312223_178324447	417.0574506	0.279097842	0.105664564	2.64135706	0.008257464	0.077286252
chr6_7106792_7264063	7785.365116	0.171694807	0.065124683	2.636401408	0.008379055	0.077286252
chr6_37808148_37818943	307.2280436	0.22741135	0.086256029	2.636469027	0.008377385	0.077286252
chr6_157040314_157043113	277.7832294	0.254895002	0.096654064	2.637188669	0.008359632	0.077286252
chr7_5246912_5277800	1052.932098	0.196795701	0.074650751	2.636218624	0.00838357	0.077286252
chr7_7887778_7908684	629.2071742	0.188573867	0.071428062	2.640052953	0.008289307	0.077286252
chr7_83877001_83879896	195.7559145	0.329219793	0.124686579	2.640378733	0.008281342	0.077286252
chr7_99776931_99794427	1046.083268	0.198008876	0.07503432	2.638910781	0.008317287	0.077286252
chr8_19408680_19415783	187.0684041	0.299508294	0.113628652	2.635851869	0.008392636	0.077286252
chr9_15285857_15312388	4231.558365	0.202992656	0.076862933	2.640969413	0.008266918	0.077286252
chrX_71489415_71497471	791.7341793	0.170583349	0.06470914	2.636155411	0.008385132	0.077286252
chr1_224373757_224393927	612.5777101	0.17976109	0.068276467	2.632841112	0.008467395	0.077320684
chr1_245103688_245109219	113.6960792	0.258860257	0.098306499	2.633195759	0.008458558	0.077320684
chr5_56099438_56183269	7480.301484	0.148044638	0.056226909	2.632985544	0.008463795	0.077320684
chr1_25020279_25032269	294.2003552	0.227307418	0.086373046	2.631693895	0.008496037	0.077336349
chr10_33218212_33251788	1899.634794	0.193304589	0.073444206	2.631992346	0.008488578	0.077336349
chr12_67708655_67715283	265.7354371	0.221092923	0.084011963	2.631683796	0.00849629	0.077336349
chr4_39349856_39365931	2606.067643	0.186137381	0.070719075	2.632067506	0.0084867	0.077336349
chr5_137416163_137439036	603.2550657	0.266203698	0.101120596	2.632536868	0.008474982	0.077336349
chr1_26527382_26529783	205.6721187	0.378933683	0.144287985	2.626231723	0.008633602	0.077484139
chr1_146999641_147017577	869.7241163	0.2334211	0.08884826	2.627188205	0.00860937	0.077484139
chr1_184700472_184719792	1515.831641	0.209933496	0.079923056	2.626695045	0.008621856	0.077484139
chr1_223899079_223937561	2974.083016	0.195726667	0.074463796	2.628480918	0.008576717	0.077484139
chr12_858507_933082	5749.79469	0.172857414	0.065833721	2.625666766	0.008647943	0.077484139
chr12_68630004_68635781	646.4612491	0.207495082	0.079000548	2.626501804	0.008626754	0.077484139
chr13_42061322_42077360	1830.110407	0.259802517	0.098903954	2.626816288	0.008618785	0.077484139
chr13_46867003_46930359	4122.555632	0.160424519	0.060992933	2.630214879	0.008533091	0.077484139
chr13_76376195_76378420	273.821361	0.231317878	0.088109541	2.625344273	0.008656139	0.077484139
chr13_113806925_113842586	2001.132204	0.258556035	0.098324653	2.629615533	0.008548148	0.077484139
chr14_21248261_21264318	996.5748299	0.188515102	0.071815411	2.624995086	0.008665022	0.077484139
chr15_57272380_57278220	359.5147092	0.2491644	0.094764598	2.629298337	0.008556126	0.077484139
chr16_2842690_2846180	194.6365365	0.33167967	0.12619492	2.628312381	0.008580968	0.077484139
chr17_2040725_2042482	121.6372633	0.252368233	0.096025969	2.628124841	0.0085857	0.077484139
chr17_45269492_45303125	2050.146118	0.174957793	0.066605098	2.62679282	0.00861938	0.077484139
chr18_32684553_32740146	2030.31297	0.187984406	0.071519255	2.628444693	0.00857763	0.077484139
chr19_50963009_50976272	226.5224379	0.254004497	0.096670684	2.62752354	0.008600889	0.077484139
chr2_131861063_131873508	2025.413586	0.185077407	0.07050519	2.625018214	0.008664433	0.077484139
chr22_46390028_46394483	229.3271028	0.328361256	0.125051313	2.62581214	0.008644251	0.077484139
chr3_43203638_43238896	2245.477859	0.20636963	0.078474299	2.629773471	0.008544178	0.077484139
chr3_178900322_178915162	529.6930617	0.202380386	0.077081633	2.625533201	0.008651337	0.077484139
chr3_185645027_185661701	3516.932224	0.159441781	0.060710412	2.626267499	0.008632695	0.077484139
chr5_37197262_37215488	864.0729293	0.212198479	0.080774051	2.627062488	0.008612552	0.077484139
chr8_18985205_18987431	90.99964409	0.40738854	0.155046575	2.627523632	0.008600887	0.077484139
chr9_19153518_19187051	1668.534952	0.168934771	0.064333244	2.625932713	0.00864119	0.077484139
chr9_21357310_21358379	151.9052953	0.374615246	0.142659286	2.625943645	0.008640912	0.077484139
chr9_89378381_89381951	181.5297555	0.335293646	0.127608036	2.627527668	0.008600785	0.077484139
chrX_128737620_128738758	90.39399865	0.261345367	0.099464845	2.627514947	0.008601106	0.077484139
chr4_119198877_119203613	1734.87322	0.193450291	0.073712214	2.624399416	0.008680193	0.077522348
chr5_134148434_134162067	364.4331892	0.190319216	0.07251444	2.624569899	0.008675848	0.077522348
chr20_35897843_35906314	725.1467258	0.256572769	0.097775091	2.624111798	0.008687526	0.07753917
chr1_23842544_23963073	8628.647616	0.202785169	0.077321773	2.622614042	0.008725806	0.077736966
chr3_169994404_169996382	290.0280051	0.296481021	0.113034496	2.622925131	0.008717843	0.077736966
chr7_73238200_73242082	108.3566715	0.318732725	0.121532951	2.622603354	0.00872608	0.077736966
chr10_85931014_85951034	622.1551441	0.242868376	0.092620247	2.622195297	0.008736535	0.077758627
chr15_59198085_59219273	757.6576541	0.203681278	0.077687047	2.621817729	0.008746219	0.077758627
chr4_84468965_84503897	722.8810206	0.219257919	0.083624923	2.62192072	0.008743577	0.077758627
chr6_42617987_42639051	642.3105417	0.222889075	0.085018433	2.621655887	0.008750373	0.077758627
chr1_51733020_51735167	252.0451153	0.261287757	0.099715519	2.620331928	0.008784422	0.077821316
chr1_93297131_93301906	1355.285571	0.189792733	0.072459585	2.619290911	0.008811277	0.077821316
chr1_181093216_181131597	1390.878083	0.185165265	0.070723405	2.618161074	0.008840506	0.077821316
chr17_34035010_34040741	220.1102235	0.245303987	0.093659791	2.619096039	0.008816312	0.077821316
chr17_72594837_72639975	2123.465397	0.260448462	0.099489032	2.617861043	0.008848283	0.077821316
chr18_2881385_3018728	16466.10121	0.162997148	0.062252033	2.618342572	0.008835805	0.077821316
chr2_33699427_33727204	3162.687916	0.15258566	0.058283142	2.618006773	0.008844505	0.077821316
chr2_64925675_64928085	119.2696705	0.279290674	0.106609766	2.619747573	0.008799487	0.077821316
chr2_114615033_114710679	7583.521584	0.166627778	0.063619379	2.619135563	0.008815291	0.077821316
chr22_33694505_33699889	285.8268533	0.247622698	0.09452899	2.619542417	0.008804782	0.077821316
chr3_17236282_17237894	123.875985	0.264569268	0.100946377	2.620889195	0.008770076	0.077821316
chr5_56012735_56042921	1540.216064	0.194661225	0.074361222	2.617778726	0.008850418	0.077821316
chr6_45144087_45153722	157.8629046	0.318966467	0.121768137	2.619457564	0.008806973	0.077821316
chr6_91244583_91255617	476.1703114	0.206667135	0.078915749	2.6188326	0.008823123	0.077821316
chr7_44488814_44507187	510.0744648	0.215082505	0.08211951	2.61914015	0.008815172	0.077821316
chr9_80422359_80434704	287.0205919	0.217739307	0.083170206	2.617996479	0.008844772	0.077821316
chrUn_gl000226_0_14999	47416.4425	0.388623461	0.148408488	2.618606699	0.008828968	0.077821316
chr18_52985339_53006974	1352.27924	0.162641002	0.062142517	2.617225848	0.008864767	0.077899342
chr20_57452016_57484340	3605.449853	0.174579646	0.066715308	2.616785434	0.008876212	0.07790368
chr4_82526087_82531839	445.0997418	0.204079994	0.077988097	2.616809501	0.008875586	0.07790368
chr4_139880123_139903537	516.3825145	0.218150204	0.083400024	2.61570914	0.008904237	0.077978019
chr6_134710499_134720018	173.1241531	0.203425033	0.07776796	2.615794896	0.008902001	0.077978019
chr7_107199531_107202525	293.1013439	0.564236494	0.215724738	2.615539132	0.008908671	0.077978019
chr8_29316325_29323516	275.4767128	0.259481112	0.099212471	2.615408224	0.008912087	0.077978019
chrX_9639822_9646511	254.0231688	0.188897848	0.072206074	2.616093589	0.008894218	0.077978019
chr3_118923729_118960524	2576.329028	0.194148552	0.074239995	2.615147714	0.008918887	0.077989558
chr1_184121069_184134876	625.5927217	0.260586138	0.099663563	2.61465806	0.008931682	0.077999163
chr2_64953109_64959677	1807.870687	0.168873958	0.064591884	2.614476406	0.008936433	0.077999163
chr3_10340502_10344667	171.6790013	0.297911081	0.113939529	2.614642033	0.008932101	0.077999163
chr10_47413289_47421250	259.7999642	0.2648029	0.101293908	2.614203616	0.008943572	0.07801361
chr12_120933156_120939188	598.4710944	0.198190333	0.075827655	2.613694603	0.008956906	0.078014156
chr13_114983670_114992786	469.744195	0.25147316	0.09621251	2.613726215	0.008956077	0.078014156
chr16_20883935_20887469	476.4475764	0.227124599	0.086901942	2.613573338	0.008960085	0.078014156
chr14_98164082_98198746	2709.912124	0.187701955	0.071824293	2.613349154	0.008965965	0.078017608
chrX_154491069_154494226	521.0795121	0.178312997	0.068240771	2.612997976	0.008975183	0.078050082
chr10_23720269_23747182	2740.771384	0.183065553	0.070075583	2.612401424	0.008990862	0.078105722
chr13_112024931_112042476	453.9325992	0.296629834	0.113558683	2.612128162	0.008998052	0.078105722
chr17_62293420_62296385	160.9090452	0.231011462	0.088434945	2.612219211	0.008995655	0.078105722
chr7_87219189_87230462	528.8787836	0.150231375	0.057525091	2.611579949	0.009012491	0.07816714
chr8_125597800_125741154	9551.758118	0.143547309	0.054968589	2.611442471	0.009016116	0.07816714
chr7_2733350_2778406	913.5705025	0.213344588	0.08171213	2.610929236	0.009029658	0.078236869
chr1_231938833_231942613	107.0217668	0.29377132	0.112573897	2.609586489	0.009065173	0.078376897
chr2_40611623_40622675	252.162505	0.306330043	0.117390984	2.60948527	0.009067855	0.078376897
chr20_46193828_46214570	774.5367211	0.167770906	0.064287513	2.609696655	0.009062254	0.078376897
chr6_157144976_157147412	101.9764631	0.248260145	0.095123162	2.609881126	0.009057369	0.078376897
chr14_69129732_69130846	95.30599608	0.326356747	0.125089123	2.608993808	0.009080889	0.078377973
chr3_33458430_33488439	3244.864031	0.179245974	0.068712159	2.608650015	0.009090016	0.078377973
chr5_100150106_100241498	9768.96399	0.160658652	0.061576112	2.609106771	0.009077891	0.078377973
chr8_145068100_145083754	404.9050713	0.223811711	0.085792354	2.608760592	0.009087079	0.078377973
chr1_220158041_220163508	243.3542564	0.22137614	0.084892503	2.607723087	0.009114666	0.078447881
chr3_56725938_56850819	14972.656	0.171220118	0.065655664	2.607849905	0.00911129	0.078447881
chr9_134268076_134323754	4221.790802	0.182503741	0.069976915	2.608056413	0.009105795	0.078447881
chr11_68026752_68061357	2145.085725	0.199567083	0.076537654	2.607436644	0.009122295	0.078466077
chr10_5908625_5916305	263.1740513	0.189934627	0.072876452	2.606255143	0.009153825	0.078572771
chr16_14835866_14861956	475.8274917	0.253840917	0.097385788	2.606549901	0.00914595	0.078572771
chr16_57267775_57275431	280.480918	0.242303269	0.092973853	2.606144204	0.00915679	0.078572771
chrX_56784022_56842223	5013.024229	0.204114283	0.078312451	2.606409072	0.009149711	0.078572771
chr11_11862522_11886901	3585.421376	0.179731862	0.068970905	2.605908403	0.009163096	0.078579488
chr3_42252007_42260331	533.1058301	0.240115598	0.092167429	2.605210963	0.009181771	0.078692199
chr4_140867760_140872452	195.8204349	0.253843503	0.097449194	2.604880473	0.009190632	0.07872072
chr15_53021568_53026608	237.9827894	0.209049599	0.080260385	2.60464237	0.00919702	0.078722553
chr8_97339572_97351069	290.4546734	0.244826684	0.094002853	2.604460143	0.009201912	0.078722553
chr17_7958745_7983503	471.508221	0.202546485	0.077782623	2.604006871	0.009214091	0.078735596
chr2_208418360_208436710	798.2466141	0.17838286	0.068505161	2.603933142	0.009216073	0.078735596
chr8_41802510_41911095	9020.558954	0.157123501	0.060344253	2.603785665	0.00922004	0.078735596
chr15_83477556_83514223	4753.216371	0.161624595	0.06209816	2.602727603	0.00924854	0.078742659
chr19_19077351_19096523	626.7757844	0.288591809	0.110871409	2.602941659	0.009242768	0.078742659
chr20_1101473_1112577	358.0840231	0.176818145	0.067923863	2.60318154	0.009236303	0.078742659
chr22_30216286_30227733	315.8008368	0.192875472	0.07408175	2.603549072	0.009226406	0.078742659
chr4_144102943_144111863	2418.426663	0.160667789	0.061729338	2.602778418	0.00924717	0.078742659
chr17_36334335_36350204	227.396599	0.3601911	0.138410298	2.602343219	0.009258914	0.078783832
chr12_1040690_1062829	1043.652054	0.200464946	0.077050602	2.601731086	0.009275455	0.078827986
chr16_14796737_14820460	454.2411592	0.263731787	0.101375403	2.601536266	0.009280725	0.078827986
chr3_111029420_111043871	737.7476602	0.246664607	0.094802775	2.601871179	0.009271667	0.078827986
chr2_227762002_227782334	1549.102514	0.175927247	0.067643783	2.600789596	0.009300948	0.078952617
chr1_143912560_143931742	1199.887082	0.220850272	0.084927575	2.600454224	0.009310044	0.078982704
chr17_63095664_63097403	233.4995598	0.256891164	0.098799825	2.600117614	0.009319181	0.079013107
chr3_33040120_33065161	642.313583	0.225557043	0.08675629	2.599892688	0.009325292	0.079017823
chr14_98429527_98485354	3780.99531	0.21746933	0.083652241	2.599683252	0.009330984	0.079018997
chr3_153339882_153343457	415.4106527	0.234013084	0.090035966	2.59910672	0.009346671	0.079104752
chr12_14391608_14444999	3436.631039	0.165250838	0.063585122	2.598891597	0.00935253	0.079107282
chr1_197069608_197071034	103.2622228	0.293441243	0.112961877	2.597701544	0.009385003	0.07914667
chr13_99175984_99234296	4427.020042	0.17170244	0.06609068	2.597982638	0.009377324	0.07914667
chr16_10960413_11014159	3906.743655	0.171664625	0.066078155	2.597902823	0.009379503	0.07914667
chr4_178404709_178424355	329.4872601	0.226954525	0.087355522	2.598055859	0.009375324	0.07914667
chr6_11194206_11237522	3001.752761	0.157517558	0.060633878	2.597847344	0.009381019	0.07914667
chr1_26285648_26325188	3236.819788	0.177826847	0.068466417	2.597285728	0.009396372	0.079155098
chr1_112134269_112217797	7084.82296	0.163980893	0.063136157	2.59725806	0.009397129	0.079155098
chr17_37908162_38024787	18941.08791	0.15360361	0.059155319	2.59661536	0.009414729	0.079209546
chr5_69499451_69527701	438.6407581	0.249562919	0.096106923	2.596721556	0.009411819	0.079209546
chr1_174187651_174191337	276.5764877	0.223814925	0.086263792	2.59454075	0.009471738	0.079233022
chr12_125022537_125043110	454.2723844	0.243522603	0.093817309	2.595710824	0.009439547	0.079233022
chr15_59466904_59478794	482.1687002	0.281962422	0.108629654	2.595630311	0.009441759	0.079233022
chr19_33648919_33652966	228.9720557	0.24017263	0.092557949	2.594835272	0.009463626	0.079233022
chr3_23366008_23367283	141.2108884	0.256988107	0.098988627	2.596137702	0.009427827	0.079233022
chr3_49639679_49641637	99.79047513	0.326372468	0.12579459	2.594487318	0.009473211	0.079233022
chr6_107977737_107980553	277.2837168	0.227955168	0.087838766	2.595154482	0.009454841	0.079233022
chr7_36417527_36419058	120.080795	0.29917701	0.115302867	2.594705739	0.009467193	0.079233022
chr8_71052731_71085854	1466.324655	0.170534184	0.065698756	2.595698826	0.009439877	0.079233022
chr9_127924349_127964557	3888.466723	0.217209854	0.083696007	2.595223631	0.009452939	0.079233022
chr1_49222242_49239943	426.4980323	0.234705097	0.090521355	2.592814651	0.009519406	0.079264325
chr10_63149845_63158716	447.5580447	0.252480692	0.097373846	2.592900487	0.00951703	0.079264325
chr15_70848017_70852785	448.7748218	0.299757537	0.115641184	2.592134807	0.009538239	0.079264325
chr2_198861002_198881208	456.0877958	0.217504479	0.083853131	2.593874267	0.009490119	0.079264325
chr2_203488409_203571119	7357.660923	0.168613163	0.065013772	2.59349916	0.009500477	0.079264325
chr5_215505_223362	1994.522135	0.183363569	0.070727022	2.592553221	0.009526644	0.079264325
chr6_167000643_167003718	165.9778545	0.25228872	0.097281261	2.593394844	0.00950336	0.079264325
chr7_30188121_30226109	1316.096515	0.178965721	0.069014815	2.593149334	0.009510147	0.079264325
chr7_32540217_32556391	508.7324967	0.161871005	0.062438676	2.592479766	0.009528679	0.079264325
chr7_69772174_69783681	335.0757912	0.269833456	0.104034286	2.593697385	0.009495002	0.079264325
chrUn_gl000228_63695_119341	3583.951991	0.419390271	0.16178135	2.592327671	0.009532893	0.079264325
chr1_246788227_246814967	632.3076373	0.216080521	0.083368242	2.591880495	0.009545292	0.079276633
chr15_72492863_72538485	3996.690845	0.176343854	0.068054445	2.591217297	0.009563708	0.079383242
chr10_43125110_43129194	206.6866796	0.229953868	0.088784368	2.590026524	0.009596854	0.079519184
chr13_29066400_29080450	396.7955415	0.236370317	0.091256906	2.590163617	0.009593033	0.079519184
chr6_88610448_88636004	684.5536967	0.212524959	0.082045691	2.590324441	0.009588552	0.079519184
chr6_13337874_13340616	131.3741627	0.228686566	0.088307499	2.589661902	0.009607024	0.079557115
chr1_92830691_92833927	199.2770866	0.185581978	0.071788261	2.585129861	0.009734233	0.079637107
chr1_101434548_101441083	280.5501294	0.22730094	0.087839176	2.587694352	0.009662067	0.079637107
chr1_233417113_233428486	331.8839051	0.246203124	0.095232558	2.585283109	0.009729907	0.079637107
chr10_120965709_120976071	2292.443603	0.182520549	0.070598253	2.585340872	0.009728277	0.079637107
chr12_68750743_68786328	3151.927574	0.173091359	0.066913601	2.586788877	0.009687493	0.079637107
chr12_100521148_100533238	382.3810222	0.198527198	0.076697867	2.5884318	0.009641404	0.079637107
chr13_50605571_50727824	13252.47825	0.152949481	0.059128187	2.586743951	0.009688756	0.079637107
chr14_58796267_58798609	403.5375601	0.253811672	0.098041766	2.588811712	0.009630774	0.079637107
chr15_100014389_100055233	1252.123552	0.189515131	0.073272296	2.586449998	0.009697024	0.079637107
chr17_79620128_79631722	264.0946581	0.282727269	0.109349301	2.58554253	0.009722588	0.079637107
chr19_7179363_7199022	1006.750594	0.169250119	0.065418723	2.587181632	0.009676457	0.079637107
chr2_12402702_12412162	293.4404491	0.201923941	0.078056312	2.586900873	0.009684345	0.079637107
chr2_47136933_47230143	7316.204997	0.198258467	0.076594618	2.588412494	0.009641944	0.079637107
chr3_101177376_101198584	789.0179874	0.258856753	0.100104192	2.585873249	0.009713264	0.079637107
chr3_152877798_152891706	2454.252571	0.176819805	0.068354036	2.586823189	0.009686528	0.079637107
chr6_10595209_10599137	267.2457954	0.284845048	0.110053959	2.588230818	0.009647031	0.079637107
chr6_152022594_152044971	562.8461638	0.230557964	0.089184794	2.585171224	0.009733065	0.079637107
chr9_2145136_2160576	753.4453984	0.172926505	0.066857679	2.586486818	0.009695988	0.079637107
chr9_19377253_19381188	1210.750208	0.197123701	0.076228905	2.585944281	0.009711263	0.079637107
chr9_138777707_138791566	456.9886331	0.235404207	0.090962796	2.58791745	0.009655812	0.079637107
chrUn_gl000212_40480_44044	2332.256266	0.30284587	0.117090392	2.586428024	0.009697642	0.079637107
chr10_32048051_32050501	567.6706947	0.230240877	0.089090676	2.584343148	0.009756467	0.079727316
chr3_58047636_58071929	843.7688855	0.221669651	0.085769544	2.584479757	0.009752603	0.079727316
chr1_25561812_25571524	1022.906464	0.17018362	0.065866056	2.583783363	0.009772316	0.079758692
chr1_174907004_174973205	10873.20938	0.154768285	0.059920225	2.582905603	0.009797213	0.079758692
chr1_218636246_218647173	219.1599009	0.30151233	0.116754156	2.5824548	0.009810021	0.079758692
chr12_125353356_125370431	325.4949566	0.242903582	0.094026821	2.583343543	0.009784784	0.079758692
chr13_95199934_95212551	1249.30527	0.215403945	0.083409115	2.58249886	0.009808769	0.079758692
chr18_53901880_53934578	698.1978372	0.154270229	0.059737504	2.582468629	0.009809628	0.079758692
chr21_25334209_25342277	211.2760271	0.252626001	0.097767917	2.583935606	0.009768003	0.079758692
chr5_159521102_159533015	315.7244927	0.232553691	0.090051472	2.582452962	0.009810073	0.079758692
chrX_16900444_16901521	135.6831407	0.226806675	0.087826886	2.582428744	0.009810762	0.079758692
chr1_14078698_14125660	1600.620613	0.177218882	0.068652785	2.581379343	0.009840638	0.079773654
chr10_1400781_1402668	87.92046771	0.423365963	0.164005682	2.58141034	0.009839755	0.079773654
chr16_69857017_69868923	282.5583384	0.223593624	0.086596168	2.582026773	0.009822196	0.079773654
chr21_35444960_35477057	1679.587898	0.19138258	0.074128879	2.581754688	0.009829943	0.079773654
chr4_76570315_76594608	1253.544789	0.174000089	0.067402241	2.581517865	0.00983669	0.079773654
chr3_37357760_37363022	127.8629242	0.271414768	0.105165229	2.580841319	0.009855987	0.079852581
chr14_95778355_95794810	506.8428733	0.254762897	0.09872362	2.580566819	0.009863827	0.079870609
chr2_64750119_64761891	2800.743155	0.174738714	0.06772427	2.580149076	0.009875767	0.079876373
chr3_15665158_15690572	598.1167988	0.186461664	0.072265267	2.580239048	0.009873194	0.079876373
chr1_155862786_155868901	245.0704522	0.293647698	0.113820396	2.579921598	0.009882275	0.079876765
chr6_21913472_21928997	596.6986196	0.275983041	0.106980332	2.579754952	0.009887045	0.079876765
chr14_53182645_53224359	3833.488066	0.15603926	0.060501644	2.579091221	0.009906062	0.079984988
chr6_163774261_163778051	245.4150307	0.311385292	0.120745983	2.578845968	0.009913098	0.079996394
chr3_115376442_115378847	516.0875214	0.211612686	0.08207111	2.578406536	0.009925715	0.080052802
chr16_78775398_78786318	889.9869554	0.19604698	0.076040044	2.578207085	0.009931446	0.080053644
chr3_33889165_33898884	692.9756512	0.191069318	0.074126709	2.577604213	0.009948788	0.08014802
chr2_48660469_48691534	2707.547777	0.168611481	0.065419323	2.57739569	0.009954792	0.080151007
chr13_42030292_42046794	4307.114481	0.215623907	0.083680562	2.576750225	0.009973399	0.080210033
chr22_29985065_29993698	305.1444626	0.235425615	0.091361956	2.576845179	0.00997066	0.080210033
chr2_90252731_90260073	118.7088285	0.265173324	0.102917997	2.576549602	0.009979189	0.080211253
chr6_160240187_160265994	544.7370627	0.2595077	0.100743247	2.575931478	0.009997046	0.080309411
chr1_151409857_151417441	216.2694568	0.186960487	0.07260093	2.575180351	0.010018783	0.080312585
chr11_18600399_18613184	765.3570086	0.186966228	0.072604364	2.575137618	0.010020021	0.080312585
chr11_66359731_66421029	6273.834324	0.185486235	0.072015411	2.575646418	0.01000529	0.080312585
chr17_76148328_76152260	472.2652858	0.227460579	0.088318086	2.575469978	0.010010396	0.080312585
chr15_45570646_45572241	631.2192892	0.200227262	0.077767874	2.57467837	0.010033334	0.080374009
chr10_90143401_90152577	1336.459902	0.194311487	0.075479223	2.574370527	0.010042266	0.080381618
chr12_92257170_92274882	3735.44622	0.199570837	0.077525629	2.574256273	0.010045584	0.080381618
chr2_222377738_222397659	3134.08012	0.193170996	0.075051759	2.573837012	0.010057764	0.080433845
chr19_47636890_47715789	4921.47221	0.208401517	0.080992598	2.573093372	0.010079401	0.080464573
chr2_219112193_219127602	936.1803607	0.198549141	0.077155712	2.573356333	0.010071745	0.080464573
chr6_37832597_37837727	450.1860064	0.234989346	0.091331503	2.572927617	0.01008423	0.080464573
chr8_103786182_103877547	6050.310855	0.178874564	0.069514732	2.573189274	0.010076608	0.080464573
chr10_73117820_73139753	997.2829741	0.234209113	0.09105313	2.572224743	0.010104727	0.08053779
chr22_29807355_29815989	665.6829806	0.162011584	0.062981698	2.572359745	0.010100787	0.08053779
chr1_65380032_65433761	5136.073115	0.156400357	0.060816967	2.571656661	0.010121321	0.08062488
chr1_35750536_35754191	230.6168544	0.230887754	0.089849967	2.569703256	0.010178566	0.080719321
chr1_153611970_153637533	1479.439415	0.201979164	0.078594251	2.569897418	0.010172863	0.080719321
chr11_61462393_61470813	309.9601735	0.259152599	0.100814134	2.570597873	0.010152314	0.080719321
chr15_74371036_74393074	372.3540638	0.24311145	0.094571361	2.570666714	0.010150296	0.080719321
chr7_4622387_4631842	93.09221876	0.335015214	0.130353869	2.570044262	0.010168552	0.080719321
chr9_42749372_42754527	102.1799865	0.257806319	0.100285593	2.570721377	0.010148694	0.080719321
chr9_115078533_115097374	2769.236777	0.174289388	0.067821494	2.56982524	0.010174983	0.080719321
chrX_39795855_39797292	88.43790281	0.25037843	0.097430737	2.569809479	0.010175446	0.080719321
chr2_30803182_30810724	325.2744429	0.204712458	0.079683121	2.569081846	0.010196837	0.080755295
chr4_38307742_38338061	2409.610871	0.154489415	0.060136716	2.56896992	0.010200131	0.080755295
chr6_109326799_109393323	3770.561778	0.179906338	0.070030467	2.568972427	0.010200057	0.080755295
chr1_160575936_160685677	15907.59733	0.150235995	0.058491685	2.568501743	0.01021392	0.080774562
chr17_65153699_65168241	493.6001601	0.198450124	0.077262695	2.568511553	0.010213631	0.080774562
chr7_32614264_32627205	359.7840309	0.201229122	0.078353281	2.568228398	0.010221978	0.080793379
chr1_31471534_31539876	4245.233377	0.154402482	0.060177175	2.565798131	0.010293872	0.080817362
chr1_32470915_32548389	4536.017427	0.189292111	0.073751357	2.566625469	0.010269347	0.080817362
chr10_916519_924766	243.1966555	0.212136257	0.082670872	2.566033854	0.010286879	0.080817362
chr10_27580289_27587644	171.7689781	0.204751527	0.079828548	2.564891052	0.010320821	0.080817362
chr11_57542946_57569316	2332.991806	0.188314031	0.073380839	2.566256178	0.010280287	0.080817362
chr15_52546510_52555529	317.3956621	0.207809355	0.080998517	2.565594577	0.010299914	0.080817362
chr15_100451887_100469664	429.9147721	0.239299389	0.093302465	2.564770275	0.010324414	0.080817362
chr16_73156174_73160175	156.4300005	0.211703828	0.082526805	2.565273537	0.01030945	0.080817362
chr2_173061299_173064708	117.7637761	0.294737674	0.114887757	2.565440235	0.010304497	0.080817362
chr2_205737584_205747363	554.6628798	0.281266962	0.109674956	2.564550492	0.010330955	0.080817362
chr2_235300416_235306140	338.0724092	0.215525428	0.084037492	2.564634219	0.010328462	0.080817362
chr3_10477236_10482549	301.2280394	0.215942484	0.084117322	2.567158317	0.010253579	0.080817362
chr3_46579118_46589788	933.9490385	0.23004923	0.089658097	2.565850022	0.010292332	0.080817362
chr3_51571798_51574899	453.6908642	0.210567525	0.08202044	2.567256721	0.010250669	0.080817362
chr5_88636946_88641182	364.2382271	0.220968577	0.08610346	2.566314713	0.010278552	0.080817362
chr5_142720797_142742066	1489.152935	0.178354109	0.069547764	2.564483706	0.010332943	0.080817362
chr6_2980846_3003194	4142.936269	0.188439234	0.073460591	2.56517449	0.010312393	0.080817362
chr7_74020706_74032651	258.6147487	0.261751467	0.101993637	2.566350943	0.010277479	0.080817362
chrUn_gl000224_149_19207	4313.939166	0.401204673	0.156238858	2.567893015	0.010231873	0.080817362
chr8_8140746_8147358	239.9349127	0.19658431	0.076671895	2.563968314	0.010348299	0.080892995
chr15_32797913_32830254	2392.441801	0.162397424	0.063352836	2.563380507	0.010365838	0.080950262
chr16_84088634_84151527	2620.103681	0.186835018	0.072887293	2.563341416	0.010367005	0.080950262
chr6_119203437_119235882	4728.993185	0.17040574	0.066490946	2.562841239	0.010381951	0.0810225
chr18_57542948_57586193	3473.34688	0.160781413	0.062743272	2.562528357	0.01039131	0.08103142
chr4_40055832_40072453	2120.161507	0.193734145	0.075605862	2.56242227	0.010394485	0.08103142
chr15_70610935_70621022	485.8070903	0.246801028	0.09634385	2.561668732	0.010417063	0.081155406
chr15_91281678_91306141	680.5769204	0.207113352	0.080880925	2.560719375	0.010445569	0.081155406
chr18_9061569_9158443	13148.02299	0.143940896	0.056207509	2.560883748	0.010440629	0.081155406
chr19_16112231_16114113	182.1718432	0.244945994	0.095636371	2.561222176	0.010430463	0.081155406
chr6_158640676_158664158	722.8914346	0.220122783	0.08596661	2.560561381	0.01045032	0.081155406
chr7_8144500_8191228	3903.113896	0.169681748	0.066247732	2.561321633	0.010427477	0.081155406
chr9_132823583_132836806	486.7337457	0.202652199	0.079134133	2.560869635	0.010441053	0.081155406
chr1_194257416_194260545	213.7401834	0.301666172	0.117832229	2.560132944	0.010463213	0.08116598
chr10_76581884_76616482	2481.486419	0.153277059	0.059866282	2.560323665	0.010457472	0.08116598
chr12_57392380_57425670	1155.654494	0.209701667	0.081916393	2.559947526	0.010468797	0.08116598
chr17_33334000_33384405	5599.503031	0.164798676	0.064391705	2.559315299	0.010487857	0.081227729
chr8_101901615_101967747	8047.973963	0.174952766	0.068359494	2.559304595	0.01048818	0.081227729
chr1_116914544_116955273	3285.087397	0.179068857	0.069984869	2.558679605	0.010507053	0.081240934
chr5_143565074_143572241	1733.389432	0.224441245	0.087726848	2.558410005	0.010515203	0.081240934
chr6_15506153_15557129	1395.096729	0.185666129	0.072564117	2.55864933	0.010507968	0.081240934
chr6_112261520_112274975	333.0544344	0.266795432	0.104286092	2.558303101	0.010518437	0.081240934
chr8_23307769_23316018	1248.250389	0.200165582	0.078237362	2.558439805	0.010514302	0.081240934
chr4_99609687_99610738	90.23011464	0.339388081	0.132679285	2.557958323	0.010528871	0.081263722
chr5_66452258_66519419	7973.548248	0.157602968	0.061615932	2.557828208	0.010532811	0.081263722
chr1_17454238_17469099	283.2388981	0.235618293	0.092131667	2.557408327	0.010545535	0.081273741
chr11_58901622_58925806	2728.84641	0.162692144	0.063615223	2.557440447	0.010544561	0.081273741
chr8_71300928_71316931	1801.035048	0.196123277	0.076706944	2.55678647	0.010564404	0.081375085
chr10_12671411_12679143	203.4427622	0.221811201	0.086772527	2.556237666	0.010581082	0.081459446
chr3_128467315_128534750	5290.362724	0.163085272	0.063814458	2.555616356	0.010599992	0.081560887
chr16_23485295_23540159	3184.339963	0.167506292	0.065549535	2.555415398	0.010606114	0.081563883
chr14_100860589_100876100	433.5701366	0.216836837	0.084873936	2.554810657	0.010624557	0.081618898
chr15_64717371_64769987	2372.035973	0.204443835	0.080035047	2.554428885	0.010636215	0.081618898
chr17_18600865_18601836	153.5571038	0.261632935	0.10241593	2.554611722	0.010630631	0.081618898
chr7_139354369_139368386	375.9471819	0.189157155	0.07404805	2.554519073	0.01063346	0.081618898
chr11_61872675_61880221	220.0172777	0.237096655	0.092991375	2.549662854	0.010782714	0.081999851
chr11_77903586_77918130	1452.129781	0.228506862	0.089599378	2.550317498	0.010762486	0.081999851
chr12_110969305_111137162	13977.87668	0.14871868	0.058332672	2.549491997	0.010787999	0.081999851
chr17_26893404_26895426	103.964703	0.215993223	0.084655268	2.551444562	0.010727739	0.081999851
chr17_35872408_35892047	579.3933119	0.204564852	0.080158715	2.551997649	0.010710724	0.081999851
chr2_9875402_9894898	589.9580773	0.248580488	0.097481536	2.550026377	0.010771477	0.081999851
chr2_232375381_232396322	1161.353224	0.203839401	0.079958339	2.549320096	0.010793318	0.081999851
chr2_235044298_235056653	253.7929682	0.25383841	0.099503163	2.551058701	0.010739624	0.081999851
chr3_47049424_47105530	3636.745122	0.150292542	0.058955503	2.549253832	0.010795369	0.081999851
chr3_188759726_188768392	224.7860491	0.248564867	0.097425175	2.551341251	0.01073092	0.081999851
chr6_15384382_15459094	2789.500975	0.1575674	0.061751689	2.551628996	0.010722062	0.081999851
chr6_71413263_71434301	678.7670728	0.178865942	0.070162967	2.549292725	0.010794165	0.081999851
chr6_108102502_108155488	8036.569706	0.192882466	0.075640177	2.550000191	0.010772286	0.081999851
chr6_164171369_164187707	355.1356515	0.241861759	0.094840221	2.550202414	0.010766039	0.081999851
chr7_66614985_66636551	698.3951326	0.222932227	0.087341938	2.55240762	0.010698128	0.081999851
chr8_19693945_19710657	922.0219831	0.152455809	0.059799322	2.549457149	0.010789077	0.081999851
chr9_131893517_131911656	1737.142135	0.213811106	0.083863204	2.549522254	0.010787063	0.081999851
chrX_199641_200889	95.9857872	0.284455098	0.111494301	2.551297208	0.010732276	0.081999851
chrX_54665188_54667806	895.1937604	0.184471125	0.072355072	2.549525835	0.010786952	0.081999851
chr10_115784063_115795354	241.0010346	0.273779936	0.107408937	2.54894932	0.0108048	0.082007001
chr15_68035390_68059890	927.7749189	0.243328678	0.095466018	2.548851241	0.010807839	0.082007001
chr20_1711005_1722570	567.5414745	0.239032907	0.093801315	2.548289503	0.010825259	0.082095398
chr3_197679365_197688864	959.2558541	0.186480069	0.073195404	2.547701878	0.010843509	0.082102505
chr5_53812977_53834391	1908.288465	0.160500692	0.062990288	2.548022809	0.010833539	0.082102505
chr5_114877064_114887119	1392.551487	0.180189708	0.070725128	2.547746656	0.010842118	0.082102505
chr18_3051604_3076320	3223.984077	0.177876725	0.069829669	2.547294387	0.010856181	0.082154725
chr4_178236643_178241938	423.7190225	0.257044949	0.100924415	2.546905515	0.010868286	0.082158926
chr7_92292023_92325370	1337.029802	0.180676344	0.070936205	2.547025791	0.01086454	0.082158926
chr19_44229859_44289602	4162.180259	0.183419734	0.072028664	2.546482534	0.010881466	0.082214876
chr1_28102976_28116459	412.2044133	0.226217116	0.088892585	2.544836734	0.010932884	0.082228872
chr12_6532177_6544590	1823.614503	0.187263608	0.073603337	2.544227132	0.010951984	0.082228872
chr12_27084800_27107319	3435.094923	0.14986061	0.058893223	2.544615528	0.010939812	0.082228872
chr12_59988590_59992910	1621.25961	0.185762679	0.073051019	2.542917001	0.010993134	0.082228872
chr12_65000923_65034145	5958.360307	0.154295733	0.060663731	2.543459317	0.010976084	0.082228872
chr14_102666586_102677543	245.157432	0.217746288	0.085561075	2.544922311	0.010930205	0.082228872
chr14_106627392_106653722	766.4522535	0.272968413	0.107265906	2.544782606	0.010934579	0.082228872
chr18_48356976_48362836	111.237113	0.246966321	0.097057767	2.544529176	0.010942517	0.082228872
chr19_43929803_43992237	4659.703564	0.192168513	0.075563439	2.54314142	0.010986075	0.082228872
chr2_109572773_109617830	1580.727695	0.258546193	0.101664145	2.543140375	0.010986108	0.082228872
chr2_231642935_231671407	1362.237204	0.159262654	0.062583459	2.544804274	0.010933901	0.082228872
chr20_51616849_51620425	600.064463	0.146597285	0.057642962	2.54319485	0.010984396	0.082228872
chr3_69106459_69157122	8915.001758	0.149824569	0.058857028	2.545568017	0.010910011	0.082228872
chr3_121511212_121536898	964.4822519	0.190157594	0.074690675	2.545934874	0.010898552	0.082228872
chr3_172410634_172417701	215.3388108	0.277906988	0.109266837	2.543379076	0.010978605	0.082228872
chr6_157006947_157020664	1289.542083	0.179872812	0.070670975	2.545214809	0.010921053	0.082228872
chr7_128762280_128788053	1736.392305	0.172031998	0.067601246	2.544805123	0.010933874	0.082228872
chr8_17760759_17821673	6036.011092	0.153895431	0.060514404	2.543120638	0.010986729	0.082228872
chr8_81396109_81422279	3208.100288	0.176490916	0.069400553	2.54307651	0.010988117	0.082228872
chr1_65292018_65364552	3323.003228	0.162935605	0.064088724	2.542344333	0.011011164	0.08223403
chr2_216612708_216614903	123.4551021	0.32369084	0.127312738	2.542485889	0.011006705	0.08223403
chr5_111855246_111870054	811.3262247	0.194016785	0.076305813	2.54262129	0.011002441	0.08223403
chr14_68935302_68994875	2763.674459	0.196415478	0.077275383	2.541759999	0.011029588	0.082285238
chr2_208847981_208849837	101.8461123	0.240775438	0.094721698	2.541924855	0.011024387	0.082285238
chr11_111918651_111923235	243.7255614	0.201242791	0.079195556	2.541086907	0.011050845	0.08237351
chr2_70666094_70669259	265.8733233	0.276178204	0.108687985	2.541018727	0.011053	0.08237351
chr1_46528067_46536774	365.8591004	0.204774473	0.080742838	2.536131738	0.011208456	0.0825816
chr1_116885580_116895398	674.0083955	0.260846159	0.102761747	2.538358552	0.011137381	0.0825816
chr1_231406571_231410530	258.9630183	0.240222889	0.094596504	2.539447851	0.01110276	0.0825816
chr11_12178162_12182651	176.9032045	0.280587618	0.110569708	2.537653607	0.011159838	0.0825816
chr11_13301443_13319858	415.8615873	0.203175495	0.080068058	2.53753495	0.011163622	0.0825816
chr11_73170491_73174486	243.9123209	0.31514245	0.124219469	2.536981142	0.011181298	0.0825816
chr14_23252983_23294235	2199.004993	0.204725192	0.08068203	2.537432318	0.011166896	0.0825816
chr15_64180020_64204761	1147.932831	0.178625937	0.07041675	2.536696699	0.011190386	0.0825816
chr16_2691902_2738860	2566.483618	0.183215396	0.072230504	2.536537681	0.011195469	0.0825816
chr16_29429103_29473740	2775.719463	0.17607043	0.069401207	2.536993792	0.011180894	0.0825816
chr17_2557522_2568577	474.7376506	0.180723336	0.071272821	2.535655717	0.011223702	0.0825816
chr2_120678697_120729307	4361.748711	0.209117161	0.082365156	2.538903217	0.011120058	0.0825816
chr3_72787395_72811165	1457.45917	0.255972294	0.100796769	2.539489076	0.011101451	0.0825816
chr4_40478598_40489527	234.6210745	0.248683408	0.098048183	2.536338768	0.011201831	0.0825816
chr5_14330873_14347748	446.8476417	0.219788216	0.08662057	2.537367464	0.011168965	0.0825816
chr5_56611545_56621105	123.0869858	0.312279004	0.123019598	2.538449229	0.011134496	0.0825816
chr5_90663970_90680803	9514.848942	0.19724041	0.077788982	2.535582883	0.011226036	0.0825816
chr5_118603119_118764053	25702.29848	0.149694702	0.058966945	2.538620588	0.011129044	0.0825816
chr5_134681550_134736212	3125.085035	0.198393093	0.078213631	2.536553947	0.011194949	0.0825816
chr6_52140818_52175864	2843.348581	0.158622831	0.062540468	2.536323041	0.011202334	0.0825816
chr6_139431880_139505140	8020.615138	0.186316689	0.07346802	2.53602436	0.011211893	0.0825816
chr7_142711405_142714730	247.759548	0.206255762	0.08133252	2.535956848	0.011214055	0.0825816
chr9_79257791_79271085	650.2967292	0.195007296	0.076834781	2.538008105	0.01114854	0.0825816
chr9_80624662_80648762	1937.798753	0.169169598	0.066715171	2.535699079	0.011222312	0.0825816
chrX_15762846_15780363	2628.615373	0.186391446	0.073408262	2.539107214	0.011113576	0.0825816
chr11_47245921_47276629	1371.165851	0.192220002	0.075820332	2.535203918	0.011238189	0.082628273
chr1_45137439_45223587	5404.802175	0.15812485	0.062386837	2.534586735	0.011258005	0.082633547
chr12_28370493_28376471	211.9226159	0.226889872	0.089503904	2.534971794	0.011245638	0.082633547
chr13_97862314_97880269	2488.784266	0.187377521	0.073932327	2.534446411	0.011262515	0.082633547
chr16_74590666_74666543	4523.601033	0.186209784	0.073476478	2.53427747	0.011267947	0.082633547
chr7_35748878_35771943	2235.019713	0.140702419	0.055511964	2.534632324	0.01125654	0.082633547
chr2_241550949_241566878	941.1522315	0.215373751	0.085001092	2.533776297	0.011284074	0.082666593
chr3_112258254_112260018	123.6351358	0.258485815	0.102011993	2.533876734	0.011280841	0.082666593
chr17_62397538_62410734	790.7804457	0.223837488	0.088347898	2.53359156	0.011290024	0.082667613
chr14_86065924_86074524	220.9400204	0.291395563	0.115028224	2.533252739	0.011300944	0.082705004
chr17_49315468_49320793	229.6675851	0.210517476	0.08311682	2.532790292	0.011315863	0.08277161
chr12_7111811_7113791	90.48776701	0.335283934	0.132401373	2.532329735	0.011330738	0.082837829
chr8_27403455_27406215	246.6213959	0.223933969	0.088444675	2.531910127	0.011344306	0.082894426
chr4_89240448_89243131	399.5162178	0.185994361	0.073468043	2.531636263	0.01135317	0.082916603
chr6_135602154_135608943	201.7771739	0.22530813	0.089007455	2.531339989	0.011362765	0.082944103
chr1_22344936_22451171	11698.81907	0.166141977	0.065667698	2.530041133	0.011404916	0.083008421
chr1_51955785_51987397	2516.721898	0.151802841	0.060005651	2.529809073	0.011412461	0.083008421
chr1_66902329_66912614	1007.72823	0.16780708	0.066340107	2.529496666	0.011422626	0.083008421
chr5_130797192_130815245	735.5906003	0.191518072	0.075679868	2.530634324	0.011385648	0.083008421
chr5_138608498_138612021	418.7507137	0.209188314	0.082700398	2.529471685	0.011423439	0.083008421
chr7_151619568_151635507	1324.360761	0.189314042	0.07480652	2.530715813	0.011383003	0.083008421
chr8_135842534_135845912	836.3763055	0.213543848	0.084406617	2.529942025	0.011408138	0.083008421
chrUn_gl000225_6140_137678	14755.44486	0.398173849	0.157366224	2.530237034	0.011398549	0.083008421
chrX_53116379_53124424	602.0864322	0.222039753	0.087781769	2.529451777	0.011424087	0.083008421
chr1_9940910_9961471	470.0178068	0.195040765	0.077192241	2.526688727	0.01151435	0.083196884
chr12_110925729_110937679	366.9358369	0.17359417	0.06868405	2.52743062	0.011490052	0.083196884
chr16_428546_443100	887.8762718	0.258456493	0.102230171	2.528182142	0.011465485	0.083196884
chr17_9465181_9470366	216.0898318	0.20001115	0.079149099	2.527017398	0.01150358	0.083196884
chr2_161222269_161269479	4524.415509	0.162404198	0.064270629	2.526880492	0.011508066	0.083196884
chr21_16422593_16439344	2436.373303	0.179884521	0.071150787	2.528215457	0.011464397	0.083196884
chr3_56898965_56933926	1018.386251	0.196156394	0.077626962	2.526910612	0.011507079	0.083196884
chr3_156845320_156895206	9529.665801	0.166497129	0.065869791	2.527670502	0.011482206	0.083196884
chr4_1929872_1939499	183.8994957	0.276197324	0.109300981	2.526942772	0.011506025	0.083196884
chr7_73680827_73687397	151.1467071	0.2682836	0.106123334	2.528035913	0.011470262	0.083196884
chrX_73069954_73072541	374.6591923	0.616279273	0.243900594	2.526764136	0.011511879	0.083196884
chr7_7275556_7301187	2956.255413	0.158444851	0.062716401	2.526370272	0.011524794	0.083230076
chr3_101401033_101408520	1795.568463	0.175575155	0.069529819	2.525177775	0.011563977	0.083428351
chr4_185682670_185685623	332.3597579	0.251466847	0.099582889	2.525201356	0.011563201	0.083428351
chr1_155498877_155544160	3655.626901	0.161688901	0.064054587	2.524236087	0.011595003	0.083539433
chr19_8332935_8367132	1163.425015	0.220844806	0.087485897	2.524347517	0.011591328	0.083539433
chr3_133185109_133226472	1772.526332	0.170970592	0.067733233	2.524175845	0.01159699	0.083539433
chr17_30676340_30682948	2271.443623	0.168888712	0.066920245	2.523731215	0.011611667	0.083602829
chr1_171708558_171714918	1984.111345	0.186311985	0.073847473	2.522929751	0.011638165	0.083637491
chr10_111861199_111917722	2010.068119	0.173812857	0.068894772	2.522874404	0.011639997	0.083637491
chr13_31733307_31738465	2792.949388	0.183233942	0.072617714	2.523267847	0.01162698	0.083637491
chr2_135926893_135928491	97.32661903	0.227722823	0.090255281	2.523096933	0.011632633	0.083637491
chr14_64167815_64229943	2550.626842	0.154347947	0.061186358	2.522587598	0.011649493	0.083663132
chr5_65013398_65031456	2268.02078	0.194282646	0.077027999	2.522234115	0.011661207	0.083663132
chr6_28094736_28106746	1745.28786	0.156449356	0.062025243	2.522349732	0.011657374	0.083663132
chr2_241452599_241454393	92.43425575	0.275626214	0.109293747	2.521884576	0.0116728	0.083704098
chr16_19220989_19223812	258.053203	0.208799163	0.082804624	2.521588202	0.011682638	0.083716633
chr6_149637286_149665375	2846.855015	0.151680149	0.060155267	2.521477433	0.011686317	0.083716633
chr7_76757250_76758598	166.4743538	0.329099068	0.130534386	2.52116763	0.011696612	0.08374821
chrX_15797117_15801632	450.4367564	0.227440652	0.090221542	2.520912943	0.011705081	0.083766692
chr16_58628842_58638334	297.6576486	0.21175447	0.084015194	2.520430643	0.011721134	0.0838394
chr11_62192485_62226913	1084.949588	0.21206057	0.084159905	2.519733953	0.011744356	0.083911108
chr16_57331208_57335278	620.540193	0.18802618	0.074630666	2.51942252	0.011754751	0.083911108
chr18_7945887_7965389	773.4872705	0.263423893	0.104550277	2.51959059	0.01174914	0.083911108
chrX_11128670_11132606	614.3800707	0.214383936	0.085075258	2.519932826	0.011737723	0.083911108
chr12_69204253_69224543	801.5984007	0.17480882	0.06940871	2.518542996	0.01178415	0.084050853
chr20_3400474_3415451	295.7881477	0.257980131	0.102437369	2.518418159	0.011788328	0.084050853
chr7_44863036_44897089	3135.647649	0.165851004	0.065858137	2.518306951	0.011792051	0.084050853
chr9_102394879_102396627	110.2116928	0.273789735	0.108727958	2.518117135	0.011798408	0.084054054
chr11_62647086_62651977	1822.541055	0.201609635	0.080085659	2.517424947	0.011821615	0.084177237
[truncated: 29,124 more rows]
