# Supplementary material for: Histone H3 lysine 27 acetylation profile undergoes two global shifts in undernourished children and suggests altered one-carbon metabolism
Source: Clin Epigenetics. 2021 Sep 26;13:182. doi: 10.1186/s13148-021-01173-8 (PMC8474848; doi:10.1186/s13148-021-01173-8)
Supplement: Supplementary file 9 — Additional file 9: Table S8. Significant DNA-binding factors identified with LOLA for 1-year-old children. [file 13148_2021_1173_MOESM9_ESM.csv]

Table S8. Significant DNA-binding factors identified with LOLA for 1-year-old children.
userSet	dbSet	collection	pValueLog	oddsRatio	support	rnkPV	rnkOR	rnkSup	maxRnk	meanRnk	b	c	d	description	cellType	tissue	antibody	treatment	dataSource	filename	qValue	size
1	220	human_factor_blood	35.63275073	4.518607626	264	1	35	4	35	13.3	13726	72	16915	GSM1057015_None	Monocyte	Blood	STAT1	NA	NA	41291_sort_peaks.narrowPeak.bed	2.80E-33	176876
1	217	human_factor_blood	33.41161525	3.980454247	237	2	37	20	37	19.7	11507	99	19134	GSM1057012_None	Monocyte	Blood	STAT1	NA	NA	41288_sort_peaks.narrowPeak.bed	2.33E-31	69183
1	129	human_factor_blood	30.10781963	3.641865447	225	3	48	27	48	26	10956	111	19685	GSM945604_None	Monocyte	Blood	IRF5	NA	NA	37185_sort_peaks.narrowPeak.bed	2.76E-28	253677
1	219	human_factor_blood	30.03712213	3.784564089	247	4	41	16	41	20.3	12963	89	17678	GSM1057014_None	Monocyte	Blood	STAT1	NA	NA	41290_sort_peaks.narrowPeak.bed	2.76E-28	93731
1	121	human_factor_blood	29.85975802	3.635072455	228	5	49	25	49	26.3	11257	108	19384	GSM945611_None	Monocyte	Blood	STAT4	NA	NA	37177_sort_peaks.narrowPeak.bed	3.32E-28	262352
1	224	human_factor_blood	29.66640803	3.566872572	196	6	56	83	83	48.3	8637	140	22004	GSM1057027_None	Monocyte	Blood	IRF1	NA	NA	41303_sort_peaks.narrowPeak.bed	4.32E-28	37441
1	989	human_factor_blood	28.33928409	3.652399913	248	7	47	15	47	23	13345	88	17296	GSM1845140_MV4;11	Leukemia Cell	Blood	BRD4	NA	NA	69767_sort_peaks.narrowPeak.bed	7.86E-27	72682
1	216	human_factor_blood	28.06797018	3.682198839	253	8	43	11	43	20.7	13877	83	16764	GSM1057011_None	Monocyte	Blood	STAT1	NA	NA	41287_sort_peaks.narrowPeak.bed	1.28E-26	82636
1	1091	human_factor_blood	27.88575474	3.596028582	246	9	55	17	55	27	13232	90	17409	GSM2679938_None	Monocyte	Blood	T	NA	NA	82662_sort_peaks.narrowPeak.bed	1.74E-26	88977
1	218	human_factor_blood	27.32156653	3.630331034	254	10	51	9	51	23.3	14107	82	16534	GSM1057013_None	Monocyte	Blood	STAT1	NA	NA	41289_sort_peaks.narrowPeak.bed	5.73E-26	89539
1	1089	human_factor_blood	27.22612122	3.516332634	243	11	58	18	58	29	13062	93	17579	GSM2359983_THP-1	Monocyte	Blood	SPI1	NA	NA	82612_sort_peaks.narrowPeak.bed	6.49E-26	97288
1	1088	human_factor_blood	27.12519014	3.613681122	254	12	53	9	53	24.7	14142	82	16499	GSM2359984_THP-1	Monocyte	Blood	SPI1	NA	NA	82611_sort_peaks.narrowPeak.bed	7.50E-26	133775
1	1086	human_factor_blood	26.79083308	3.633717167	258	13	50	8	50	23.7	14601	78	16040	GSM2359986_THP-1	Monocyte	Blood	SPI1	NA	NA	82609_sort_peaks.narrowPeak.bed	1.50E-25	145221
1	222	human_factor_blood	26.6661216	3.336625823	215	14	67	35	67	38.7	10647	121	19994	GSM1057025_None	Monocyte	Blood	IRF1	NA	NA	41301_sort_peaks.narrowPeak.bed	1.85E-25	42356
1	223	human_factor_blood	26.17498068	3.341752883	172	15	66	163	163	81.3	7319	164	23322	GSM1057026_None	Monocyte	Blood	IRF1	NA	NA	41302_sort_peaks.narrowPeak.bed	5.35E-25	21950
1	1085	human_factor_blood	26.13582593	3.603468347	260	16	54	7	54	25.7	14923	76	15718	GSM2359987_THP-1	Monocyte	Blood	SPI1	NA	NA	82608_sort_peaks.narrowPeak.bed	5.49E-25	157555
1	961	human_factor_blood	26.10609658	3.657338449	264	17	44	4	44	21.7	15339	72	15302	GSM1681424_None	Macrophage	Blood	SPI1	NA	NA	67928_sort_peaks.narrowPeak.bed	5.53E-25	131694
1	1163	human_factor_blood	26.0419324	3.368732368	164	18	65	189	189	90.7	6759	172	23882	GSM2804466_None	Monocyte	Blood	CEBPB	NA	NA	85985_sort_peaks.narrowPeak.bed	6.06E-25	25581
1	1090	human_factor_blood	25.97451396	3.329030259	229	19	68	23	68	36.7	11990	107	18651	GSM2359982_THP-1	Monocyte	Blood	SPI1	NA	NA	82613_sort_peaks.narrowPeak.bed	6.70E-25	78362
1	1087	human_factor_blood	25.55585341	3.470359162	253	20	61	11	61	30.7	14328	83	16313	GSM2359985_THP-1	Monocyte	Blood	SPI1	NA	NA	82610_sort_peaks.narrowPeak.bed	1.67E-24	136795
1	587	human_factor_blood	25.16613174	3.417491703	251	21	62	13	62	32	14203	85	16438	GSM1010843_HL-60	Promyeloblast	Blood	SPI1	NA	NA	46259_sort_peaks.narrowPeak.bed	3.90E-24	117543
1	1093	human_factor_blood	24.76497527	3.846377468	280	22	39	2	39	21	17318	56	13323	GSM2592808_None	Macrophage	Blood	SPI1	NA	NA	82735_sort_peaks.narrowPeak.bed	9.38E-24	172367
1	959	human_factor_blood	24.73480553	3.536242837	264	23	57	4	57	28	15597	72	15044	GSM1681426_None	Macrophage	Blood	SPI1	NA	NA	67926_sort_peaks.narrowPeak.bed	9.62E-24	137386
1	962	human_factor_blood	23.37183646	3.491591069	269	24	60	3	60	29	16388	67	14253	GSM1681423_None	Macrophage	Blood	SPI1	NA	NA	67929_sort_peaks.narrowPeak.bed	2.13E-22	159423
1	884	human_factor_blood	23.31673716	3.057720201	197	25	74	81	81	60	9704	139	20937	GSM624143_THP-1	Monocyte	Blood	SPI1	NA	NA	5884_sort_peaks.narrowPeak.bed	2.32E-22	46472
1	896	human_factor_blood	23.28339425	3.102988647	171	26	72	166	166	88	7671	165	22970	GSM1901549_THP-1	Monocyte	Blood	JMJD1C	NA	NA	59006_sort_peaks.narrowPeak.bed	2.41E-22	30054
1	960	human_factor_blood	23.2488539	3.79882665	284	27	40	1	40	22.7	18071	52	12570	GSM1681425_None	Macrophage	Blood	SPI1	NA	NA	67927_sort_peaks.narrowPeak.bed	2.51E-22	244562
1	993	human_factor_blood	22.61449802	3.018241369	214	28	78	37	78	47.7	11262	122	19379	GSM1845133_MV4;11	Leukemia Cell	Blood	BRD4	NA	NA	69773_sort_peaks.narrowPeak.bed	1.04E-21	51154
1	181	human_factor_blood	22.53248563	3.026437872	220	29	77	30	77	45.3	11804	116	18837	GSM1113434_Kasumi-1	Myeloblast	Blood	REPIN1	NA	NA	39779_sort_peaks.narrowPeak.bed	1.22E-21	125730
1	1116	human_factor_blood	21.62757941	2.926287925	200	30	83	74	83	62.3	10248	136	20393	GSM2345027_MV4;11	Leukemia Cell	Blood	CEBPB	NA	NA	84640_sort_peaks.narrowPeak.bed	9.44E-21	60566
1	1150	human_factor_blood	21.33688251	2.9456661	170	31	82	172	172	95	7904	166	22737	GSM2592807_None	Macrophage	Blood	SPI1	NA	NA	85115_sort_peaks.narrowPeak.bed	1.78E-20	25923
1	872	human_factor_blood	21.14246613	2.890225077	203	32	86	64	86	60.7	10589	133	20052	GSM1080932_Nalm6	B cell precursor	Blood	HDAC1	NA	NA	57641_sort_peaks.narrowPeak.bed	2.70E-20	166885
1	899	human_factor_blood	20.75441678	2.8591845	201	33	89	71	89	64.3	10492	135	20149	GSM1905827_THP-1	Monocyte	Blood	POLR2A	NA	NA	59044_sort_peaks.narrowPeak.bed	6.41E-20	47137
1	298	human_factor_blood	20.52912467	2.844586236	205	34	90	57	90	60.3	10874	131	19767	GSM1234079_GM19238	Lymphoblastoid	Blood	CTCF	NA	NA	42445_sort_peaks.narrowPeak.bed	1.04E-19	80361
1	496	human_factor_blood	20.3177495	2.885584383	229	35	87	23	87	48.3	13048	107	17593	GSM935526_GM12891	Lymphoblastoid	Blood	RELA	NA	NA	45662_sort_peaks.narrowPeak.bed	1.65E-19	85875
1	1149	human_factor_blood	20.00921767	2.811470087	182	36	93	122	122	83.7	9068	154	21573	GSM2592805_None	Macrophage	Blood	POLR2A	NA	NA	85113_sort_peaks.narrowPeak.bed	3.27E-19	42825
1	579	human_factor_blood	19.97856003	2.880941624	234	37	88	22	88	49	13583	102	17058	GSM803398_GM12891	Lymphoblastoid	Blood	SPI1	NA	NA	46156_sort_peaks.narrowPeak.bed	3.41E-19	93228
1	328	human_factor_blood	19.960095	2.836618778	223	38	92	28	92	52.7	12571	113	18070	GSM1234215_GM2630	Lymphoblastoid	Blood	STAG1	NA	NA	42567_sort_peaks.narrowPeak.bed	3.46E-19	79049
1	299	human_factor_blood	19.92010769	2.802452891	209	39	95	50	95	61.3	11336	127	19305	GSM1234097_GM19238	Lymphoblastoid	Blood	STAG1	NA	NA	42461_sort_peaks.narrowPeak.bed	3.70E-19	68692
1	1113	human_factor_blood	19.70063548	2.918983367	145	40	84	252	252	125	6324	191	24317	GSM2592797_None	Macrophage	Blood	CEBPB	NA	NA	84251_sort_peaks.narrowPeak.bed	5.98E-19	20850
1	265	human_factor_blood	19.66072299	2.781248458	208	41	98	52	98	63.7	11300	128	19341	GSM1233934_GM12891	Lymphoblastoid	Blood	CTCF	NA	NA	42314_sort_peaks.narrowPeak.bed	6.40E-19	83551
1	1166	human_factor_blood	19.38352367	3.060898315	123	42	73	344	344	153	4863	213	25778	GSM2661793_THP-1	Monocyte	Blood	GLI2	NA	NA	86683_sort_peaks.narrowPeak.bed	1.18E-18	19032
1	255	human_factor_blood	19.17433901	2.738258972	202	43	106	68	106	72.3	10879	134	19762	GSM1233888_GM12878	B Lymphocyte	Blood	CTCF	NA	NA	42272_sort_peaks.narrowPeak.bed	1.87E-18	74201
1	558	human_factor_blood	19.13747382	2.764648776	220	44	101	30	101	58.3	12467	116	18174	GSM803363_GM12878	B Lymphocyte	Blood	SP1	NA	NA	46135_sort_peaks.narrowPeak.bed	1.99E-18	66669
1	1092	human_factor_blood	19.10435542	3.511295966	91	45	59	503	503	202	2931	245	27710	GSM2661799_THP-1	Monocyte	Blood	GRIP1	NA	NA	82702_sort_peaks.narrowPeak.bed	2.10E-18	10463
1	542	human_factor_blood	19.05329495	2.776413861	226	46	99	26	99	57	13031	110	17610	GSM803531_GM12878	B Lymphocyte	Blood	SPI1	NA	NA	46119_sort_peaks.narrowPeak.bed	2.31E-18	84012
1	892	human_factor_blood	19.03900669	2.741420467	213	47	104	40	104	63.7	11862	123	18779	GSM1901544_HL-60	Promyeloblast	Blood	JMJD1C	NA	NA	59001_sort_peaks.narrowPeak.bed	2.34E-18	67083
1	331	human_factor_blood	19.0006775	2.727362106	205	48	108	57	108	71	11171	131	19470	GSM1234218_MS1	Lymphoblastoid	Blood	CTCF	NA	NA	42570_sort_peaks.narrowPeak.bed	2.50E-18	85169
1	535	human_factor_blood	18.95794866	2.750856983	220	49	103	30	103	60.7	12504	116	18137	GSM1010780_GM12878	B Lymphocyte	Blood	ATF2	NA	NA	46112_sort_peaks.narrowPeak.bed	2.70E-18	72443
1	204	human_factor_blood	18.82661227	2.720186918	210	50	109	45	109	68	11641	126	19000	GSM1195560_None	B Lymphocyte	Blood	IRF4	NA	NA	40215_sort_peaks.narrowPeak.bed	3.58E-18	75228
1	327	human_factor_blood	18.66475557	2.711019209	212	51	110	42	110	67.7	11850	124	18791	GSM1234214_GM2630	Lymphoblastoid	Blood	STAG1	NA	NA	42566_sort_peaks.narrowPeak.bed	5.10E-18	71354
1	270	human_factor_blood	18.42350461	2.696208964	214	52	112	37	112	67	12077	122	18564	GSM1233975_GM12892	Lymphoblastoid	Blood	STAG1	NA	NA	42351_sort_peaks.narrowPeak.bed	8.62E-18	74890
1	692	human_factor_blood	18.41959915	2.679291708	200	53	114	74	114	80.3	10858	136	19783	GSM1334006_GM12878	B Lymphocyte	Blood	SPI1	NA	NA	48314_sort_peaks.narrowPeak.bed	8.62E-18	57720
1	924	human_factor_blood	18.38471654	2.770201747	237	54	100	20	100	58	14204	99	16437	ENCSR293QAR_1_GM12878	B Lymphocyte	Blood	MTA2	NA	NA	63212_sort_peaks.narrowPeak.bed	9.17E-18	88896
1	1121	human_factor_blood	18.36708006	2.708155297	221	55	111	29	111	65	12718	115	17923	GSM722708_None	Myeloblast	Blood	RUNX1	NA	NA	8481_sort_peaks.narrowPeak.bed	9.38E-18	68254
1	490	human_factor_blood	18.29509256	2.67811945	209	56	115	50	115	73.7	11662	127	18979	GSM935375_GM12878	B Lymphocyte	Blood	EBF1	NA	NA	45656_sort_peaks.narrowPeak.bed	1.09E-17	85091
1	983	human_factor_blood	18.23140047	2.663710568	196	57	117	83	117	85.7	10556	140	20085	GSM1845164_MV4;11	Leukemia Cell	Blood	BRD4	NA	NA	69758_sort_peaks.narrowPeak.bed	1.24E-17	45784
1	304	human_factor_blood	18.19047237	2.674762467	212	58	116	42	116	72	11948	124	18693	GSM1234120_GM19239	Lymphoblastoid	Blood	STAG1	NA	NA	42482_sort_peaks.narrowPeak.bed	1.34E-17	72665
1	573	human_factor_blood	18.06632979	2.652073447	190	59	118	97	118	91.3	10086	146	20555	GSM803416_GM12878	B Lymphocyte	Blood	RAD21	NA	NA	46150_sort_peaks.narrowPeak.bed	1.75E-17	68575
1	302	human_factor_blood	17.92204056	2.642660986	187	60	122	106	122	96	9866	149	20775	GSM1234100_GM19239	Lymphoblastoid	Blood	CTCF	NA	NA	42464_sort_peaks.narrowPeak.bed	2.40E-17	66149
1	691	human_factor_blood	17.87366198	2.637023097	199	61	124	78	124	87.7	10883	137	19758	GSM1334005_GM12878	B Lymphocyte	Blood	SPI1	NA	NA	48313_sort_peaks.narrowPeak.bed	2.63E-17	54169
1	258	human_factor_blood	17.85787039	2.643386865	208	62	121	52	121	78.3	11665	128	18976	GSM1233913_GM12878	B Lymphocyte	Blood	STAG1	NA	NA	42295_sort_peaks.narrowPeak.bed	2.69E-17	70671
1	333	human_factor_blood	17.80544712	2.650907378	215	63	119	35	119	72.3	12296	121	18345	GSM1234237_MS1	Lymphoblastoid	Blood	STAG1	NA	NA	42587_sort_peaks.narrowPeak.bed	2.98E-17	73823
1	945	human_factor_blood	17.63861786	2.731926827	241	64	107	19	107	63.3	14753	95	15888	ENCSR874AFU_2_GM12878	B Lymphocyte	Blood	IKZF1	NA	NA	64735_sort_peaks.narrowPeak.bed	4.31E-17	97964
1	1162	human_factor_blood	17.62395037	2.981468285	113	65	80	408	408	184	4451	223	26190	GSM2804467_None	Monocyte	Blood	CEBPB	NA	NA	85984_sort_peaks.narrowPeak.bed	4.39E-17	11997
1	532	human_factor_blood	17.60923176	2.620046697	204	66	126	61	126	84.3	11368	132	19273	GSM803538_GM12878	B Lymphocyte	Blood	BATF	NA	NA	46109_sort_peaks.narrowPeak.bed	4.47E-17	73660
1	733	human_factor_blood	17.58394331	2.615862272	201	67	128	71	128	88.7	11114	135	19527	GSM486323_GM12891	Lymphoblastoid	Blood	RELA	NA	NA	4974_sort_peaks.narrowPeak.bed	4.67E-17	62450
1	554	human_factor_blood	17.49921098	2.784284669	251	68	97	13	97	59.3	15770	85	14871	GSM1010893_GM12878	B Lymphocyte	Blood	RUNX3	NA	NA	46131_sort_peaks.narrowPeak.bed	5.60E-17	135445
1	318	human_factor_blood	17.21784856	2.60045552	212	69	129	42	129	80	12154	124	18487	GSM1234179_GM2588	Lymphoblastoid	Blood	STAG1	NA	NA	42535_sort_peaks.narrowPeak.bed	1.05E-16	77594
1	317	human_factor_blood	17.21429892	2.593016028	207	70	130	55	130	85	11713	129	18928	GSM1234178_GM2588	Lymphoblastoid	Blood	STAG1	NA	NA	42534_sort_peaks.narrowPeak.bed	1.05E-16	72661
1	325	human_factor_blood	17.03887405	2.573116888	189	71	132	99	132	101	10209	147	20432	GSM1234199_GM2630	Lymphoblastoid	Blood	CTCF	NA	NA	42553_sort_peaks.narrowPeak.bed	1.55E-16	76048
1	256	human_factor_blood	16.85899191	2.56989392	210	72	133	45	133	83.3	12054	126	18587	GSM1233911_GM12878	B Lymphocyte	Blood	STAG1	NA	NA	42293_sort_peaks.narrowPeak.bed	2.31E-16	72002
1	524	human_factor_blood	16.72019769	2.574278886	218	73	131	33	131	79	12802	118	17839	GSM935644_NB4	Promyelocytic cell	Blood	MAX	NA	NA	46012_sort_peaks.narrowPeak.bed	3.10E-16	100735
1	275	human_factor_blood	16.71899353	2.553017556	205	74	138	57	138	89.7	11644	131	18997	GSM1233991_GM18486	Lymphoblastoid	Blood	STAG1	NA	NA	42367_sort_peaks.narrowPeak.bed	3.10E-16	70882
1	323	human_factor_blood	16.68462327	2.556581252	210	75	137	45	137	85.7	12092	126	18549	GSM1234197_GM2610	Lymphoblastoid	Blood	STAG1	NA	NA	42551_sort_peaks.narrowPeak.bed	3.31E-16	74418
1	266	human_factor_blood	16.61227378	2.566005504	218	76	136	33	136	81.7	12826	118	17815	GSM1233953_GM12891	Lymphoblastoid	Blood	STAG1	NA	NA	42331_sort_peaks.narrowPeak.bed	3.86E-16	80574
1	315	human_factor_blood	16.49445245	2.532626874	186	77	139	107	139	108	10071	150	20570	GSM1234163_GM2588	Lymphoblastoid	Blood	CTCF	NA	NA	42521_sort_peaks.narrowPeak.bed	5.00E-16	74055
1	271	human_factor_blood	16.47577526	2.531838069	202	78	140	68	140	95.3	11435	134	19206	GSM1233976_GM12892	Lymphoblastoid	Blood	STAG1	NA	NA	42352_sort_peaks.narrowPeak.bed	5.15E-16	72391
1	936	human_factor_blood	16.42761497	2.531825738	206	79	141	56	141	92	11795	130	18846	ENCSR739IHN_1_GM12878	B Lymphocyte	Blood	TBX21	NA	NA	64375_sort_peaks.narrowPeak.bed	5.68E-16	57696
1	557	human_factor_blood	16.27069405	2.517830031	204	80	146	61	146	95.7	11654	132	18987	GSM1010731_GM12878	B Lymphocyte	Blood	FOXM1	NA	NA	46134_sort_peaks.narrowPeak.bed	8.05E-16	67055
1	324	human_factor_blood	16.20157509	2.51214301	183	81	148	118	148	116	9883	153	20758	GSM1234198_GM2630	Lymphoblastoid	Blood	CTCF	NA	NA	42552_sort_peaks.narrowPeak.bed	9.32E-16	73429
1	1023	human_factor_blood	16.10239087	2.501209097	188	82	151	104	151	112	10320	148	20321	GSM2452102_None	Hematopoietic stem and progenitor cell	Blood	GATA1	NA	NA	73729_sort_peaks.narrowPeak.bed	1.15E-15	100426
1	972	human_factor_blood	16.09202521	2.517940661	214	83	145	37	145	88.3	12581	122	18060	GSM803509_GM12878	B Lymphocyte	Blood	BCLAF1	NA	NA	6958_sort_peaks.narrowPeak.bed	1.15E-15	74650
1	300	human_factor_blood	16.0888001	2.499345111	196	84	153	83	153	107	11001	140	19640	GSM1234098_GM19238	Lymphoblastoid	Blood	STAG1	NA	NA	42462_sort_peaks.narrowPeak.bed	1.15E-15	68151
1	306	human_factor_blood	16.08804207	2.49970769	189	85	152	99	152	112	10407	147	20234	GSM1234122_GM19240	Lymphoblastoid	Blood	CTCF	NA	NA	42484_sort_peaks.narrowPeak.bed	1.15E-15	73308
1	1143	human_factor_blood	16.06313098	2.795968702	115	86	96	390	390	191	4808	221	25833	GSM2695655_None	Macrophage	Blood	RXRG	NA	NA	85059_sort_peaks.narrowPeak.bed	1.21E-15	11488
1	546	human_factor_blood	16.05658025	2.496607365	192	87	155	91	155	111	10667	144	19974	GSM803511_GM12878	B Lymphocyte	Blood	MEF2A	NA	NA	46123_sort_peaks.narrowPeak.bed	1.21E-15	53752
1	894	human_factor_blood	16.03337098	2.495096714	196	88	156	83	156	109	11013	140	19628	GSM1901547_NB4	Promyelocytic cell	Blood	JMJD1C	NA	NA	59004_sort_peaks.narrowPeak.bed	1.26E-15	57120
1	1178	human_factor_blood	16.01603891	2.622505132	139	89	125	276	276	163	6496	197	24145	GSM2592812_None	Macrophage	Blood	SMC1A	NA	NA	88934_sort_peaks.narrowPeak.bed	1.30E-15	40560
1	551	human_factor_blood	16.00500815	2.493202244	197	90	157	81	157	109	11105	139	19536	GSM803390_GM12878	B Lymphocyte	Blood	IRF4	NA	NA	46128_sort_peaks.narrowPeak.bed	1.32E-15	59642
1	898	human_factor_blood	15.91912817	2.50794685	170	91	150	172	172	138	8884	166	21757	GSM1905826_THP-1	Monocyte	Blood	POLR2A	NA	NA	59043_sort_peaks.narrowPeak.bed	1.59E-15	35443
1	867	human_factor_blood	15.81653522	2.56789413	147	92	134	244	244	157	7123	189	23518	GSM558637_GM10861	Lymphocyte	Blood	VDR	NA	NA	564_sort_peaks.narrowPeak.bed	1.99E-15	27717
1	269	human_factor_blood	15.80341509	2.47908625	186	93	158	107	158	119	10216	150	20425	GSM1233956_GM12892	Lymphoblastoid	Blood	CTCF	NA	NA	42334_sort_peaks.narrowPeak.bed	2.03E-15	73624
1	215	human_factor_blood	15.78116573	2.529039285	157	94	142	210	210	149	7890	179	22751	GSM1057010_None	Monocyte	Blood	STAT1	NA	NA	41286_sort_peaks.narrowPeak.bed	2.11E-15	30438
1	254	human_factor_blood	15.7776787	2.477699577	185	95	159	114	159	123	10138	151	20503	GSM1233887_GM12878	B Lymphocyte	Blood	CTCF	NA	NA	42271_sort_peaks.narrowPeak.bed	2.11E-15	68384
1	693	human_factor_blood	15.68183164	2.467897762	191	96	164	93	164	118	10663	145	19978	GSM1334007_GM12878	B Lymphocyte	Blood	SPI1	NA	NA	48315_sort_peaks.narrowPeak.bed	2.60E-15	52168
1	580	human_factor_blood	15.63619003	2.468485783	203	97	163	64	163	108	11707	133	18934	GSM803397_GM12891	Lymphoblastoid	Blood	POU2F2	NA	NA	46157_sort_peaks.narrowPeak.bed	2.86E-15	76743
1	267	human_factor_blood	15.56358321	2.463822619	204	98	165	61	165	108	11811	132	18830	GSM1233954_GM12891	Lymphoblastoid	Blood	STAG1	NA	NA	42332_sort_peaks.narrowPeak.bed	3.35E-15	73805
1	332	human_factor_blood	15.39797566	2.447685308	186	99	168	107	168	125	10303	150	20338	GSM1234219_MS1	Lymphoblastoid	Blood	CTCF	NA	NA	42571_sort_peaks.narrowPeak.bed	4.85E-15	61212
1	297	human_factor_blood	15.36709827	2.453206389	177	100	167	135	167	134	9564	159	21077	GSM1234078_GM19238	Lymphoblastoid	Blood	CTCF	NA	NA	42444_sort_peaks.narrowPeak.bed	5.16E-15	64853
1	534	human_factor_blood	15.24224479	2.446382452	210	101	169	45	169	105	12416	126	18225	GSM1010881_GM12878	B Lymphocyte	Blood	NFIC	NA	NA	46111_sort_peaks.narrowPeak.bed	6.81E-15	72526
1	913	human_factor_blood	15.23309267	2.439538724	205	102	171	57	171	110	11974	131	18667	ENCSR189YYK_2_GM12878	B Lymphocyte	Blood	ZBTB40	NA	NA	62937_sort_peaks.narrowPeak.bed	6.88E-15	59493
1	303	human_factor_blood	15.21632191	2.432463877	196	103	175	83	175	120	11193	140	19448	GSM1234119_GM19239	Lymphoblastoid	Blood	STAG1	NA	NA	42481_sort_peaks.narrowPeak.bed	7.09E-15	64750
1	301	human_factor_blood	15.18874917	2.432646354	184	104	174	115	174	131	10181	152	20460	GSM1234099_GM19239	Lymphoblastoid	Blood	CTCF	NA	NA	42463_sort_peaks.narrowPeak.bed	7.46E-15	69896
1	947	human_factor_blood	15.18562582	2.471350552	160	105	160	198	198	154	8240	176	22401	ENCSR897MMC_2_GM12878	B Lymphocyte	Blood	JUNB	NA	NA	64781_sort_peaks.narrowPeak.bed	7.46E-15	39259
1	538	human_factor_blood	15.15145876	2.439438053	210	106	172	45	172	108	12437	126	18204	GSM803534_GM12878	B Lymphocyte	Blood	POU2F2	NA	NA	46115_sort_peaks.narrowPeak.bed	7.99E-15	79456
1	736	human_factor_blood	15.11171013	2.437087464	174	107	173	154	173	145	9373	162	21268	GSM486324_GM12891	Lymphoblastoid	Blood	RELA	NA	NA	4975_sort_peaks.narrowPeak.bed	8.68E-15	43812
1	1169	human_factor_blood	15.09587184	3.00757788	89	108	79	506	506	231	3278	247	27363	GSM2661795_THP-1	Monocyte	Blood	GLI2	NA	NA	86686_sort_peaks.narrowPeak.bed	8.92E-15	10771
1	305	human_factor_blood	15.0303003	2.421021805	183	109	178	118	178	135	10132	153	20509	GSM1234121_GM19240	Lymphoblastoid	Blood	CTCF	NA	NA	42483_sort_peaks.narrowPeak.bed	1.03E-14	68098
1	481	human_factor_blood	15.01733319	2.515277053	143	110	147	261	261	173	6972	193	23669	GSM935442_GM12878	B Lymphocyte	Blood	IKZF1	NA	NA	45647_sort_peaks.narrowPeak.bed	1.05E-14	25307
1	915	human_factor_blood	14.95962458	2.412291278	191	111	180	93	180	128	10822	145	19819	ENCSR199WXF_2_GM12878	B Lymphocyte	Blood	EED	NA	NA	62965_sort_peaks.narrowPeak.bed	1.19E-14	55017
1	570	human_factor_blood	14.93544345	2.427619111	213	112	176	40	176	109	12757	123	17884	GSM1010729_GM12878	B Lymphocyte	Blood	MTA3	NA	NA	46147_sort_peaks.narrowPeak.bed	1.24E-14	79278
1	312	human_factor_blood	14.83912508	2.403010555	191	113	183	93	183	130	10849	145	19792	GSM1234160_GM2255	Lymphoblastoid	Blood	STAG1	NA	NA	42518_sort_peaks.narrowPeak.bed	1.54E-14	61721
1	553	human_factor_blood	14.75798874	2.40778475	175	114	182	148	182	148	9530	161	21111	GSM803342_GM12878	B Lymphocyte	Blood	BCL3	NA	NA	46130_sort_peaks.narrowPeak.bed	1.84E-14	56942
1	179	human_factor_blood	14.74930913	2.396406105	189	115	185	99	185	133	10699	147	19942	GSM1113433_Kasumi-1	Myeloblast	Blood	REPIN1	NA	NA	39777_sort_peaks.narrowPeak.bed	1.86E-14	76937
1	944	human_factor_blood	14.69412053	2.396450141	203	116	184	64	184	121	11922	133	18719	ENCSR874AFU_1_GM12878	B Lymphocyte	Blood	IKZF1	NA	NA	64734_sort_peaks.narrowPeak.bed	2.09E-14	57660
1	914	human_factor_blood	14.63047412	2.391418735	181	117	188	125	188	143	10053	155	20588	ENCSR199WXF_1_GM12878	B Lymphocyte	Blood	EED	NA	NA	62964_sort_peaks.narrowPeak.bed	2.40E-14	47744
1	1179	human_factor_blood	14.50121793	2.842983933	95	118	91	483	483	231	3731	241	26910	GSM2592813_None	Macrophage	Blood	SMC1A	NA	NA	88935_sort_peaks.narrowPeak.bed	3.21E-14	15653
1	564	human_factor_blood	14.4827289	2.3855501	208	119	190	52	190	120	12415	128	18226	GSM1010760_GM12878	B Lymphocyte	Blood	CREB1	NA	NA	46141_sort_peaks.narrowPeak.bed	3.32E-14	70209
1	268	human_factor_blood	14.4786105	2.383386137	177	120	191	135	191	149	9755	159	20886	GSM1233955_GM12892	Lymphoblastoid	Blood	CTCF	NA	NA	42333_sort_peaks.narrowPeak.bed	3.32E-14	67227
1	523	human_factor_blood	14.43111737	2.374096653	200	121	193	74	193	129	11720	136	18921	GSM935643_NB4	Promyelocytic cell	Blood	MYC	NA	NA	46011_sort_peaks.narrowPeak.bed	3.68E-14	69523
1	447	human_factor_blood	14.40668708	2.423670697	154	122	177	216	216	172	7929	182	22712	GSM935332_GM12878	B Lymphocyte	Blood	RAD21	NA	NA	45614_sort_peaks.narrowPeak.bed	3.86E-14	47347
1	606	human_factor_blood	14.38923167	2.379976201	174	123	192	154	192	156	9528	162	21113	GSM1273199_None	Erythroid Progenitor Cell	Blood	CTCF	NA	NA	47776_sort_peaks.narrowPeak.bed	3.96E-14	90061
1	901	human_factor_blood	14.38794291	2.647684323	112	124	120	413	413	219	4867	224	25774	GSM1958041_LCL	Lymphoblastoid	Blood	RBPJ	NA	NA	59347_sort_peaks.narrowPeak.bed	3.96E-14	15066
1	963	human_factor_blood	14.37589004	2.521194069	130	125	144	311	311	193	6134	206	24507	GSM1844448_Kasumi-1	Myeloblast	Blood	KDM1A	NA	NA	68116_sort_peaks.narrowPeak.bed	4.04E-14	30389
1	313	human_factor_blood	14.29661399	2.361891292	196	126	195	83	195	135	11403	140	19238	GSM1234161_GM2255	Lymphoblastoid	Blood	STAG1	NA	NA	42519_sort_peaks.narrowPeak.bed	4.81E-14	65932
1	999	human_factor_blood	14.22476992	2.366976601	174	127	194	154	194	158	9564	162	21077	GSM2302873_MM1.S	B Lymphocyte	Blood	HDAC2	NA	NA	70760_sort_peaks.narrowPeak.bed	5.64E-14	46593
1	329	human_factor_blood	14.12607964	2.352850341	180	128	199	128	199	152	10082	156	20559	GSM1234216_MS1	Lymphoblastoid	Blood	CTCF	NA	NA	42568_sort_peaks.narrowPeak.bed	7.00E-14	67293
1	1030	human_factor_blood	14.12400199	2.40910457	151	129	181	231	231	180	7754	185	22887	GSM2574796_GM12878	B Lymphocyte	Blood	ETV6	NA	NA	74647_sort_peaks.narrowPeak.bed	7.00E-14	27279
1	513	human_factor_blood	14.06233507	2.356815533	172	130	196	163	196	163	9436	164	21205	GSM935279_GM19193	Lymphoblastoid	Blood	RELA	NA	NA	45679_sort_peaks.narrowPeak.bed	8.00E-14	44647
1	420	human_factor_blood	14.05703539	2.353717504	174	131	197	154	197	161	9601	162	21040	GSM935527_GM10847	Lymphoblastoid	Blood	RELA	NA	NA	45587_sort_peaks.narrowPeak.bed	8.04E-14	45097
1	322	human_factor_blood	14.02307764	2.343477018	201	132	201	71	201	135	11904	135	18737	GSM1234196_GM2610	Lymphoblastoid	Blood	STAG1	NA	NA	42550_sort_peaks.narrowPeak.bed	8.63E-14	71206
1	475	human_factor_blood	14.0049527	2.353701975	171	133	198	166	198	166	9367	165	21274	GSM935478_GM12878	B Lymphocyte	Blood	RELA	NA	NA	45641_sort_peaks.narrowPeak.bed	8.93E-14	44618
1	259	human_factor_blood	13.97590735	2.347304019	174	134	200	154	200	163	9619	162	21022	GSM1233914_GM12890	Lymphoblastoid	Blood	CTCF	NA	NA	42296_sort_peaks.narrowPeak.bed	9.46E-14	66920
1	1028	human_factor_blood	13.97330129	2.342677982	178	135	202	131	202	156	9950	158	20691	GSM2574799_GM12878	B Lymphocyte	Blood	USF2	NA	NA	74645_sort_peaks.narrowPeak.bed	9.46E-14	60026
1	264	human_factor_blood	13.95479481	2.337973787	182	136	204	122	204	154	10288	154	20353	GSM1233933_GM12891	Lymphoblastoid	Blood	CTCF	NA	NA	42313_sort_peaks.narrowPeak.bed	9.80E-14	70947
1	330	human_factor_blood	13.81083168	2.3261302	183	137	207	118	207	154	10405	153	20236	GSM1234217_MS1	Lymphoblastoid	Blood	CTCF	NA	NA	42569_sort_peaks.narrowPeak.bed	1.36E-13	75313
1	263	human_factor_blood	13.78730426	2.329051535	177	138	206	135	206	160	9909	159	20732	GSM1233932_GM12890	Lymphoblastoid	Blood	STAG1	NA	NA	42312_sort_peaks.narrowPeak.bed	1.42E-13	56067
1	326	human_factor_blood	13.71110151	2.318362598	183	139	209	118	209	155	10428	153	20213	GSM1234200_GM2630	Lymphoblastoid	Blood	CTCF	NA	NA	42554_sort_peaks.narrowPeak.bed	1.68E-13	65347
1	261	human_factor_blood	13.69653003	2.324042896	175	140	208	148	208	165	9764	161	20877	GSM1233916_GM12890	Lymphoblastoid	Blood	CTCF	NA	NA	42298_sort_peaks.narrowPeak.bed	1.73E-13	58036
1	1158	human_factor_blood	13.66122785	2.312341076	189	141	213	99	213	151	10949	147	19692	GSM2643540_LCL	Lymphoblastoid	Blood	BRD4	NA	NA	85772_sort_peaks.narrowPeak.bed	1.86E-13	45687
1	262	human_factor_blood	13.59833563	2.315206633	176	142	211	144	211	166	9869	160	20772	GSM1233931_GM12890	Lymphoblastoid	Blood	STAG1	NA	NA	42311_sort_peaks.narrowPeak.bed	2.13E-13	54907
1	272	human_factor_blood	13.583215	2.311188202	179	143	216	129	216	163	10122	157	20519	GSM1233977_GM18486	Lymphoblastoid	Blood	CTCF	NA	NA	42353_sort_peaks.narrowPeak.bed	2.19E-13	68852
1	552	human_factor_blood	13.57469486	2.307771285	199	144	217	78	217	146	11836	137	18805	GSM803386_GM12878	B Lymphocyte	Blood	EBF1	NA	NA	46129_sort_peaks.narrowPeak.bed	2.22E-13	79346
1	590	human_factor_blood	13.55755527	2.307059116	200	145	218	74	218	146	11928	136	18713	GSM1010737_HL-60	Promyeloblast	Blood	POLR2A	NA	NA	46262_sort_peaks.narrowPeak.bed	2.29E-13	63860
1	57	human_factor_blood	13.40643202	2.299096124	177	146	219	135	219	167	9996	159	20645	GSM1070124_MM1.S	B Lymphocyte	Blood	BRD4	NA	NA	33932_sort_peaks.narrowPeak.bed	3.23E-13	55510
1	478	human_factor_blood	13.39617954	2.316650584	164	147	210	189	210	182	8934	172	21707	GSM935294_GM12878	B Lymphocyte	Blood	EP300	NA	NA	45644_sort_peaks.narrowPeak.bed	3.28E-13	38084
1	504	human_factor_blood	13.39125647	2.294651209	181	148	220	125	220	164	10334	155	20307	GSM935282_GM18505	Lymphoblastoid	Blood	RELA	NA	NA	45670_sort_peaks.narrowPeak.bed	3.30E-13	51592
1	1002	human_factor_blood	13.36171718	2.289162001	189	149	221	99	221	156	11020	147	19621	GSM2302869_MM1.S	B Lymphocyte	Blood	HDAC1	NA	NA	70763_sort_peaks.narrowPeak.bed	3.50E-13	60935
1	316	human_factor_blood	13.28523583	2.287823649	179	150	222	129	222	167	10191	157	20450	GSM1234164_GM2588	Lymphoblastoid	Blood	CTCF	NA	NA	42522_sort_peaks.narrowPeak.bed	4.15E-13	61754
1	307	human_factor_blood	13.25234391	2.280776369	193	151	226	89	226	155	11391	143	19250	GSM1234142_GM19240	Lymphoblastoid	Blood	STAG1	NA	NA	42502_sort_peaks.narrowPeak.bed	4.45E-13	65006
1	946	human_factor_blood	13.2224688	2.34213512	148	152	203	242	242	199	7708	188	22933	ENCSR897MMC_1_GM12878	B Lymphocyte	Blood	JUNB	NA	NA	64780_sort_peaks.narrowPeak.bed	4.73E-13	36552
1	465	human_factor_blood	13.19505314	2.276167092	191	153	228	93	228	158	11232	145	19409	GSM935430_GM12878	B Lymphocyte	Blood	BHLHE40	NA	NA	45632_sort_peaks.narrowPeak.bed	5.01E-13	61830
1	167	human_factor_blood	13.1245228	2.282339327	172	154	225	163	225	181	9647	164	20994	GSM1038273_MM1.S	B Lymphocyte	Blood	BRD4	NA	NA	39047_sort_peaks.narrowPeak.bed	5.84E-13	50706
1	788	human_factor_blood	13.12312358	2.275906738	203	155	229	64	229	149	12300	133	18341	GSM1442006_Jurkat	T Lymphocyte	Blood	MYB	NA	NA	50398_sort_peaks.narrowPeak.bed	5.84E-13	77179
1	985	human_factor_blood	13.11480421	2.285651005	169	156	223	175	223	185	9403	167	21238	GSM1845161_MV4;11	Leukemia Cell	Blood	BRD4	NA	NA	69761_sort_peaks.narrowPeak.bed	5.91E-13	38701
1	314	human_factor_blood	13.08849042	2.28076288	171	157	227	166	227	183	9573	165	21068	GSM1234162_GM2588	Lymphoblastoid	Blood	CTCF	NA	NA	42520_sort_peaks.narrowPeak.bed	6.24E-13	68233
1	319	human_factor_blood	13.08360818	2.2736879	177	158	230	135	230	174	10071	159	20570	GSM1234180_GM2610	Lymphoblastoid	Blood	CTCF	NA	NA	42536_sort_peaks.narrowPeak.bed	6.27E-13	68804
1	1151	human_factor_blood	13.06275319	2.33487897	146	159	205	249	249	204	7587	190	23054	GSM2592806_None	Macrophage	Blood	POLR2A	NA	NA	85116_sort_peaks.narrowPeak.bed	6.54E-13	32011
1	991	human_factor_blood	13.02974827	2.311430811	153	160	215	224	224	200	8139	183	22502	GSM1845137_MV4;11	Leukemia Cell	Blood	BRD4	NA	NA	69770_sort_peaks.narrowPeak.bed	7.01E-13	26911
1	574	human_factor_blood	12.9286345	2.262405315	176	161	235	144	235	180	10024	160	20617	GSM803388_GM12878	B Lymphocyte	Blood	BCL11A	NA	NA	46151_sort_peaks.narrowPeak.bed	8.79E-13	49767
1	464	human_factor_blood	12.90622316	2.270429516	168	162	232	179	232	191	9369	168	21272	GSM935611_GM12878	B Lymphocyte	Blood	CTCF	NA	NA	45631_sort_peaks.narrowPeak.bed	9.20E-13	76643
1	334	human_factor_blood	12.84612514	2.250458572	184	163	237	115	237	172	10717	152	19924	GSM1234238_MS1	Lymphoblastoid	Blood	STAG1	NA	NA	42588_sort_peaks.narrowPeak.bed	1.05E-12	58186
1	310	human_factor_blood	12.74098827	2.24855766	175	164	240	148	240	184	9985	161	20656	GSM1234145_GM2255	Lymphoblastoid	Blood	CTCF	NA	NA	42505_sort_peaks.narrowPeak.bed	1.33E-12	71391
1	734	human_factor_blood	12.72778268	2.249635226	173	165	239	159	239	188	9822	163	20819	GSM1501166_Kasumi-1	Myeloblast	Blood	SPI1	NA	NA	49740_sort_peaks.narrowPeak.bed	1.36E-12	45570
1	735	human_factor_blood	12.71988475	2.246888485	175	166	241	148	241	185	9990	161	20651	GSM1501167_Kasumi-1	Myeloblast	Blood	RUNX1	NA	NA	49741_sort_peaks.narrowPeak.bed	1.38E-12	44098
1	467	human_factor_blood	12.56554449	2.312405279	140	167	212	272	272	217	7231	196	23410	GSM1003602_GM12878	B Lymphocyte	Blood	ZNF384	NA	NA	45634_sort_peaks.narrowPeak.bed	1.96E-12	29507
1	320	human_factor_blood	12.41674587	2.221980201	176	168	247	144	247	186	10146	160	20495	GSM1234181_GM2610	Lymphoblastoid	Blood	CTCF	NA	NA	42537_sort_peaks.narrowPeak.bed	2.74E-12	73766
1	492	human_factor_blood	12.38283022	2.218449528	177	169	249	135	249	184	10238	159	20403	GSM935562_GM12878	B Lymphocyte	Blood	EP300	NA	NA	45658_sort_peaks.narrowPeak.bed	2.94E-12	49031
1	662	human_factor_blood	12.34744554	2.21076905	193	170	252	89	252	170	11615	143	19026	GSM1333964_GM12878	B Lymphocyte	Blood	EP300	NA	NA	48272_sort_peaks.narrowPeak.bed	3.17E-12	69538
1	868	human_factor_blood	12.32211064	2.284120622	142	171	224	265	265	220	7436	194	23205	GSM558636_GM10861	Lymphocyte	Blood	VDR	NA	NA	565_sort_peaks.narrowPeak.bed	3.35E-12	29398
1	260	human_factor_blood	12.28226624	2.219001754	169	172	248	175	248	198	9597	167	21044	GSM1233915_GM12890	Lymphoblastoid	Blood	CTCF	NA	NA	42297_sort_peaks.narrowPeak.bed	3.65E-12	67944
1	308	human_factor_blood	12.26398386	2.208296591	178	173	254	131	254	186	10351	158	20290	GSM1234143_GM19240	Lymphoblastoid	Blood	STAG1	NA	NA	42503_sort_peaks.narrowPeak.bed	3.78E-12	58511
1	1110	human_factor_blood	12.19774644	2.270016826	143	174	233	261	261	223	7540	193	23101	GSM722400_None	Haematopoietic Progenitor Cell	Blood	SMAD1	NA	NA	8416_sort_peaks.narrowPeak.bed	4.38E-12	24980
1	71	human_factor_blood	12.18921504	2.225989493	160	175	246	198	246	206	8885	176	21756	GSM585586_Kasumi-1	Myeloblast	Blood	TCF12	NA	NA	35308_sort_peaks.narrowPeak.bed	4.44E-12	36899
1	940	human_factor_blood	12.00374408	2.214668978	158	176	251	209	251	212	8767	178	21874	ENCSR835XKS_1_GM12878	B Lymphocyte	Blood	TRIM22	NA	NA	64619_sort_peaks.narrowPeak.bed	6.77E-12	37682
1	935	human_factor_blood	11.98626703	2.182409073	188	177	261	104	261	181	11273	148	19368	ENCSR552XSN_2_GM12878	B Lymphocyte	Blood	MLLT1	NA	NA	63876_sort_peaks.narrowPeak.bed	7.00E-12	52479
1	86	human_factor_blood	11.96696828	2.200864165	164	178	256	189	256	208	9262	172	21379	GSM822294_GM12891	Lymphoblastoid	Blood	CTCF	NA	NA	35854_sort_peaks.narrowPeak.bed	7.28E-12	74484
1	485	human_factor_blood	11.9353023	2.250437752	142	179	238	265	265	227	7520	194	23121	GSM935559_GM12878	B Lymphocyte	Blood	EP300	NA	NA	45651_sort_peaks.narrowPeak.bed	7.79E-12	28332
1	208	human_factor_blood	11.92833608	2.196176119	165	180	257	185	257	207	9353	171	21288	GSM1195555_None	B Lymphocyte	Blood	MED1	NA	NA	40233_sort_peaks.narrowPeak.bed	7.87E-12	46510
1	654	human_factor_blood	11.8369553	2.187305603	166	181	259	183	259	208	9457	170	21184	GSM1290185_GM12878	B Lymphocyte	Blood	EP300	NA	NA	47886_sort_peaks.narrowPeak.bed	9.66E-12	45034
1	1044	human_factor_blood	11.81625817	2.169419654	186	182	270	107	270	186	11144	150	19497	GSM2466686_LOUCY	None	Blood	MYB	NA	NA	75138_sort_peaks.narrowPeak.bed	1.01E-11	59046
1	1075	human_factor_blood	11.78239865	2.189126016	162	183	258	197	258	213	9143	174	21498	GSM2687534_None	Monocyte	Blood	RUNX1	NA	NA	81223_sort_peaks.narrowPeak.bed	1.08E-11	124949
1	941	human_factor_blood	11.68478615	2.179522735	163	184	263	194	263	214	9248	173	21393	ENCSR835XKS_2_GM12878	B Lymphocyte	Blood	TRIM22	NA	NA	64620_sort_peaks.narrowPeak.bed	1.35E-11	40789
1	787	human_factor_blood	11.6798914	2.158746412	186	185	274	107	274	189	11179	150	19462	GSM1442005_Jurkat	T Lymphocyte	Blood	MYB	NA	NA	50397_sort_peaks.narrowPeak.bed	1.36E-11	58871
1	321	human_factor_blood	11.67069336	2.162151482	177	186	273	135	273	198	10414	159	20227	GSM1234182_GM2610	Lymphoblastoid	Blood	CTCF	NA	NA	42538_sort_peaks.narrowPeak.bed	1.38E-11	64864
1	951	human_factor_blood	11.63896374	2.241313024	137	187	244	286	286	239	7200	199	23441	ENCSR961PPA_2_GM12878	B Lymphocyte	Blood	ATF2	NA	NA	64958_sort_peaks.narrowPeak.bed	1.47E-11	34699
1	998	human_factor_blood	11.59004109	2.152915358	182	188	278	122	278	196	10859	154	19782	GSM803406_GM12878	B Lymphocyte	Blood	YY1	NA	NA	7060_sort_peaks.narrowPeak.bed	1.64E-11	63913
1	144	human_factor_blood	11.49134947	2.147262615	178	189	282	131	282	201	10544	158	20097	GSM749522_NB4	Promyelocytic cell	Blood	H2AZ	NA	NA	37980_sort_peaks.narrowPeak.bed	2.05E-11	52904
1	569	human_factor_blood	11.44390033	2.140713309	184	190	285	115	285	197	11068	152	19573	GSM1010721_GM12878	B Lymphocyte	Blood	STAT5A	NA	NA	46146_sort_peaks.narrowPeak.bed	2.27E-11	62466
1	1041	human_factor_blood	11.39455571	2.174595809	153	191	268	224	268	228	8509	183	22132	GSM2574750_GM12878	B Lymphocyte	Blood	ZBTB2	NA	NA	74683_sort_peaks.narrowPeak.bed	2.53E-11	62145
1	510	human_factor_blood	11.37998915	2.140611498	175	192	286	148	286	209	10319	161	20322	GSM935273_GM19099	Lymphoblastoid	Blood	RELA	NA	NA	45676_sort_peaks.narrowPeak.bed	2.61E-11	51842
1	103	human_factor_blood	11.34598781	2.166268171	155	193	271	214	271	226	8681	181	21960	GSM486282_GM19099	Lymphoblastoid	Blood	RELA	NA	NA	36314_sort_peaks.narrowPeak.bed	2.81E-11	36727
1	566	human_factor_blood	11.32988974	2.13130617	186	194	290	107	290	197	11270	150	19371	GSM1010771_GM12878	B Lymphocyte	Blood	PML	NA	NA	46143_sort_peaks.narrowPeak.bed	2.90E-11	56569
1	655	human_factor_blood	11.28919646	2.135099548	173	195	289	159	289	214	10174	163	20467	GSM1290186_GM12878	B Lymphocyte	Blood	EP300	NA	NA	47887_sort_peaks.narrowPeak.bed	3.16E-11	51911
1	119	human_factor_blood	11.28482259	2.143999699	165	196	284	185	284	222	9510	171	21131	GSM894108_MM1.S	B Lymphocyte	Blood	MYC	NA	NA	37169_sort_peaks.narrowPeak.bed	3.18E-11	45758
1	474	human_factor_blood	11.13211056	2.150480633	154	197	280	216	280	231	8652	182	21989	GSM935376_GM12878	B Lymphocyte	Blood	SMC3	NA	NA	45640_sort_peaks.narrowPeak.bed	4.50E-11	50230
1	543	human_factor_blood	11.02212587	2.112094305	175	198	298	148	298	215	10411	161	20230	GSM803389_GM12878	B Lymphocyte	Blood	TCF12	NA	NA	46120_sort_peaks.narrowPeak.bed	5.76E-11	53958
1	508	human_factor_blood	10.99293613	2.111402725	173	199	299	159	299	219	10250	163	20391	GSM935531_GM18951	Lymphoblastoid	Blood	RELA	NA	NA	45674_sort_peaks.narrowPeak.bed	6.13E-11	52094
1	563	human_factor_blood	10.99061242	2.12757914	160	200	292	198	292	230	9173	176	21468	GSM1010745_GM12878	B Lymphocyte	Blood	TCF7L1	NA	NA	46140_sort_peaks.narrowPeak.bed	6.14E-11	42647
1	918	human_factor_blood	10.9778722	2.148602638	149	201	281	237	281	240	8289	187	22352	ENCSR207PFI_1_GM12878	B Lymphocyte	Blood	ZBED1	NA	NA	62980_sort_peaks.narrowPeak.bed	6.28E-11	32607
1	1152	human_factor_blood	10.97616674	2.128070627	159	202	291	203	291	232	9095	177	21546	GSM2274677_Jurkat	T Lymphocyte	Blood	TET2	NA	NA	85217_sort_peaks.narrowPeak.bed	6.28E-11	176854
1	937	human_factor_blood	10.95715906	2.137906257	153	203	288	224	288	238	8614	183	22027	ENCSR739IHN_2_GM12878	B Lymphocyte	Blood	TBX21	NA	NA	64376_sort_peaks.narrowPeak.bed	6.53E-11	31847
1	413	human_factor_blood	10.90401872	2.182666476	135	204	260	293	293	252	7210	201	23431	GSM1003508_None	Monocyte	Blood	CTCF	NA	NA	45444_sort_peaks.narrowPeak.bed	7.34E-11	38151
1	539	human_factor_blood	10.88670455	2.09780912	181	205	305	125	305	212	10957	155	19684	GSM803362_GM12878	B Lymphocyte	Blood	PAX5	NA	NA	46116_sort_peaks.narrowPeak.bed	7.60E-11	57839
1	403	human_factor_blood	10.87524017	2.095778398	192	206	306	91	306	201	11914	144	18727	GSM1003476_None	B Lymphocyte	Blood	H2AZ	NA	NA	45179_sort_peaks.narrowPeak.bed	7.77E-11	52702
1	276	human_factor_blood	10.83299899	2.095022589	178	207	307	131	307	215	10715	158	19926	GSM1233992_GM18486	Lymphoblastoid	Blood	STAG1	NA	NA	42368_sort_peaks.narrowPeak.bed	8.52E-11	61423
1	494	human_factor_blood	10.81571651	2.114821732	159	208	296	203	296	236	9135	177	21506	GSM935653_GM12878	B Lymphocyte	Blood	TBL1XR1	NA	NA	45660_sort_peaks.narrowPeak.bed	8.83E-11	38655
1	34	human_factor_blood	10.77132589	2.124381381	152	209	294	228	294	244	8579	184	22062	GSM1085733_MM1.S	B Lymphocyte	Blood	MED1	NA	NA	33124_sort_peaks.narrowPeak.bed	9.73E-11	38429
1	664	human_factor_blood	10.75946962	2.15680785	139	210	275	276	276	254	7553	197	23088	GSM1333966_GM12878	B Lymphocyte	Blood	EP300	NA	NA	48274_sort_peaks.narrowPeak.bed	9.95E-11	32561
1	415	human_factor_blood	10.75465728	2.172689562	134	211	269	298	298	259	7167	202	23474	GSM749705_GM06990	B Lymphocyte	Blood	CTCF	NA	NA	45582_sort_peaks.narrowPeak.bed	1.00E-10	51124
1	203	human_factor_blood	10.68078663	2.082812143	198	212	310	80	310	201	12498	138	18143	GSM1082309_Kasumi-1	Myeloblast	Blood	TCF7L1	NA	NA	40166_sort_peaks.narrowPeak.bed	1.18E-10	81869
1	198	human_factor_blood	10.67483535	2.112194155	154	213	297	216	297	242	8764	182	21877	GSM1121096_None	B Lymphocyte	Blood	CDK7	NA	NA	40055_sort_peaks.narrowPeak.bed	1.19E-10	41747
1	344	human_factor_blood	10.64195995	2.245302442	115	214	243	390	390	282	5765	221	24876	GSM1252930_CUTLL1	T Lymphocyte	Blood	GABPA	NA	NA	43098_sort_peaks.narrowPeak.bed	1.28E-10	50495
1	856	human_factor_blood	10.64144603	2.214941592	121	215	250	358	358	274	6208	215	24433	GSM558633_GM10855	Lymphocyte	Blood	VDR	NA	NA	559_sort_peaks.narrowPeak.bed	1.28E-10	21610
1	663	human_factor_blood	10.58522971	2.138467693	140	216	287	272	287	258	7672	196	22969	GSM1333965_GM12878	B Lymphocyte	Blood	EP300	NA	NA	48273_sort_peaks.narrowPeak.bed	1.44E-10	34162
1	410	human_factor_blood	10.53764882	2.074256944	202	217	313	68	313	199	12896	134	17745	GSM733767_GM12878	B Lymphocyte	Blood	H2AZ	NA	NA	45221_sort_peaks.narrowPeak.bed	1.60E-10	74011
1	925	human_factor_blood	10.47239618	2.067469537	176	218	317	144	317	226	10641	160	20000	ENCSR293QAR_2_GM12878	B Lymphocyte	Blood	MTA2	NA	NA	63213_sort_peaks.narrowPeak.bed	1.86E-10	45731
1	804	human_factor_blood	10.40266164	2.068702678	168	219	315	179	315	238	9985	168	20656	GSM1519643_MOLT-3	T Lymphoblast	Peripheral Blood	MYB	NA	NA	50573_sort_peaks.narrowPeak.bed	2.16E-10	47851
1	343	human_factor_blood	10.40167826	2.058151814	186	220	323	107	323	217	11520	150	19121	GSM1252929_CUTLL1	T Lymphocyte	Blood	ETS1	NA	NA	43097_sort_peaks.narrowPeak.bed	2.16E-10	63488
1	87	human_factor_blood	10.37113678	2.076490599	160	221	312	198	312	244	9330	176	21311	GSM822278_GM19238	Lymphoblastoid	Blood	CTCF	NA	NA	35855_sort_peaks.narrowPeak.bed	2.31E-10	74140
1	929	human_factor_blood	10.32994782	2.067487509	164	222	316	189	316	242	9671	172	20970	ENCSR372GIN_2_GM12878	B Lymphocyte	Blood	CBX5	NA	NA	63411_sort_peaks.narrowPeak.bed	2.53E-10	41863
1	965	human_factor_blood	10.31815303	2.162494761	126	223	272	327	327	274	6655	210	23986	GSM1844446_Kasumi-1	Myeloblast	Blood	KDM1A	NA	NA	68118_sort_peaks.narrowPeak.bed	2.59E-10	34122
1	1157	human_factor_blood	10.25538254	2.049495614	177	224	329	135	329	229	10785	159	19856	GSM2643541_LCL	Lymphoblastoid	Blood	BRD4	NA	NA	85771_sort_peaks.narrowPeak.bed	2.98E-10	43238
1	186	human_factor_blood	10.23475198	2.092130673	146	225	308	249	308	261	8231	190	22410	GSM1113429_Kasumi-1	Myeloblast	Blood	RUNX1T1	NA	NA	39784_sort_peaks.narrowPeak.bed	3.11E-10	35305
1	311	human_factor_blood	10.21570611	2.054584946	167	226	325	182	325	244	9951	169	20690	GSM1234146_GM2255	Lymphoblastoid	Blood	CTCF	NA	NA	42506_sort_peaks.narrowPeak.bed	3.23E-10	60193
1	168	human_factor_blood	10.02796321	2.057864977	154	227	324	216	324	256	8928	182	21713	GSM1038272_MM1.S	B Lymphocyte	Blood	BRD4	NA	NA	39058_sort_peaks.narrowPeak.bed	4.96E-10	43517
1	412	human_factor_blood	10.01572285	2.034446791	171	228	339	166	339	244	10341	165	20300	GSM1003548_None	Monocyte	Blood	H2AZ	NA	NA	45441_sort_peaks.narrowPeak.bed	5.08E-10	44772
1	209	human_factor_blood	9.984889565	2.044523689	160	229	333	198	333	253	9431	176	21210	GSM1195556_None	B Lymphocyte	Blood	MED1	NA	NA	40234_sort_peaks.narrowPeak.bed	5.43E-10	46186
1	363	human_factor_blood	9.979962503	2.179290976	115	230	264	390	390	295	5906	221	24735	GSM1335528_THP-1	Monocyte	Blood	CTCF	NA	NA	43831_sort_peaks.narrowPeak.bed	5.47E-10	38400
1	163	human_factor_blood	9.95612621	2.083063292	140	231	309	272	309	271	7824	196	22817	GSM1038271_MM1.S	B Lymphocyte	Blood	BRD4	NA	NA	39014_sort_peaks.narrowPeak.bed	5.75E-10	32416
1	116	human_factor_blood	9.945767194	2.022112505	190	232	349	97	349	226	11998	146	18643	GSM959056_HPB-ALL	T Lymphocyte	Blood	NOTCH1	NA	NA	36765_sort_peaks.narrowPeak.bed	5.87E-10	73327
1	84	human_factor_blood	9.911472043	2.039895706	159	233	335	203	335	257	9368	177	21273	GSM822277_GM19239	Lymphoblastoid	Blood	CTCF	NA	NA	35845_sort_peaks.narrowPeak.bed	6.32E-10	74492
1	586	human_factor_blood	9.901057902	2.032298333	164	234	342	189	342	255	9785	172	20856	GSM803516_GM12892	Lymphoblastoid	Blood	YY1	NA	NA	46163_sort_peaks.narrowPeak.bed	6.45E-10	52441
1	479	human_factor_blood	9.872272933	2.063159282	145	235	320	252	320	269	8242	191	22399	GSM822312_GM12878	B Lymphocyte	Blood	CTCF	NA	NA	45645_sort_peaks.narrowPeak.bed	6.86E-10	64168
1	1164	human_factor_blood	9.851071732	2.566727851	71	236	135	601	601	324	2896	265	27745	GSM2804465_None	Monocyte	Blood	SPI1	NA	NA	85986_sort_peaks.narrowPeak.bed	7.17E-10	5902
1	424	human_factor_blood	9.730038083	2.100046918	128	237	304	320	320	287	6944	208	23697	GSM749676_GM12864	B Lymphocyte	Blood	CTCF	NA	NA	45591_sort_peaks.narrowPeak.bed	9.44E-10	47201
1	185	human_factor_blood	9.63390089	2.154635108	113	238	277	408	408	308	5834	223	24807	GSM1113438_Kasumi-1	Myeloblast	Blood	RUNX1	NA	NA	39783_sort_peaks.narrowPeak.bed	1.17E-09	18304
1	824	human_factor_blood	9.631115892	2.059702181	138	239	321	280	321	280	7747	198	22894	GSM1534443_Kasumi-1	Myeloblast	Blood	NCOR1	NA	NA	53419_sort_peaks.narrowPeak.bed	1.17E-09	25911
1	572	human_factor_blood	9.613988098	2.030264992	150	240	344	233	344	272	8711	186	21930	GSM1010850_GM12878	B Lymphocyte	Blood	CEBPB	NA	NA	46149_sort_peaks.narrowPeak.bed	1.22E-09	36107
1	461	human_factor_blood	9.604840054	2.005703684	166	241	354	183	354	259	10033	170	20608	GSM935613_GM12878	B Lymphocyte	Blood	ZNF143	NA	NA	45629_sort_peaks.narrowPeak.bed	1.24E-09	65393
1	281	human_factor_blood	9.582838842	2.0380524	145	242	336	252	336	277	8316	191	22325	GSM1234010_GM18526	Lymphoblastoid	Blood	CTCF	NA	NA	42384_sort_peaks.narrowPeak.bed	1.30E-09	52485
1	196	human_factor_blood	9.485545877	2.034165071	143	243	340	261	340	281	8181	193	22460	GSM1121094_None	B Lymphocyte	Blood	BRD4	NA	NA	40022_sort_peaks.narrowPeak.bed	1.62E-09	38476
1	1067	human_factor_blood	9.438999081	2.155589573	109	244	276	426	426	315	5582	227	25059	GSM2574797_GM12878	B Lymphocyte	Blood	ZNF597	NA	NA	77261_sort_peaks.narrowPeak.bed	1.79E-09	18083
1	799	human_factor_blood	9.417187969	2.013436354	150	245	351	233	351	276	8763	186	21878	GSM489301_GM19239	Lymphoblastoid	Blood	CTCF	NA	NA	5050_sort_peaks.narrowPeak.bed	1.88E-09	64377
1	567	human_factor_blood	9.350461258	2.040107022	136	246	334	288	334	289	7660	200	22981	GSM803420_GM12878	B Lymphocyte	Blood	MEF2C	NA	NA	46144_sort_peaks.narrowPeak.bed	2.18E-09	28833
1	561	human_factor_blood	9.346574188	1.981660897	169	247	365	175	365	262	10358	167	20283	GSM803391_GM12878	B Lymphocyte	Blood	PAX5	NA	NA	46138_sort_peaks.narrowPeak.bed	2.19E-09	54901
1	790	human_factor_blood	9.343596676	2.054295646	131	248	327	306	327	294	7270	205	23371	GSM489292_GM12878	B Lymphocyte	Blood	CTCF	NA	NA	5041_sort_peaks.narrowPeak.bed	2.20E-09	51910
1	85	human_factor_blood	9.33580364	1.984612973	165	249	362	185	362	265	10024	171	20617	GSM822299_GM12892	Lymphoblastoid	Blood	CTCF	NA	NA	35851_sort_peaks.narrowPeak.bed	2.23E-09	86181
1	278	human_factor_blood	9.270687597	2.079015366	122	250	311	351	351	304	6594	214	24047	GSM1233994_GM18505	Lymphoblastoid	Blood	CTCF	NA	NA	42370_sort_peaks.narrowPeak.bed	2.58E-09	41406
1	785	human_factor_blood	9.222314632	2.070562153	123	251	314	344	344	303	6682	213	23959	GSM489290_GM12878	B Lymphocyte	Blood	CTCF	NA	NA	5039_sort_peaks.narrowPeak.bed	2.87E-09	46656
1	823	human_factor_blood	9.210667119	1.997614253	149	252	359	237	359	283	8737	187	21904	GSM1534442_Kasumi-1	Myeloblast	Blood	RUNX1	NA	NA	53418_sort_peaks.narrowPeak.bed	2.93E-09	34980
1	805	human_factor_blood	9.208027339	1.974059829	165	253	370	185	370	269	10060	171	20581	GSM1519646_MOLT-3	T Lymphoblast	Peripheral Blood	TAL1	NA	NA	50576_sort_peaks.narrowPeak.bed	2.94E-09	49459
1	143	human_factor_blood	9.172166338	2.108039886	113	254	300	408	408	321	5938	223	24703	GSM749524_NB4	Promyelocytic cell	Blood	EP300	NA	NA	37976_sort_peaks.narrowPeak.bed	3.18E-09	16345
1	489	human_factor_blood	9.157899081	2.395614145	76	255	186	570	570	337	3332	260	27309	GSM935541_GM12878	B Lymphocyte	Blood	JUND	NA	NA	45655_sort_peaks.narrowPeak.bed	3.26E-09	9544
1	952	human_factor_blood	9.157899081	2.395614145	76	255	186	570	570	337	3332	260	27309	GSM754331_GM12878	B Lymphocyte	Blood	JUND	NA	NA	660_sort_peaks.narrowPeak.bed	3.26E-09	9544
1	309	human_factor_blood	9.122633553	1.976818901	157	257	368	210	368	278	9417	179	21224	GSM1234144_GM2255	Lymphoblastoid	Blood	CTCF	NA	NA	42504_sort_peaks.narrowPeak.bed	3.52E-09	64076
1	1043	human_factor_blood	9.090554257	1.955607489	177	258	381	135	381	258	11115	159	19526	GSM2466687_PF382	None	Blood	MYB	NA	NA	75137_sort_peaks.narrowPeak.bed	3.78E-09	59942
1	1174	human_factor_blood	9.081709829	1.965746489	163	259	376	194	376	276	9928	173	20713	GSM2643539_LCL	Lymphoblastoid	Blood	BRD4	NA	NA	88724_sort_peaks.narrowPeak.bed	3.84E-09	36851
1	189	human_factor_blood	9.065449637	2.044900412	126	260	332	327	332	306	6951	210	23690	GSM849300_GM12868	B Lymphocyte	Blood	CTCF	NA	NA	39970_sort_peaks.narrowPeak.bed	3.97E-09	45886
1	502	human_factor_blood	9.041187077	1.971400166	156	261	374	213	374	283	9357	180	21284	GSM935529_GM15510	Lymphoblastoid	Blood	RELA	NA	NA	45668_sort_peaks.narrowPeak.bed	4.19E-09	43123
1	661	human_factor_blood	8.993043567	1.978875665	149	262	367	237	367	289	8796	187	21845	GSM1333963_GM12878	B Lymphocyte	Blood	EP300	NA	NA	48271_sort_peaks.narrowPeak.bed	4.66E-09	38852
1	431	human_factor_blood	8.98035894	2.01221952	134	263	352	298	352	304	7597	202	23044	GSM1022629_GM12873	B Lymphocyte	Blood	CTCF	NA	NA	45598_sort_peaks.narrowPeak.bed	4.78E-09	56004
1	445	human_factor_blood	8.9745799	2.054378139	121	264	326	358	358	316	6589	215	24052	GSM935557_GM12878	B Lymphocyte	Blood	STAT3	NA	NA	45612_sort_peaks.narrowPeak.bed	4.82E-09	22982
1	725	human_factor_blood	8.972666228	2.066089304	118	265	318	378	378	320	6361	218	24280	GSM486317_GM12878	B Lymphocyte	Blood	RELA	NA	NA	4970_sort_peaks.narrowPeak.bed	4.83E-09	23326
1	177	human_factor_blood	8.952459787	2.100203098	110	266	303	424	424	331	5765	226	24876	GSM1113437_Kasumi-1	Myeloblast	Blood	RUNX1	NA	NA	39775_sort_peaks.narrowPeak.bed	5.04E-09	17995
1	44	human_factor_blood	8.919352886	2.034555679	125	267	338	334	338	313	6910	211	23731	GSM971333_None	Hematopoietic Stem Cell	Blood	SMARCA4	NA	NA	33440_sort_peaks.narrowPeak.bed	5.42E-09	23277
1	184	human_factor_blood	8.897854594	1.962261568	154	268	377	216	377	287	9232	182	21409	GSM1113428_Kasumi-1	Myeloblast	Blood	RUNX1	NA	NA	39782_sort_peaks.narrowPeak.bed	5.67E-09	40067
1	793	human_factor_blood	8.869291988	1.959830612	154	269	380	216	380	288	9240	182	21401	GSM489295_GM12892	Lymphoblastoid	Blood	CTCF	NA	NA	5044_sort_peaks.narrowPeak.bed	6.03E-09	71189
1	934	human_factor_blood	8.804051351	1.935597035	171	270	393	166	393	276	10685	165	19956	ENCSR552XSN_1_GM12878	B Lymphocyte	Blood	MLLT1	NA	NA	63875_sort_peaks.narrowPeak.bed	6.98E-09	48187
1	35	human_factor_blood	8.766248851	1.951053556	154	271	383	216	383	290	9269	182	21372	GSM1085735_MM1.S	B Lymphocyte	Blood	CDK9	NA	NA	33125_sort_peaks.narrowPeak.bed	7.59E-09	43379
1	658	human_factor_blood	8.75206933	2.105200722	105	272	301	440	440	338	5441	231	25200	GSM1333960_GM12878	B Lymphocyte	Blood	EP300	NA	NA	48268_sort_peaks.narrowPeak.bed	7.81E-09	18198
1	286	human_factor_blood	8.741588068	2.028206818	122	273	347	351	351	324	6723	214	23918	GSM1234028_GM18951	Lymphoblastoid	Blood	CTCF	NA	NA	42400_sort_peaks.narrowPeak.bed	7.98E-09	43118
1	964	human_factor_blood	8.732169379	2.05917734	114	274	322	398	398	331	6116	222	24525	GSM1844447_Kasumi-1	Myeloblast	Blood	KDM1A	NA	NA	68117_sort_peaks.narrowPeak.bed	8.12E-09	33673
1	1161	human_factor_blood	8.707718288	1.99871681	130	275	358	311	358	315	7353	206	23288	GSM2730057_JHU-011	Erythroblast	Blood	CTCF	NA	NA	85826_sort_peaks.narrowPeak.bed	8.56E-09	56325
1	853	human_factor_blood	8.705023809	1.944356468	155	276	386	214	386	292	9369	181	21272	GSM1693379_None	Stem cell	Blood	RUNX1	NA	NA	55493_sort_peaks.narrowPeak.bed	8.58E-09	40579
1	437	human_factor_blood	8.694975516	2.009995729	126	277	353	327	353	319	7044	210	23597	GSM749764_GM12875	B Lymphocyte	Blood	CTCF	NA	NA	45604_sort_peaks.narrowPeak.bed	8.75E-09	49036
1	933	human_factor_blood	8.670653572	1.949300612	150	278	384	233	384	298	8967	186	21674	ENCSR412QBS_2_GM12878	B Lymphocyte	Blood	TARDBP	NA	NA	63523_sort_peaks.narrowPeak.bed	9.22E-09	33254
1	422	human_factor_blood	8.652591814	2.030776021	119	279	343	371	371	331	6515	217	24126	GSM1022664_GM12864	B Lymphocyte	Blood	CTCF	NA	NA	45589_sort_peaks.narrowPeak.bed	9.58E-09	44316
1	789	human_factor_blood	8.648750681	2.050795752	114	280	328	398	398	335	6136	222	24505	GSM489291_GM12878	B Lymphocyte	Blood	CTCF	NA	NA	5040_sort_peaks.narrowPeak.bed	9.63E-09	41451
1	931	human_factor_blood	8.635728566	2.001201536	127	281	357	323	357	320	7137	209	23504	ENCSR402IDP_2_MM.1S	B Lymphoblast	Blood	CTCF	NA	NA	63480_sort_peaks.narrowPeak.bed	9.89E-09	49664
1	525	human_factor_blood	8.559595356	2.046158819	113	282	331	408	408	340	6082	223	24559	GSM1022643_NB4	Promyelocytic cell	Blood	CTCF	NA	NA	46013_sort_peaks.narrowPeak.bed	1.17E-08	44316
1	576	human_factor_blood	8.491591947	1.944786649	144	283	385	257	385	308	8528	192	22113	GSM803535_GM12891	Lymphoblastoid	Blood	YY1	NA	NA	46153_sort_peaks.narrowPeak.bed	1.37E-08	37729
1	497	human_factor_blood	8.43478038	1.916143617	159	284	406	203	406	298	9780	177	20861	GSM935287_GM12891	Lymphoblastoid	Blood	POLR2A	NA	NA	45663_sort_peaks.narrowPeak.bed	1.55E-08	43853
1	659	human_factor_blood	8.40368996	2.12029499	96	285	295	479	479	353	4863	240	25778	GSM1333961_GM12878	B Lymphocyte	Blood	EP300	NA	NA	48269_sort_peaks.narrowPeak.bed	1.66E-08	16420
1	1160	human_factor_blood	8.396331623	1.972713104	129	286	372	316	372	325	7356	207	23285	GSM2730056_None	Erythroblast	Blood	CTCF	NA	NA	85819_sort_peaks.narrowPeak.bed	1.69E-08	57148
1	414	human_factor_blood	8.354665875	1.984243256	124	287	363	340	363	330	6976	212	23665	GSM749708_GM06990	B Lymphocyte	Blood	CTCF	NA	NA	45581_sort_peaks.narrowPeak.bed	1.85E-08	47497
1	877	human_factor_blood	8.35265025	2.001437312	119	288	356	371	371	338	6590	217	24051	GSM1595964_Kasumi-1	Myeloblast	Blood	RUNX1	NA	NA	58031_sort_peaks.narrowPeak.bed	1.85E-08	23333
1	58	human_factor_blood	8.322520144	1.924298696	147	289	401	244	401	311	8820	189	21821	GSM1070125_MM1.S	B Lymphocyte	Blood	CTCF	NA	NA	33934_sort_peaks.narrowPeak.bed	1.98E-08	60900
1	550	human_factor_blood	8.284686684	1.894782683	168	290	419	179	419	296	10585	168	20056	GSM803496_GM12878	B Lymphocyte	Blood	ELF1	NA	NA	46127_sort_peaks.narrowPeak.bed	2.15E-08	57748
1	289	human_factor_blood	8.23055284	1.938943737	136	291	391	288	391	323	7956	200	22685	GSM1234044_GM19099	Lymphoblastoid	Blood	CTCF	NA	NA	42414_sort_peaks.narrowPeak.bed	2.43E-08	50271
1	1192	human_factor_blood	8.222228183	1.89813311	159	292	416	203	416	304	9843	177	20798	GSM957611_RPMI-8402	T cell leukemia	Blood	TCF12	NA	NA	9198_sort_peaks.narrowPeak.bed	2.47E-08	47912
1	801	human_factor_blood	8.157341359	1.882768135	170	293	434	172	434	300	10795	166	19846	GSM1519635_Jurkat	T Lymphocyte	Blood	MYB	NA	NA	50565_sort_peaks.narrowPeak.bed	2.85E-08	53300
1	292	human_factor_blood	8.154719863	1.932051792	136	294	397	288	397	326	7977	200	22664	GSM1234060_GM19099	Lymphoblastoid	Blood	STAG1	NA	NA	42428_sort_peaks.narrowPeak.bed	2.86E-08	45830
1	411	human_factor_blood	8.112891701	2.027443871	107	295	348	431	431	358	5739	229	24902	GSM651552_None	Haematopoietic Progenitor Cell	Blood	SMARCA4	NA	NA	4543_sort_peaks.narrowPeak.bed	3.14E-08	17351
1	897	human_factor_blood	8.080771498	2.638821366	52	296	123	707	707	375	1988	284	28653	GSM1901550_THP-1	Monocyte	Blood	LYL1	NA	NA	59007_sort_peaks.narrowPeak.bed	3.36E-08	4714
1	428	human_factor_blood	8.080246559	1.961195695	123	297	378	344	378	340	6970	213	23671	GSM1022633_GM12872	B Lymphocyte	Blood	CTCF	NA	NA	45595_sort_peaks.narrowPeak.bed	3.36E-08	50339
1	1123	human_factor_blood	8.076536389	2.245613417	76	298	242	570	570	370	3529	260	27112	GSM2371449_THP-1	Monocyte	Blood	VDR	NA	NA	84824_sort_peaks.narrowPeak.bed	3.38E-08	11660
1	164	human_factor_blood	8.073197225	1.894526112	152	299	421	228	421	316	9304	184	21337	GSM1038276_MM1.S	B Lymphocyte	Blood	MED1	NA	NA	39017_sort_peaks.narrowPeak.bed	3.39E-08	46738
1	430	human_factor_blood	8.063934491	1.973137577	119	300	371	371	371	347	6664	217	23977	GSM749694_GM12872	B Lymphocyte	Blood	CTCF	NA	NA	45597_sort_peaks.narrowPeak.bed	3.45E-08	44329
1	454	human_factor_blood	8.063152944	1.966144967	121	301	375	358	375	345	6819	215	23822	GSM749706_GM12878	B Lymphocyte	Blood	CTCF	NA	NA	45622_sort_peaks.narrowPeak.bed	3.45E-08	45842
1	802	human_factor_blood	8.061770543	1.87546654	169	302	439	175	439	305	10739	167	19902	GSM1519639_Jurkat	T Lymphocyte	Blood	MYB	NA	NA	50569_sort_peaks.narrowPeak.bed	3.45E-08	56570
1	953	human_factor_blood	8.015180516	1.926568808	133	303	398	302	398	334	7776	203	22865	GSM754333_GM12878	B Lymphocyte	Blood	MAX	NA	NA	661_sort_peaks.narrowPeak.bed	3.83E-08	29123
1	1147	human_factor_blood	7.994255073	2.510123389	57	304	149	678	678	377	2306	279	28335	GSM2592800_None	Macrophage	Blood	CEBPB	NA	NA	85110_sort_peaks.narrowPeak.bed	4.00E-08	5915
1	595	human_factor_blood	7.949349714	1.863732431	173	305	445	159	445	303	11118	163	19523	GSM1193662_Jurkat	T Lymphocyte	Blood	GABPA	NA	NA	47413_sort_peaks.narrowPeak.bed	4.42E-08	51624
1	450	human_factor_blood	7.921356194	1.896242511	143	306	417	261	417	328	8609	193	22032	GSM935277_GM12878	B Lymphocyte	Blood	TBP	NA	NA	45618_sort_peaks.narrowPeak.bed	4.70E-08	37009
1	981	human_factor_blood	7.903560873	1.932194773	127	307	396	323	396	342	7331	209	23310	GSM1845167_MV4;11	Leukemia Cell	Blood	BRD4	NA	NA	69755_sort_peaks.narrowPeak.bed	4.88E-08	24439
1	660	human_factor_blood	7.895092801	1.888508531	146	308	428	249	428	328	8862	190	21779	GSM1333962_GM12878	B Lymphocyte	Blood	EP300	NA	NA	48270_sort_peaks.narrowPeak.bed	4.96E-08	39335
1	932	human_factor_blood	7.882084835	1.877963765	152	309	437	228	437	325	9361	184	21280	ENCSR412QBS_1_GM12878	B Lymphocyte	Blood	TARDBP	NA	NA	63522_sort_peaks.narrowPeak.bed	5.10E-08	34719
1	718	human_factor_blood	7.878519235	1.894327438	142	310	422	265	422	332	8540	194	22101	GSM486306_GM18951	Lymphoblastoid	Blood	RELA	NA	NA	4963_sort_peaks.narrowPeak.bed	5.12E-08	36927
1	992	human_factor_blood	7.873444834	1.984774959	111	311	361	417	417	363	6100	225	24541	GSM1845136_MV4;11	Leukemia Cell	Blood	POLR2A	NA	NA	69771_sort_peaks.narrowPeak.bed	5.16E-08	18198
1	434	human_factor_blood	7.872849615	1.954369515	119	312	382	371	382	355	6714	217	23927	GSM749741_GM12874	B Lymphocyte	Blood	CTCF	NA	NA	45601_sort_peaks.narrowPeak.bed	5.16E-08	46572
1	1068	human_factor_blood	7.865669354	2.17775935	80	313	267	551	551	377	3845	256	26796	GSM2574792_GM12878	B Lymphocyte	Blood	HMG20A	NA	NA	77262_sort_peaks.narrowPeak.bed	5.23E-08	10652
1	533	human_factor_blood	7.853702638	1.982746577	111	314	364	417	417	365	6105	225	24536	GSM1010779_GM12878	B Lymphocyte	Blood	NFATC1	NA	NA	46110_sort_peaks.narrowPeak.bed	5.36E-08	22024
1	405	human_factor_blood	7.849859144	1.893711075	141	315	423	270	423	336	8467	195	22174	GSM1003464_DND-41	T Lymphocyte	Blood	CTCF	NA	NA	45189_sort_peaks.narrowPeak.bed	5.39E-08	65221
1	409	human_factor_blood	7.829390824	1.937037008	123	316	392	344	392	351	7037	213	23604	GSM733752_GM12878	B Lymphocyte	Blood	CTCF	NA	NA	45218_sort_peaks.narrowPeak.bed	5.63E-08	47399
1	486	human_factor_blood	7.749010286	1.888434516	139	317	429	276	429	341	8334	197	22307	GSM935583_GM12878	B Lymphocyte	Blood	RCOR1	NA	NA	45652_sort_peaks.narrowPeak.bed	6.75E-08	32050
1	257	human_factor_blood	7.736035504	1.908053359	130	318	411	311	411	347	7615	206	23026	GSM1233912_GM12878	B Lymphocyte	Blood	STAG1	NA	NA	42294_sort_peaks.narrowPeak.bed	6.94E-08	45364
1	848	human_factor_blood	7.658982579	1.923432536	122	319	402	351	402	357	7005	214	23636	GSM1524254_ALL-SIL	T Lymphocyte	Blood	TLX1	NA	NA	54657_sort_peaks.narrowPeak.bed	8.26E-08	23066
1	582	human_factor_blood	7.655634272	1.856923486	153	320	451	224	451	332	9513	183	21128	GSM803490_GM12892	Lymphoblastoid	Blood	POLR2A	NA	NA	46159_sort_peaks.narrowPeak.bed	8.29E-08	53457
1	432	human_factor_blood	7.637771034	1.934370876	118	321	394	378	394	364	6699	218	23942	GSM749686_GM12873	B Lymphocyte	Blood	CTCF	NA	NA	45599_sort_peaks.narrowPeak.bed	8.62E-08	43207
1	274	human_factor_blood	7.615268896	1.859038707	149	322	449	237	449	336	9193	187	21448	GSM1233979_GM18486	Lymphoblastoid	Blood	CTCF	NA	NA	42355_sort_peaks.narrowPeak.bed	9.05E-08	55422
1	900	human_factor_blood	7.599596635	2.046689212	93	323	330	492	492	382	4827	243	25814	GSM1958039_LCL	Lymphoblastoid	Blood	EBF1	NA	NA	59345_sort_peaks.narrowPeak.bed	9.34E-08	16476
1	161	human_factor_blood	7.598445453	1.914512868	123	324	408	344	408	359	7100	213	23541	GSM1038274_MM1.S	B Lymphocyte	Blood	BRD4	NA	NA	39001_sort_peaks.narrowPeak.bed	9.34E-08	26723
1	288	human_factor_blood	7.512500565	1.877590975	134	325	438	298	438	354	7999	202	22642	GSM1234043_GM18951	Lymphoblastoid	Blood	STAG1	NA	NA	42413_sort_peaks.narrowPeak.bed	1.14E-07	43349
1	702	human_factor_blood	7.499963752	1.902060707	124	326	414	340	414	360	7206	212	23435	GSM486270_GM19193	Lymphoblastoid	Blood	RELA	NA	NA	4939_sort_peaks.narrowPeak.bed	1.17E-07	27321
1	1140	human_factor_blood	7.485675652	2.26454406	67	327	234	622	622	394	3036	269	27605	GSM2695652_None	Macrophage	Blood	SPI1	NA	NA	85056_sort_peaks.narrowPeak.bed	1.20E-07	5667
1	89	human_factor_blood	7.477623859	1.925308373	116	328	399	386	399	371	6587	220	24054	GSM1097880_None	Haematopoietic Progenitor Cell	Blood	FLI1	NA	NA	36245_sort_peaks.narrowPeak.bed	1.22E-07	18790
1	294	human_factor_blood	7.465511951	1.890420528	127	329	425	323	425	359	7453	209	23188	GSM1234062_GM19193	Lymphoblastoid	Blood	CTCF	NA	NA	42430_sort_peaks.narrowPeak.bed	1.25E-07	49573
1	250	human_factor_blood	7.460218306	1.916770868	118	330	404	378	404	371	6747	218	23894	GSM1233870_GM10847	Lymphoblastoid	Blood	CTCF	NA	NA	42256_sort_peaks.narrowPeak.bed	1.26E-07	41917
1	843	human_factor_blood	7.371854364	1.843531515	145	331	460	252	460	348	8937	191	21704	GSM1689152_Jurkat	T Lymphocyte	Blood	CTCF	NA	NA	54151_sort_peaks.narrowPeak.bed	1.54E-07	68120
1	501	human_factor_blood	7.358902409	1.882933593	126	332	433	327	433	364	7404	210	23237	GSM1006869_GM13977	Lymphoblastoid	Blood	CTCF	NA	NA	45667_sort_peaks.narrowPeak.bed	1.58E-07	52153
1	194	human_factor_blood	7.341016529	1.898573777	120	333	415	365	415	371	6936	216	23705	GSM849305_GM12866	B Lymphocyte	Blood	CTCF	NA	NA	39975_sort_peaks.narrowPeak.bed	1.64E-07	46113
1	451	human_factor_blood	7.32151461	1.830373898	151	334	469	231	469	345	9450	185	21191	GSM935386_GM12878	B Lymphocyte	Blood	POLR2A	NA	NA	45619_sort_peaks.narrowPeak.bed	1.72E-07	43897
1	1142	human_factor_blood	7.275752562	2.271468809	64	335	231	641	641	402	2876	272	27765	GSM2695654_None	Macrophage	Blood	RXRG	NA	NA	85058_sort_peaks.narrowPeak.bed	1.90E-07	5434
1	293	human_factor_blood	7.272470981	1.869468447	128	336	443	320	443	366	7588	208	23053	GSM1234061_GM19193	Lymphoblastoid	Blood	CTCF	NA	NA	42429_sort_peaks.narrowPeak.bed	1.91E-07	46993
1	282	human_factor_blood	7.269412272	1.907828346	115	337	412	390	412	380	6566	221	24075	GSM1234011_GM18526	Lymphoblastoid	Blood	CTCF	NA	NA	42385_sort_peaks.narrowPeak.bed	1.91E-07	40466
1	596	human_factor_blood	7.268808069	1.816506587	159	338	477	203	477	339	10139	177	20502	GSM1193663_Jurkat	T Lymphocyte	Blood	GABPA	NA	NA	47414_sort_peaks.narrowPeak.bed	1.91E-07	41304
1	280	human_factor_blood	7.249508568	1.875139369	125	339	440	334	440	371	7356	211	23285	GSM1234009_GM18505	Lymphoblastoid	Blood	STAG1	NA	NA	42383_sort_peaks.narrowPeak.bed	1.99E-07	40004
1	273	human_factor_blood	7.24251923	1.844361322	138	340	459	280	459	360	8403	198	22238	GSM1233978_GM18486	Lymphoblastoid	Blood	CTCF	NA	NA	42354_sort_peaks.narrowPeak.bed	2.02E-07	40314
1	193	human_factor_blood	7.218063655	1.883455673	121	341	432	358	432	377	7049	215	23592	GSM849303_GM12869	B Lymphocyte	Blood	CTCF	NA	NA	39974_sort_peaks.narrowPeak.bed	2.13E-07	47894
1	188	human_factor_blood	7.207524991	1.989570709	95	342	360	483	483	395	5067	241	25574	GSM1113430_Kasumi-1	Myeloblast	Blood	RUNX1T1	NA	NA	39786_sort_peaks.narrowPeak.bed	2.17E-07	16341
1	182	human_factor_blood	7.20689635	1.912155625	112	343	410	413	413	389	6351	224	24290	GSM1113427_Kasumi-1	Myeloblast	Blood	RUNX1	NA	NA	39780_sort_peaks.narrowPeak.bed	2.17E-07	20784
1	979	human_factor_blood	7.175693676	1.810466515	157	344	482	210	482	345	10000	179	20641	GSM2218755_Jurkat	T Lymphocyte	Blood	BRD4	NA	NA	69617_sort_peaks.narrowPeak.bed	2.33E-07	42355
1	433	human_factor_blood	7.165163387	1.878264743	121	345	436	358	436	380	7064	215	23577	GSM749730_GM12873	B Lymphocyte	Blood	CTCF	NA	NA	45600_sort_peaks.narrowPeak.bed	2.38E-07	48364
1	928	human_factor_blood	7.160461798	1.821556285	147	346	473	244	473	354	9168	189	21473	ENCSR372GIN_1_GM12878	B Lymphocyte	Blood	CBX5	NA	NA	63410_sort_peaks.narrowPeak.bed	2.40E-07	42605
1	857	human_factor_blood	7.155855142	1.889712932	117	347	426	383	426	385	6753	219	23888	GSM558632_GM10855	Lymphocyte	Blood	VDR	NA	NA	560_sort_peaks.narrowPeak.bed	2.42E-07	24625
1	876	human_factor_blood	7.130911635	1.842213801	134	348	462	298	462	369	8112	202	22529	GSM1595963_Kasumi-1	Myeloblast	Blood	RUNX1	NA	NA	58030_sort_peaks.narrowPeak.bed	2.55E-07	29842
1	191	human_factor_blood	7.125484854	1.853044867	129	349	454	316	454	373	7711	207	22930	GSM849304_GM12871	B Lymphocyte	Blood	CTCF	NA	NA	39972_sort_peaks.narrowPeak.bed	2.58E-07	53508
1	33	human_factor_blood	7.085804005	1.846912131	130	350	458	311	458	373	7803	206	22838	GSM1085732_MM1.S	B Lymphocyte	Blood	CDK9	NA	NA	33123_sort_peaks.narrowPeak.bed	2.82E-07	31162
1	423	human_factor_blood	7.076228501	1.895157728	113	351	418	408	418	392	6464	223	24177	GSM749762_GM12864	B Lymphocyte	Blood	CTCF	NA	NA	45590_sort_peaks.narrowPeak.bed	2.87E-07	41413
1	425	human_factor_blood	7.06297971	1.886946145	115	352	430	390	430	391	6623	221	24018	GSM749725_GM12865	B Lymphocyte	Blood	CTCF	NA	NA	45592_sort_peaks.narrowPeak.bed	2.95E-07	44311
1	910	human_factor_blood	6.997922558	1.804241289	149	353	489	237	489	360	9386	187	21255	ENCSR145XQO_1_GM12878	B Lymphocyte	Blood	HDGF	NA	NA	62848_sort_peaks.narrowPeak.bed	3.42E-07	36983
1	505	human_factor_blood	6.988244963	1.813950897	142	354	479	265	479	366	8809	194	21832	GSM935522_GM18505	Lymphoblastoid	Blood	POLR2A	NA	NA	45671_sort_peaks.narrowPeak.bed	3.49E-07	36405
1	1109	human_factor_blood	6.942165138	1.871453013	116	355	442	386	442	394	6735	220	23906	GSM722399_None	Haematopoietic Progenitor Cell	Blood	SMAD1	NA	NA	8415_sort_peaks.narrowPeak.bed	3.87E-07	43612
1	1106	human_factor_blood	6.913003847	1.817900652	136	356	476	288	476	373	8341	200	22300	GSM722396_None	Haematopoietic Progenitor Cell	Blood	GATA2	NA	NA	8412_sort_peaks.narrowPeak.bed	4.12E-07	47128
1	560	human_factor_blood	6.86941451	1.773466802	171	357	511	166	511	345	11301	165	19340	GSM803355_GM12878	B Lymphocyte	Blood	POLR2A	NA	NA	46137_sort_peaks.narrowPeak.bed	4.54E-07	85088
1	1076	human_factor_blood	6.852742341	1.834303893	126	358	466	327	466	384	7552	210	23089	GSM2687535_None	Monocyte	Blood	TET2	NA	NA	81224_sort_peaks.narrowPeak.bed	4.71E-07	80089
1	277	human_factor_blood	6.819624647	1.833610351	125	359	467	334	467	387	7482	211	23159	GSM1233993_GM18505	Lymphoblastoid	Blood	CTCF	NA	NA	42369_sort_peaks.narrowPeak.bed	5.07E-07	45267
1	792	human_factor_blood	6.816447836	1.819176354	131	360	475	306	475	380	7965	205	22676	GSM489294_GM12891	Lymphoblastoid	Blood	CTCF	NA	NA	5043_sort_peaks.narrowPeak.bed	5.09E-07	53111
1	822	human_factor_blood	6.802122882	1.80954258	135	361	484	293	484	379	8294	201	22347	GSM1534441_Kasumi-1	Myeloblast	Blood	RUNX1	NA	NA	53417_sort_peaks.narrowPeak.bed	5.25E-07	29660
1	878	human_factor_blood	6.794556942	1.912912226	101	362	409	460	460	410	5621	235	25020	GSM1595965_Kasumi-1	Myeloblast	Blood	RUNX1T1	NA	NA	58032_sort_peaks.narrowPeak.bed	5.32E-07	17682
1	706	human_factor_blood	6.793823137	1.904102192	103	363	413	450	450	409	5773	233	24868	GSM486276_GM18505	Lymphoblastoid	Blood	RELA	NA	NA	4943_sort_peaks.narrowPeak.bed	5.32E-07	18889
1	988	human_factor_blood	6.779582223	1.861414873	114	364	448	398	448	403	6625	222	24016	GSM1845142_MV4;11	Leukemia Cell	Blood	POLR2A	NA	NA	69765_sort_peaks.narrowPeak.bed	5.48E-07	20561
1	930	human_factor_blood	6.773175364	1.857527733	115	365	450	390	450	402	6705	221	23936	ENCSR402IDP_1_MM.1S	B Lymphoblast	Blood	CTCF	NA	NA	63479_sort_peaks.narrowPeak.bed	5.55E-07	45522
1	197	human_factor_blood	6.723510093	1.826806241	124	366	470	340	470	392	7431	212	23210	GSM1121098_None	B Lymphocyte	Blood	CDK7	NA	NA	40053_sort_peaks.narrowPeak.bed	6.20E-07	30048
1	703	human_factor_blood	6.676530002	1.979763854	86	367	366	518	518	417	4536	250	26105	GSM486271_GM19193	Lymphoblastoid	Blood	RELA	NA	NA	4940_sort_peaks.narrowPeak.bed	6.89E-07	13407
1	846	human_factor_blood	6.672464059	1.777808269	147	368	505	244	505	372	9325	189	21316	GSM1697879_Jurkat	T Lymphocyte	Blood	RUNX1	NA	NA	54234_sort_peaks.narrowPeak.bed	6.92E-07	41193
1	902	human_factor_blood	6.672464059	1.777808269	147	368	505	244	505	372	9325	189	21316	GSM1975912_Jurkat	T Lymphocyte	Blood	RUNX1	NA	NA	59416_sort_peaks.narrowPeak.bed	6.92E-07	41193
1	541	human_factor_blood	6.644486434	1.766938357	154	370	514	216	514	367	9922	182	20719	GSM803485_GM12878	B Lymphocyte	Blood	POLR2A	NA	NA	46118_sort_peaks.narrowPeak.bed	7.36E-07	57521
1	118	human_factor_blood	6.634090403	1.890869687	102	371	424	457	457	417	5740	234	24901	GSM863152_NB4	Promyelocytic cell	Blood	FLI1	NA	NA	37055_sort_peaks.narrowPeak.bed	7.52E-07	14793
1	1031	human_factor_blood	6.624288547	1.917190136	96	372	403	479	479	418	5289	240	25352	GSM2574795_GM12878	B Lymphocyte	Blood	ETV6	NA	NA	74648_sort_peaks.narrowPeak.bed	7.67E-07	14324
1	429	human_factor_blood	6.588760002	1.862314716	108	373	447	429	447	416	6213	228	24428	GSM749692_GM12872	B Lymphocyte	Blood	CTCF	NA	NA	45596_sort_peaks.narrowPeak.bed	8.30E-07	39701
1	83	human_factor_blood	6.579009791	1.77358922	144	374	510	257	510	380	9106	192	21535	GSM822276_GM19240	Lymphoblastoid	Blood	CTCF	NA	NA	35832_sort_peaks.narrowPeak.bed	8.44E-07	70653
1	190	human_factor_blood	6.578505376	1.84081933	114	375	464	398	464	412	6683	222	23958	GSM849301_GM12867	B Lymphocyte	Blood	CTCF	NA	NA	39971_sort_peaks.narrowPeak.bed	8.44E-07	42811
1	402	human_factor_blood	6.578081212	1.796560029	131	376	496	306	496	393	8039	205	22602	GSM1003474_None	B Lymphocyte	Blood	CTCF	NA	NA	45178_sort_peaks.narrowPeak.bed	8.44E-07	46681
1	720	human_factor_blood	6.574682125	1.916433156	95	377	405	483	483	422	5227	241	25414	GSM486308_GM18951	Lymphoblastoid	Blood	RELA	NA	NA	4965_sort_peaks.narrowPeak.bed	8.48E-07	16897
1	571	human_factor_blood	6.568139349	1.780497645	139	378	503	276	503	386	8696	197	21945	GSM803477_GM12878	B Lymphocyte	Blood	SRF	NA	NA	46148_sort_peaks.narrowPeak.bed	8.59E-07	36488
1	285	human_factor_blood	6.559171754	1.821185087	120	379	474	365	474	406	7162	216	23479	GSM1234027_GM18951	Lymphoblastoid	Blood	CTCF	NA	NA	42399_sort_peaks.narrowPeak.bed	8.74E-07	43168
1	448	human_factor_blood	6.549560332	1.894603594	99	380	420	467	467	422	5535	237	25106	GSM1003604_GM12878	B Lymphocyte	Blood	CUX1	NA	NA	45615_sort_peaks.narrowPeak.bed	8.92E-07	18515
1	694	human_factor_blood	6.512901594	1.865485501	105	381	444	440	444	422	6003	231	24638	GSM1334008_GM12878	B Lymphocyte	Blood	SPI1	NA	NA	48316_sort_peaks.narrowPeak.bed	9.68E-07	18718
1	295	human_factor_blood	6.497975214	1.812406534	121	382	481	358	481	407	7260	215	23381	GSM1234076_GM19193	Lymphoblastoid	Blood	STAG1	NA	NA	42442_sort_peaks.narrowPeak.bed	9.99E-07	41346
1	284	human_factor_blood	6.493760778	1.809376738	122	383	485	351	485	406	7341	214	23300	GSM1234026_GM18526	Lymphoblastoid	Blood	STAG1	NA	NA	42398_sort_peaks.narrowPeak.bed	1.01E-06	41604
1	192	human_factor_blood	6.439554455	1.832877856	112	384	468	413	468	422	6567	224	24074	GSM849302_GM12870	B Lymphocyte	Blood	CTCF	NA	NA	39973_sort_peaks.narrowPeak.bed	1.14E-06	42297
1	949	human_factor_blood	6.375451555	1.753593421	145	385	520	252	520	386	9257	191	21384	ENCSR936XTK_2_GM12878	B Lymphocyte	Blood	ZNF143	NA	NA	64895_sort_peaks.narrowPeak.bed	1.31E-06	39407
1	296	human_factor_blood	6.341286674	1.791792912	123	386	500	344	500	410	7468	213	23173	GSM1234077_GM19193	Lymphoblastoid	Blood	STAG1	NA	NA	42443_sort_peaks.narrowPeak.bed	1.42E-06	42221
1	803	human_factor_blood	6.299690808	1.740489556	150	387	524	233	524	381	9702	186	20939	GSM1519641_Jurkat	T Lymphocyte	Blood	MYB	NA	NA	50571_sort_peaks.narrowPeak.bed	1.56E-06	40876
1	732	human_factor_blood	6.266518311	1.880779966	95	388	435	483	483	435	5309	241	25332	GSM1501165_Kasumi-1	Myeloblast	Blood	LMO2	NA	NA	49739_sort_peaks.narrowPeak.bed	1.68E-06	15760
1	730	human_factor_blood	6.252760313	2.019794056	73	389	350	590	590	443	3702	263	26939	GSM1501163_Kasumi-1	Myeloblast	Blood	CEBPA	NA	NA	49737_sort_peaks.narrowPeak.bed	1.73E-06	8446
1	1193	human_factor_blood	6.221360793	1.777558666	124	390	507	340	507	412	7586	212	23055	GSM957612_RPMI-8402	T cell leukemia	Blood	TAL1	NA	NA	9199_sort_peaks.narrowPeak.bed	1.85E-06	33117
1	731	human_factor_blood	6.215271147	1.812670716	111	391	480	417	480	429	6555	225	24086	GSM1501164_Kasumi-1	Myeloblast	Blood	LMO2	NA	NA	49738_sort_peaks.narrowPeak.bed	1.87E-06	22208
1	836	human_factor_blood	6.215076805	1.803405764	114	392	491	398	491	427	6791	222	23850	GSM1603216_Jurkat	T Lymphocyte	Blood	POLR2A	NA	NA	53714_sort_peaks.narrowPeak.bed	1.87E-06	22887
1	540	human_factor_blood	6.210818122	1.754001065	135	393	519	293	519	402	8484	201	22157	GSM803510_GM12878	B Lymphocyte	Blood	ETS1	NA	NA	46117_sort_peaks.narrowPeak.bed	1.88E-06	30601
1	1042	human_factor_blood	6.166114986	1.716953641	163	394	541	194	541	376	10857	173	19784	GSM2466688_DU-528	None	Blood	MYB	NA	NA	75136_sort_peaks.narrowPeak.bed	2.08E-06	49093
1	1141	human_factor_blood	6.150709031	2.260305842	52	395	236	707	707	446	2296	284	28345	GSM2695653_None	Macrophage	Blood	SPI1	NA	NA	85057_sort_peaks.narrowPeak.bed	2.15E-06	3919
1	874	human_factor_blood	6.136160932	1.758282951	129	396	517	316	517	410	8018	207	22623	GSM1550646_Kasumi-1	Myeloblast	Blood	JMJD1C	NA	NA	57960_sort_peaks.narrowPeak.bed	2.22E-06	28844
1	287	human_factor_blood	6.132878514	1.810458959	109	397	483	426	483	435	6423	227	24218	GSM1234042_GM18951	Lymphoblastoid	Blood	STAG1	NA	NA	42412_sort_peaks.narrowPeak.bed	2.23E-06	37100
1	290	human_factor_blood	6.088887526	1.799390282	111	398	494	417	494	436	6593	225	24048	GSM1234045_GM19099	Lymphoblastoid	Blood	CTCF	NA	NA	42415_sort_peaks.narrowPeak.bed	2.46E-06	41947
1	881	human_factor_blood	6.065614393	2.740574913	34	399	105	797	797	434	1209	302	29432	GSM624141_THP-1	Monocyte	Blood	PPARG	NA	NA	5882_sort_peaks.narrowPeak.bed	2.59E-06	3305
1	426	human_factor_blood	6.056150893	1.843193198	98	400	461	472	472	444	5595	238	25046	GSM1022636_GM12865	B Lymphocyte	Blood	CTCF	NA	NA	45593_sort_peaks.narrowPeak.bed	2.64E-06	35735
1	584	human_factor_blood	5.997388876	1.720218487	144	401	538	257	538	399	9303	192	21338	GSM803487_GM12892	Lymphoblastoid	Blood	POLR2A	NA	NA	46161_sort_peaks.narrowPeak.bed	3.01E-06	49161
1	471	human_factor_blood	5.994523568	1.719952999	144	402	539	257	539	399	9304	192	21337	GSM935378_GM12878	B Lymphocyte	Blood	CHD2	NA	NA	45638_sort_peaks.narrowPeak.bed	3.03E-06	39502
1	847	human_factor_blood	5.945977156	1.723985036	138	403	535	280	535	406	8821	198	21820	GSM1697881_Jurkat	T Lymphocyte	Blood	GATA3	NA	NA	54236_sort_peaks.narrowPeak.bed	3.37E-06	40095
1	903	human_factor_blood	5.945977156	1.723985036	138	403	535	280	535	406	8821	198	21820	GSM1975913_Jurkat	T Lymphocyte	Blood	GATA3	NA	NA	59417_sort_peaks.narrowPeak.bed	3.37E-06	40095
1	342	human_factor_blood	5.93383334	1.837731334	96	405	465	479	479	450	5477	240	25164	GSM1252090_MM1.S	B Lymphocyte	Blood	CDK8	NA	NA	43095_sort_peaks.narrowPeak.bed	3.45E-06	18645
1	221	human_factor_blood	5.930615763	2.311552776	47	406	214	733	733	451	2014	289	28627	GSM1057024_None	Monocyte	Blood	IRF1	NA	NA	41300_sort_peaks.narrowPeak.bed	3.47E-06	8307
1	1001	human_factor_blood	5.915002214	1.91454111	81	407	407	545	545	453	4360	255	26281	GSM2302870_MM1.S	B Lymphocyte	Blood	HDAC4	NA	NA	70762_sort_peaks.narrowPeak.bed	3.59E-06	13276
1	115	human_factor_blood	5.880070296	1.803821101	103	408	490	450	490	449	6031	233	24610	GSM646314_GM12878	B Lymphocyte	Blood	CTCF	NA	NA	36616_sort_peaks.narrowPeak.bed	3.88E-06	37680
1	206	human_factor_blood	5.866584684	1.75164167	120	409	521	365	521	432	7378	216	23263	GSM1195559_None	B Lymphocyte	Blood	CDK9	NA	NA	40226_sort_peaks.narrowPeak.bed	3.99E-06	26802
1	515	human_factor_blood	5.847757345	1.823546456	97	410	472	476	476	453	5578	239	25063	GSM749688_HL-60	Promyeloblast	Blood	CTCF	NA	NA	45835_sort_peaks.narrowPeak.bed	4.16E-06	36773
1	393	human_factor_blood	5.741743413	1.706184884	137	411	547	286	547	415	8809	199	21832	GSM1150964_Jurkat E6-1	T Lymphocyte	Blood	POLR2A	NA	NA	44237_sort_peaks.narrowPeak.bed	5.30E-06	49311
1	895	human_factor_blood	5.71152225	2.03335755	63	412	341	643	643	465	3123	273	27518	GSM1901548_NB4	Promyelocytic cell	Blood	LYL1	NA	NA	59005_sort_peaks.narrowPeak.bed	5.66E-06	7618
1	338	human_factor_blood	5.699918173	1.737094255	119	413	527	371	527	437	7352	217	23289	GSM1247828_MM1.S	B Lymphocyte	Blood	BRD3	NA	NA	43050_sort_peaks.narrowPeak.bed	5.80E-06	29016
1	893	human_factor_blood	5.68849334	1.924976368	75	414	400	580	580	465	3980	261	26661	GSM1901545_HL-60	Promyeloblast	Blood	LYL1	NA	NA	59002_sort_peaks.narrowPeak.bed	5.94E-06	11054
1	1111	human_factor_blood	5.638494601	1.855486098	85	415	452	525	525	464	4729	251	25912	GSM722401_None	Haematopoietic Progenitor Cell	Blood	TCF7L2	NA	NA	8417_sort_peaks.narrowPeak.bed	6.65E-06	12448
1	1000	human_factor_blood	5.629131619	1.889546199	79	416	427	553	553	465	4287	257	26354	GSM2302871_MM1.S	B Lymphocyte	Blood	HDAC3	NA	NA	70761_sort_peaks.narrowPeak.bed	6.78E-06	12413
1	794	human_factor_blood	5.609439518	1.708752184	128	417	545	320	545	427	8113	208	22528	GSM489296_GM12892	Lymphoblastoid	Blood	CTCF	NA	NA	5045_sort_peaks.narrowPeak.bed	7.08E-06	56935
1	392	human_factor_blood	5.600825716	1.678680476	148	418	567	242	567	409	9782	188	20859	GSM1150963_Jurkat E6-1	T Lymphocyte	Blood	POLR2A	NA	NA	44236_sort_peaks.narrowPeak.bed	7.20E-06	53965
1	1083	human_factor_blood	5.598119299	1.703945966	130	419	548	311	548	426	8281	206	22360	GSM2467009_Jurkat	T Lymphocyte	Blood	TET2	NA	NA	81536_sort_peaks.narrowPeak.bed	7.23E-06	99550
1	1165	human_factor_blood	5.566701731	61.42139006	4	420	4	1023	1023	482	6	332	30635	GSM2661792_THP-1	Monocyte	Blood	GLI2	NA	NA	86682_sort_peaks.narrowPeak.bed	7.76E-06	276
1	162	human_factor_blood	5.559156187	1.687262371	138	421	561	280	561	421	8957	198	21684	GSM1038275_MM1.S	B Lymphocyte	Blood	BRD4	NA	NA	39002_sort_peaks.narrowPeak.bed	7.87E-06	43508
1	643	human_factor_blood	5.542038289	1.942399825	70	422	389	608	608	473	3656	266	26985	GSM1290174_GM12878	B Lymphocyte	Blood	EP300	NA	NA	47875_sort_peaks.narrowPeak.bed	8.17E-06	10325
1	721	human_factor_blood	5.53490349	2.209624844	48	423	253	726	726	467	2149	288	28492	GSM486311_GM18526	Lymphoblastoid	Blood	RELA	NA	NA	4966_sort_peaks.narrowPeak.bed	8.29E-06	4878
1	958	human_factor_blood	5.51339298	2.205211994	48	424	255	726	726	468	2153	288	28488	GSM2039170_GM12878	B Lymphocyte	Blood	EBNA2	NA	NA	67859_sort_peaks.narrowPeak.bed	8.69E-06	9512
1	797	human_factor_blood	5.504853565	1.693047471	131	425	556	306	556	429	8396	205	22245	GSM489299_GM19238	Lymphoblastoid	Blood	CTCF	NA	NA	5048_sort_peaks.narrowPeak.bed	8.84E-06	58536
1	417	human_factor_blood	5.489427018	1.735832405	111	426	528	417	528	457	6781	225	23860	GSM1006891_GM10248	Lymphoblastoid	Blood	CTCF	NA	NA	45584_sort_peaks.narrowPeak.bed	9.13E-06	43389
1	652	human_factor_blood	5.486193461	2.064575079	57	427	319	678	678	475	2759	279	27882	GSM1290183_GM12878	B Lymphocyte	Blood	EP300	NA	NA	47884_sort_peaks.narrowPeak.bed	9.18E-06	6685
1	511	human_factor_blood	5.450042286	1.685991227	132	428	562	305	562	432	8498	204	22143	GSM935323_GM19099	Lymphoblastoid	Blood	POLR2A	NA	NA	45677_sort_peaks.narrowPeak.bed	9.96E-06	34049
1	544	human_factor_blood	5.440878487	1.697764909	125	429	553	334	553	439	7926	211	22715	GSM803532_GM12878	B Lymphocyte	Blood	PBX3	NA	NA	46121_sort_peaks.narrowPeak.bed	1.01E-05	35850
1	1188	human_factor_blood	5.432225478	1.791690565	93	430	501	492	501	474	5393	243	25248	GSM957607_RPMI-8402	T cell leukemia	Blood	TCF7L1	NA	NA	9194_sort_peaks.narrowPeak.bed	1.03E-05	19826
1	575	human_factor_blood	5.429722647	1.670820361	141	431	570	270	570	424	9255	195	21386	GSM803400_GM12891	Lymphoblastoid	Blood	POLR2A	NA	NA	46152_sort_peaks.narrowPeak.bed	1.04E-05	49525
1	498	human_factor_blood	5.412258935	1.687417943	129	432	560	316	560	436	8264	207	22377	GSM935285_GM12892	Lymphoblastoid	Blood	RELA	NA	NA	45664_sort_peaks.narrowPeak.bed	1.08E-05	33722
1	443	human_factor_blood	5.408801366	1.797566825	91	433	495	503	503	477	5247	245	25394	GSM1003634_GM12878	B Lymphocyte	Blood	JUND	NA	NA	45610_sort_peaks.narrowPeak.bed	1.08E-05	16030
1	954	human_factor_blood	5.383495679	1.702372088	120	434	550	365	550	450	7539	216	23102	GSM754334_GM12878	B Lymphocyte	Blood	MYC	NA	NA	666_sort_peaks.narrowPeak.bed	1.14E-05	27017
1	1095	human_factor_blood	5.379546386	2.61650431	32	435	127	808	808	457	1185	304	29456	GSM2679940_None	Monocyte	Blood	IRF1	NA	NA	83604_sort_peaks.narrowPeak.bed	1.15E-05	4350
1	975	human_factor_blood	5.202645437	1.647887977	142	436	587	265	587	429	9424	194	21217	GSM2218764_Jurkat	T Lymphocyte	Blood	POLR2A	NA	NA	69613_sort_peaks.narrowPeak.bed	1.73E-05	36578
1	852	human_factor_blood	5.182489759	1.854345385	75	437	453	580	580	490	4111	261	26530	GSM1690576_MV4-11	Macrophage	Blood	STAT5	NA	NA	55491_sort_peaks.narrowPeak.bed	1.81E-05	11663
1	976	human_factor_blood	5.136665511	1.65361182	133	438	583	302	583	441	8695	203	21946	GSM2218763_Jurkat	T Lymphocyte	Blood	POLR2A	NA	NA	69614_sort_peaks.narrowPeak.bed	2.00E-05	33152
1	716	human_factor_blood	5.132027048	1.720284921	103	439	537	450	537	475	6264	233	24377	GSM486302_GM10847	Lymphoblastoid	Blood	RELA	NA	NA	4961_sort_peaks.narrowPeak.bed	2.02E-05	20926
1	466	human_factor_blood	5.122562836	1.642613015	140	440	590	272	590	434	9286	196	21355	GSM935431_GM12878	B Lymphocyte	Blood	MXI1	NA	NA	45633_sort_peaks.narrowPeak.bed	2.06E-05	40889
1	252	human_factor_blood	5.122277905	1.732316517	99	441	530	467	530	479	5953	237	24688	GSM1233885_GM10847	Lymphoblastoid	Blood	STAG1	NA	NA	42269_sort_peaks.narrowPeak.bed	2.06E-05	32212
1	1112	human_factor_blood	5.11603034	1.731594448	99	442	531	467	531	480	5955	237	24686	GSM722402_None	Haematopoietic Progenitor Cell	Blood	TCF7L2	NA	NA	8418_sort_peaks.narrowPeak.bed	2.08E-05	17077
1	819	human_factor_blood	5.107905352	1.71147189	105	443	543	440	543	475	6430	231	24211	GSM1637307_Nalm6	B cell precursor	Blood	NR3C1	NA	NA	52960_sort_peaks.narrowPeak.bed	2.11E-05	29133
1	1	human_factor_blood	5.101437862	1.713755668	104	444	542	446	542	477	6353	232	24288	GSM729854_IB4	Lymphocyte	Blood	RBPJ	NA	NA	1792_sort_peaks.narrowPeak.bed	2.14E-05	27212
1	795	human_factor_blood	5.091672643	1.666239543	123	445	572	344	572	454	7886	213	22755	GSM489297_GM19240	Lymphoblastoid	Blood	CTCF	NA	NA	5046_sort_peaks.narrowPeak.bed	2.19E-05	51920
1	114	human_factor_blood	5.086641887	1.795295714	83	446	497	536	536	493	4734	253	25907	GSM646315_GM12878	B Lymphocyte	Blood	CTCF	NA	NA	36575_sort_peaks.narrowPeak.bed	2.21E-05	26743
1	484	human_factor_blood	5.068940089	1.656593877	127	447	580	323	580	450	8223	209	22418	GSM935518_GM12878	B Lymphocyte	Blood	MAX	NA	NA	45650_sort_peaks.narrowPeak.bed	2.29E-05	33793
1	644	human_factor_blood	5.043355421	1.976149394	58	448	369	670	670	496	2926	278	27715	GSM1290175_GM12878	B Lymphocyte	Blood	EP300	NA	NA	47876_sort_peaks.narrowPeak.bed	2.43E-05	7203
1	798	human_factor_blood	5.034215381	1.656623338	125	449	579	334	579	454	8071	211	22570	GSM489300_GM19238	Lymphoblastoid	Blood	CTCF	NA	NA	5049_sort_peaks.narrowPeak.bed	2.47E-05	55417
1	283	human_factor_blood	5.031704634	1.708953377	103	450	544	450	544	481	6297	233	24344	GSM1234025_GM18526	Lymphoblastoid	Blood	STAG1	NA	NA	42397_sort_peaks.narrowPeak.bed	2.48E-05	34741
1	871	human_factor_blood	5.030569725	1.718367698	100	451	540	462	540	484	6061	236	24580	GSM1080931_Nalm6	B cell precursor	Blood	IKZF1	NA	NA	57640_sort_peaks.narrowPeak.bed	2.48E-05	24923
1	1105	human_factor_blood	5.027503724	1.932999004	62	452	395	651	651	499	3211	274	27430	GSM722395_None	Proerythroblast	Blood	GATA1	NA	NA	8411_sort_peaks.narrowPeak.bed	2.49E-05	17506
1	249	human_factor_blood	5.007737738	1.663521198	120	453	573	365	573	464	7671	216	22970	GSM1233869_GM10847	Lymphoblastoid	Blood	CTCF	NA	NA	42255_sort_peaks.narrowPeak.bed	2.60E-05	45359
1	99	human_factor_blood	4.994474631	1.79359462	81	454	499	545	545	499	4610	255	26031	GSM486281_GM19099	Lymphoblastoid	Blood	RELA	NA	NA	36303_sort_peaks.narrowPeak.bed	2.68E-05	13441
1	495	human_factor_blood	4.981127321	1.631376325	138	455	594	280	594	443	9172	198	21469	GSM935283_GM12878	B Lymphocyte	Blood	MAZ	NA	NA	45661_sort_peaks.narrowPeak.bed	2.76E-05	41300
1	1018	human_factor_blood	4.904975641	137.2601358	3	456	2	1047	1047	502	2	333	30639	GSM2445785_None	T Lymphocyte	Blood	EP300	NA	NA	72495_sort_peaks.narrowPeak.bed	3.28E-05	166
1	88	human_factor_blood	4.904375295	1.685873071	106	457	563	436	563	485	6578	230	24063	GSM1097884_None	Haematopoietic Progenitor Cell	Blood	RUNX1	NA	NA	36244_sort_peaks.narrowPeak.bed	3.28E-05	17983
1	825	human_factor_blood	4.902775686	1.641448174	126	458	591	327	591	459	8202	210	22439	GSM1534444_Kasumi-1	Myeloblast	Blood	EP300	NA	NA	53420_sort_peaks.narrowPeak.bed	3.28E-05	32163
1	708	human_factor_blood	4.893920111	1.802102474	77	459	493	565	565	506	4339	259	26302	GSM486278_GM18505	Lymphoblastoid	Blood	RELA	NA	NA	4945_sort_peaks.narrowPeak.bed	3.34E-05	12263
1	796	human_factor_blood	4.888470185	1.655148104	118	460	581	378	581	473	7551	218	23090	GSM489298_GM19240	Lymphoblastoid	Blood	CTCF	NA	NA	5047_sort_peaks.narrowPeak.bed	3.38E-05	50663
1	818	human_factor_blood	4.885012704	1.746109094	88	461	522	512	522	498	5175	248	25466	GSM1637306_Nalm6	B cell precursor	Blood	NR3C1	NA	NA	52959_sort_peaks.narrowPeak.bed	3.39E-05	21529
1	418	human_factor_blood	4.866602214	1.659293761	115	462	576	390	576	476	7315	221	23326	GSM1006870_GM10266	Lymphoblastoid	Blood	CTCF	NA	NA	45585_sort_peaks.narrowPeak.bed	3.53E-05	49780
1	943	human_factor_blood	4.864609557	1.64858056	120	463	586	365	586	471	7723	216	22918	ENCSR860UHK_2_GM12878	B Lymphocyte	Blood	CBFB	NA	NA	64692_sort_peaks.narrowPeak.bed	3.54E-05	27306
1	390	human_factor_blood	4.77799286	1.615226651	135	464	603	293	603	453	8999	201	21642	GSM1150961_Jurkat E6-1	T Lymphocyte	Blood	POLR2A	NA	NA	44234_sort_peaks.narrowPeak.bed	4.32E-05	44939
1	361	human_factor_blood	4.766761547	1.727117448	89	465	534	506	534	502	5289	247	25352	GSM1328844_LCL	Lymphoblastoid	Blood	TERF1	NA	NA	43825_sort_peaks.narrowPeak.bed	4.42E-05	16605
1	922	human_factor_blood	4.756898309	1.734231766	87	466	529	516	529	504	5138	249	25503	ENCSR278SQL_1_GM12878	B Lymphocyte	Blood	NBN	NA	NA	63182_sort_peaks.narrowPeak.bed	4.51E-05	12858
1	581	human_factor_blood	4.747207702	1.648688356	114	467	585	398	585	483	7277	222	23364	GSM803337_GM12891	Lymphoblastoid	Blood	PAX5	NA	NA	46158_sort_peaks.narrowPeak.bed	4.60E-05	26875
1	1201	human_factor_blood	4.72145678	1.673675633	103	468	569	450	569	496	6402	233	24239	GSM941219_LCL	Lymphoblastoid	Blood	NIPBL	NA	NA	9320_sort_peaks.narrowPeak.bed	4.87E-05	20760
1	911	human_factor_blood	4.699473311	1.620602233	126	469	600	327	600	465	8279	210	22362	ENCSR145XQO_2_GM12878	B Lymphocyte	Blood	HDGF	NA	NA	62849_sort_peaks.narrowPeak.bed	5.12E-05	29303
1	435	human_factor_blood	4.674978421	1.657528178	107	470	577	431	577	493	6738	229	23903	GSM749757_GM12874	B Lymphocyte	Blood	CTCF	NA	NA	45602_sort_peaks.narrowPeak.bed	5.40E-05	42523
1	974	human_factor_blood	4.624394134	1.59861309	136	471	620	288	620	460	9144	200	21497	GSM2218765_Jurkat	T Lymphocyte	Blood	POLR2A	NA	NA	69612_sort_peaks.narrowPeak.bed	6.06E-05	35920
1	205	human_factor_blood	4.585055803	1.637783367	111	472	592	417	592	494	7093	225	23548	GSM1195557_None	B Lymphocyte	Blood	MED1	NA	NA	40216_sort_peaks.narrowPeak.bed	6.62E-05	29105
1	506	human_factor_blood	4.516881908	1.739692742	79	473	525	553	553	517	4601	257	26040	GSM935281_GM18526	Lymphoblastoid	Blood	RELA	NA	NA	45672_sort_peaks.narrowPeak.bed	7.72E-05	13901
1	891	human_factor_blood	4.501059099	1.788559424	70	474	502	608	608	528	3930	266	26711	GSM1901542_Kasumi-1	Myeloblast	Blood	LYL1	NA	NA	58999_sort_peaks.narrowPeak.bed	7.99E-05	10165
1	578	human_factor_blood	4.48498308	1.591057113	131	475	626	306	626	469	8780	205	21861	GSM803399_GM12891	Lymphoblastoid	Blood	POLR2A	NA	NA	46155_sort_peaks.narrowPeak.bed	8.28E-05	43340
1	598	human_factor_blood	4.436452042	1.599846148	122	476	616	351	616	481	8050	214	22591	GSM1193665_Jurkat	T Lymphocyte	Blood	ERG	NA	NA	47416_sort_peaks.narrowPeak.bed	9.24E-05	30530
1	1167	human_factor_blood	4.433025264	26.33623846	4	477	7	1023	1023	502	14	332	30627	GSM2661790_THP-1	Monocyte	Blood	GLI2	NA	NA	86684_sort_peaks.narrowPeak.bed	9.29E-05	337
1	165	human_factor_blood	4.387914284	1.609594935	114	478	607	398	607	494	7411	222	23230	GSM1038278_MM1.S	B Lymphocyte	Blood	POLR2A	NA	NA	39028_sort_peaks.narrowPeak.bed	0.000102849	29699
1	990	human_factor_blood	4.361053865	1.652276222	96	479	584	479	584	514	5972	240	24669	GSM1845139_MV4;11	Leukemia Cell	Blood	POLR2A	NA	NA	69768_sort_peaks.narrowPeak.bed	0.000109183	17264
1	195	human_factor_blood	4.33308668	1.599630015	116	480	617	386	617	494	7596	220	23045	GSM1121092_MM1.S	B Lymphocyte	Blood	MED1	NA	NA	40016_sort_peaks.narrowPeak.bed	0.000116202	32063
1	861	human_factor_blood	4.3279524	1.599070183	116	481	618	386	618	495	7598	220	23043	GSM1850206_Jurkat	T Lymphocyte	Blood	POLR2A	NA	NA	56013_sort_peaks.narrowPeak.bed	0.00011734	26009
1	1027	human_factor_blood	4.318285174	1.568918681	135	482	640	293	640	472	9185	201	21456	GSM2474553_Jurkat	T Lymphocyte	Blood	LMO1	NA	NA	73854_sort_peaks.narrowPeak.bed	0.000119565	35839
1	1133	human_factor_blood	4.317992836	1.67435436	88	483	568	512	568	521	5358	248	25283	GSM850823_Kasumi-1	Myeloblast	Blood	RUNX1	NA	NA	8493_sort_peaks.narrowPeak.bed	0.000119565	15016
1	605	human_factor_blood	4.307593128	1.731146105	75	484	533	580	580	532	4362	261	26279	GSM1273197_None	Erythroid Progenitor Cell	Blood	LDB1	NA	NA	47774_sort_peaks.narrowPeak.bed	0.000122209	23121
1	174	human_factor_blood	4.288263631	1.703740783	80	485	549	551	551	528	4749	256	25892	GSM1084800_OCI-Ly7	B cell lymphoma	Blood	BACH2	NA	NA	39577_sort_peaks.narrowPeak.bed	0.000127508	14469
1	724	human_factor_blood	4.280719265	1.941247681	49	486	390	721	721	532	2477	287	28164	GSM486316_GM12878	B Lymphocyte	Blood	RELA	NA	NA	4969_sort_peaks.narrowPeak.bed	0.000129475	6615
1	455	human_factor_blood	4.267080366	1.653705604	92	487	582	500	582	523	5689	244	24952	GSM749704_GM12878	B Lymphocyte	Blood	CTCF	NA	NA	45623_sort_peaks.narrowPeak.bed	0.000133332	35367
1	253	human_factor_blood	4.235283417	1.615029414	104	488	604	446	604	513	6657	232	23984	GSM1233886_GM10847	Lymphoblastoid	Blood	STAG1	NA	NA	42270_sort_peaks.narrowPeak.bed	0.000143166	35204
1	512	human_factor_blood	4.225969105	1.579087234	121	489	632	358	632	493	8051	215	22590	GSM935325_GM19193	Lymphoblastoid	Blood	POLR2A	NA	NA	45678_sort_peaks.narrowPeak.bed	0.00014597	32783
1	38	human_factor_blood	4.216594192	2.445463674	27	490	170	831	831	497	1057	309	29584	GSM971334_None	Hematopoietic Stem Cell	Blood	EP300	NA	NA	33429_sort_peaks.narrowPeak.bed	0.000148851	2224
1	842	human_factor_blood	4.212593917	1.622816048	100	491	598	462	598	517	6344	236	24297	GSM1603222_Jurkat	T Lymphocyte	Blood	POLR2A	NA	NA	53720_sort_peaks.narrowPeak.bed	0.000149923	20364
1	345	human_factor_blood	4.204255673	1.55962421	133	492	644	302	644	479	9064	203	21577	GSM1252931_CUTLL1	T Lymphocyte	Blood	RUNX1	NA	NA	43099_sort_peaks.narrowPeak.bed	0.000152518	39215
1	93	human_factor_blood	4.193748875	1.761364357	67	493	516	622	622	544	3796	269	26845	GSM1097883_None	Haematopoietic Progenitor Cell	Blood	GATA2	NA	NA	36250_sort_peaks.narrowPeak.bed	0.000155936	11767
1	463	human_factor_blood	4.176314825	1.613218769	102	494	605	457	605	519	6518	234	24123	GSM935492_GM12878	B Lymphocyte	Blood	WRNIP1	NA	NA	45630_sort_peaks.narrowPeak.bed	0.000161995	25861
1	1078	human_factor_blood	4.146923318	1.577420788	117	495	634	383	634	504	7752	219	22889	GSM2473253_Raji	B Lymphocyte	Blood	POLR2A	NA	NA	81321_sort_peaks.narrowPeak.bed	0.000172987	41003
1	860	human_factor_blood	4.127980716	1.571855701	119	496	638	371	638	502	7925	217	22716	GSM1850205_Jurkat	T Lymphocyte	Blood	POLR2A	NA	NA	56012_sort_peaks.narrowPeak.bed	0.000180335	29545
1	791	human_factor_blood	4.12433663	1.580493274	114	497	630	398	630	508	7514	222	23127	GSM489293_GM12891	Lymphoblastoid	Blood	CTCF	NA	NA	5042_sort_peaks.narrowPeak.bed	0.000181489	47307
1	427	human_factor_blood	4.102206411	1.609675216	100	498	606	462	606	522	6385	236	24256	GSM749740_GM12865	B Lymphocyte	Blood	CTCF	NA	NA	45594_sort_peaks.narrowPeak.bed	0.000190593	39022
1	1022	human_factor_blood	4.062852204	1.775227771	62	499	508	651	651	553	3464	274	27177	GSM2452103_None	Hematopoietic stem and progenitor cell	Blood	TAL1	NA	NA	73728_sort_peaks.narrowPeak.bed	0.000208253	18069
1	665	human_factor_blood	4.027311446	1.755178736	64	500	518	641	641	553	3622	272	27019	GSM1333967_GM12878	B Lymphocyte	Blood	SPI1	NA	NA	48275_sort_peaks.narrowPeak.bed	0.00022556	8710
1	364	human_factor_blood	4.000614938	1.804636043	57	501	488	678	678	556	3116	279	27525	GSM1335529_THP-1	Monocyte	Blood	RAD21	NA	NA	43832_sort_peaks.narrowPeak.bed	0.000239381	16021
1	1137	human_factor_blood	3.990157392	19.40645016	4	502	10	1023	1023	512	19	332	30622	GSM2695659_None	Macrophage	Blood	STAT6	NA	NA	85053_sort_peaks.narrowPeak.bed	0.000244333	746
1	1194	human_factor_blood	3.989993542	1.598856402	99	503	619	467	619	530	6347	237	24294	GSM957614_RPMI-8402	T cell leukemia	Blood	TAL1	NA	NA	9201_sort_peaks.narrowPeak.bed	0.000244333	24688
1	527	human_factor_blood	3.935937472	1.573342001	107	504	637	431	637	524	7016	229	23625	GSM935465_PBDE	Erythroblast	Blood	GATA1	NA	NA	46025_sort_peaks.narrowPeak.bed	0.000276169	38608
1	105	human_factor_blood	3.926682697	1.6309518	86	505	595	518	595	539	5337	250	25304	GSM486295_GM12892	Lymphoblastoid	Blood	RELA	NA	NA	36317_sort_peaks.narrowPeak.bed	0.000281559	16485
1	984	human_factor_blood	3.911239568	1.621965823	88	506	599	512	599	539	5500	248	25141	GSM1845163_MV4;11	Leukemia Cell	Blood	POLR2A	NA	NA	69759_sort_peaks.narrowPeak.bed	0.000291174	16480
1	436	human_factor_blood	3.909852198	1.628734063	86	507	596	518	596	540	5343	250	25298	GSM749670_GM12875	B Lymphocyte	Blood	CTCF	NA	NA	45603_sort_peaks.narrowPeak.bed	0.00029153	30011
1	1114	human_factor_blood	3.901004123	2.4200912	25	508	179	843	843	510	985	311	29656	GSM2592799_None	Macrophage	Blood	CEBPB	NA	NA	84252_sort_peaks.narrowPeak.bed	0.000296944	2149
1	111	human_factor_blood	3.893249056	1.63382446	84	509	593	533	593	545	5192	252	25449	GSM486283_GM19099	Lymphoblastoid	Blood	RELA	NA	NA	36324_sort_peaks.narrowPeak.bed	0.000301701	15845
1	500	human_factor_blood	3.887821268	1.600157996	94	510	615	490	615	538	5985	242	24656	GSM1006885_GM13976	Lymphoblastoid	Blood	CTCF	NA	NA	45666_sort_peaks.narrowPeak.bed	0.000304896	34957
1	202	human_factor_blood	3.869018157	1.551907484	114	511	648	398	648	519	7618	222	23023	GSM1082306_Kasumi-1	Myeloblast	Blood	RUNX1T1	NA	NA	40164_sort_peaks.narrowPeak.bed	0.000317763	28364
1	1191	human_factor_blood	3.857140531	1.602218892	92	512	613	500	613	542	5837	244	24804	GSM957610_RPMI-8402	T cell leukemia	Blood	TCF12	NA	NA	9197_sort_peaks.narrowPeak.bed	0.000325936	20080
1	1084	human_factor_blood	3.827347834	1.562822225	106	513	641	436	641	530	6978	230	23663	GSM2467007_Jurkat	T Lymphocyte	Blood	TET2	NA	NA	81543_sort_peaks.narrowPeak.bed	0.0003484	65759
1	201	human_factor_blood	3.826394922	1.569371753	103	514	639	450	639	534	6734	233	23907	GSM1082308_Kasumi-1	Myeloblast	Blood	TCF12	NA	NA	40162_sort_peaks.narrowPeak.bed	0.000348486	23633
1	866	human_factor_blood	3.794047748	1.616924072	85	515	602	525	602	547	5306	251	25335	GSM1587923_MV4-11	Macrophage	Blood	CDK8	NA	NA	56375_sort_peaks.narrowPeak.bed	0.000374704	15028
1	1104	human_factor_blood	3.789502693	1.802419041	53	516	492	705	705	571	2884	283	27757	GSM722394_None	Proerythroblast	Blood	GATA1	NA	NA	8410_sort_peaks.narrowPeak.bed	0.000377912	15003
1	200	human_factor_blood	3.781610486	1.774247301	56	517	509	683	683	570	3104	280	27537	GSM1082311_Kasumi-1	Myeloblast	Blood	LMO2	NA	NA	40156_sort_peaks.narrowPeak.bed	0.000384098	7495
1	391	human_factor_blood	3.743829322	1.520990404	125	518	659	334	659	504	8589	211	22052	GSM1150962_Jurkat E6-1	T Lymphocyte	Blood	POLR2A	NA	NA	44235_sort_peaks.narrowPeak.bed	0.0004182	46072
1	1098	human_factor_blood	3.735138242	2.805254685	18	519	94	884	884	499	606	318	30035	GSM2661805_THP-1	Monocyte	Blood	GRIP1	NA	NA	83760_sort_peaks.narrowPeak.bed	0.000425831	2059
1	1139	human_factor_blood	3.72591768	2.236140912	28	520	245	828	828	531	1197	308	29444	GSM2695651_None	Macrophage	Blood	SPI1	NA	NA	85055_sort_peaks.narrowPeak.bed	0.000434132	1806
1	1099	human_factor_blood	3.707924837	16.03340324	4	521	12	1023	1023	519	23	332	30618	GSM2661802_THP-1	Monocyte	Blood	GRIP1	NA	NA	83761_sort_peaks.narrowPeak.bed	0.000451628	750
1	1082	human_factor_blood	3.705988671	1.849018024	47	522	456	733	733	570	2477	289	28164	GSM2679937_None	Monocyte	Blood	RELA	NA	NA	81421_sort_peaks.narrowPeak.bed	0.000452776	20602
1	594	human_factor_blood	3.691291458	2.385864049	24	523	189	847	847	520	957	312	29684	GSM1056913_None	B Lymphocyte	Blood	H2AZ	NA	NA	47098_sort_peaks.narrowPeak.bed	0.000467466	7237
1	355	human_factor_blood	3.69003985	1.562357637	99	524	642	467	642	544	6464	237	24177	GSM1313923_MM1.S	B Lymphocyte	Blood	POLR2A	NA	NA	43740_sort_peaks.narrowPeak.bed	0.00046792	23930
1	21	human_factor_blood	3.668863934	1.691089453	65	525	558	633	633	572	3806	271	26835	GSM468182_NB4	Promyelocytic cell	Blood	RARA	NA	NA	2465_sort_peaks.narrowPeak.bed	0.000490365	10252
1	701	human_factor_blood	3.657935961	1.768849561	54	526	512	694	694	577	2993	282	27648	GSM486269_GM19193	Lymphoblastoid	Blood	RELA	NA	NA	4938_sort_peaks.narrowPeak.bed	0.000501905	7530
1	549	human_factor_blood	3.604403703	1.509683611	122	527	664	351	664	514	8399	214	22242	GSM803434_GM12878	B Lymphocyte	Blood	EGR1	NA	NA	46126_sort_peaks.narrowPeak.bed	0.000566668	35975
1	362	human_factor_blood	3.571442093	1.744489302	55	528	523	691	691	581	3091	281	27550	GSM1328845_LCL	Lymphoblastoid	Blood	TERF2	NA	NA	43826_sort_peaks.narrowPeak.bed	0.000610193	7907
1	226	human_factor_blood	3.566973217	1.596787952	82	529	623	541	623	564	5153	254	25488	GSM1142696_GM06993, GM11992	Lymphoblastoid	Blood	TP53	NA	NA	41496_sort_peaks.narrowPeak.bed	0.000615339	20659
1	942	human_factor_blood	3.557723273	1.543736845	100	530	649	462	649	547	6599	236	24042	ENCSR860UHK_1_GM12878	B Lymphocyte	Blood	CBFB	NA	NA	64691_sort_peaks.narrowPeak.bed	0.000627399	21196
1	1173	human_factor_blood	3.523971057	1.780173465	50	531	504	715	715	583	2740	286	27901	GSM2345033_MV4;11	Leukemia Cell	Blood	BRD4	NA	NA	88453_sort_peaks.narrowPeak.bed	0.000676827	7217
1	237	human_factor_blood	3.517995023	1.524238436	107	532	656	431	656	540	7189	229	23452	GSM1164247_GM18522	Lymphoblastoid	Blood	POLR2A	NA	NA	41692_sort_peaks.narrowPeak.bed	0.000684914	32573
1	883	human_factor_blood	3.489880546	2.980154646	15	533	81	900	900	505	473	321	30168	GSM624142_THP-1	Monocyte	Blood	RXRA	NA	NA	5883_sort_peaks.narrowPeak.bed	0.000729349	1085
1	28	human_factor_blood	3.469180823	1.670508641	63	534	571	643	643	583	3719	273	26922	GSM651541_None	Haematopoietic Progenitor Cell	Blood	CTCF	NA	NA	3051_sort_peaks.narrowPeak.bed	0.000763521	19383
1	60	human_factor_blood	3.45907113	1.592682185	79	535	625	553	625	571	4957	257	25684	GSM1086294_Raji	B Lymphocyte	Blood	PAX5	NA	NA	34473_sort_peaks.narrowPeak.bed	0.000780042	16380
1	12	human_factor_blood	3.456692594	182.8738845	2	536	1	1065	1065	534	1	334	30640	GSM614005_Jurkat	T Lymphocyte	Blood	TAL1	NA	NA	1956_sort_peaks.narrowPeak.bed	0.000782863	81
1	1200	human_factor_blood	3.425068708	1.534192997	97	537	651	476	651	555	6410	239	24231	GSM941218_LCL	Lymphoblastoid	Blood	SMC1A	NA	NA	9319_sort_peaks.narrowPeak.bed	0.000840427	29264
1	600	human_factor_blood	3.404916002	1.524839705	100	538	655	462	655	552	6663	236	23978	GSM1265864_TIVE-LTC	T Lymphocyte	Blood	POLR2A	NA	NA	47730_sort_peaks.narrowPeak.bed	0.000878708	41808
1	977	human_factor_blood	3.383535862	1.502814533	110	539	669	424	669	544	7496	226	23145	GSM2218757_Jurkat	T Lymphocyte	Blood	CDK7	NA	NA	69615_sort_peaks.narrowPeak.bed	0.000921337	24709
1	395	human_factor_blood	3.373453029	1.506938686	107	540	667	431	667	546	7252	229	23389	GSM417829_None	T Lymphocyte	Blood	POLR2A	NA	NA	4458_sort_peaks.narrowPeak.bed	0.000941231	27306
1	589	human_factor_blood	3.344907038	1.505343298	106	541	668	436	668	548	7182	230	23459	GSM1010822_HL-60	Promyeloblast	Blood	GABPA	NA	NA	46261_sort_peaks.narrowPeak.bed	0.001003318	20729
1	509	human_factor_blood	3.337644158	1.494056069	112	542	674	413	674	543	7683	224	22958	GSM935530_GM18951	Lymphoblastoid	Blood	POLR2A	NA	NA	45675_sort_peaks.narrowPeak.bed	0.001018356	29487
1	291	human_factor_blood	3.329942393	1.59779279	73	543	622	590	622	585	4535	263	26106	GSM1234059_GM19099	Lymphoblastoid	Blood	STAG1	NA	NA	42427_sort_peaks.narrowPeak.bed	0.001034667	23481
1	583	human_factor_blood	3.314480929	1.496303513	109	544	670	426	670	547	7444	227	23197	GSM803334_GM12892	Lymphoblastoid	Blood	PAX5	NA	NA	46160_sort_peaks.narrowPeak.bed	0.001070196	30392
1	837	human_factor_blood	3.306975234	1.523904479	95	545	657	483	657	562	6297	241	24344	GSM1603217_Jurkat	T Lymphocyte	Blood	POLR2A	NA	NA	53715_sort_peaks.narrowPeak.bed	0.001086854	21314
1	1134	human_factor_blood	3.295908623	1.507101422	102	546	666	457	666	556	6874	234	23767	GSM850824_Kasumi-1	Myeloblast	Blood	RUNX1	NA	NA	8494_sort_peaks.narrowPeak.bed	0.001112863	21380
1	1103	human_factor_blood	3.274515088	1.682662682	56	547	564	683	683	598	3255	280	27386	GSM722393_None	Proerythroblast	Blood	GATA1	NA	NA	8409_sort_peaks.narrowPeak.bed	0.001166919	17571
1	1035	human_factor_blood	3.248642282	1.692677914	54	548	557	694	694	600	3114	282	27527	GSM2574790_GM12878	B Lymphocyte	Blood	ZMYM3	NA	NA	74652_sort_peaks.narrowPeak.bed	0.001236289	10137
1	499	human_factor_blood	3.241768718	1.47816476	115	549	684	390	684	541	7978	221	22663	GSM935640_GM12892	Lymphoblastoid	Blood	POLR2A	NA	NA	45665_sort_peaks.narrowPeak.bed	0.001253724	31661
1	453	human_factor_blood	3.234022398	1.661638874	58	550	574	670	670	598	3418	278	27223	GSM1003616_GM12878	B Lymphocyte	Blood	MAFK	NA	NA	45621_sort_peaks.narrowPeak.bed	0.001273966	15220
1	1008	human_factor_blood	3.22850349	1.487666857	108	551	682	429	682	554	7400	228	23241	GSM1976300_Raji	B Lymphocyte	Blood	MYC	NA	NA	70955_sort_peaks.narrowPeak.bed	0.001287917	28230
1	727	human_factor_blood	3.210315778	1.601740735	68	552	614	615	615	594	4190	268	26451	GSM486319_GM12878	B Lymphocyte	Blood	RELA	NA	NA	4972_sort_peaks.narrowPeak.bed	0.001340566	11084
1	3	human_factor_blood	3.125979059	1.618645636	62	553	601	651	651	602	3758	274	26883	GSM729852_IB4	Lymphocyte	Blood	SND1	NA	NA	1794_sort_peaks.narrowPeak.bed	0.001624946	13585
1	850	human_factor_blood	3.10801574	2.004410146	29	554	355	822	822	577	1379	307	29262	GSM1690574_MV4-11	Macrophage	Blood	FOS	NA	NA	55489_sort_peaks.narrowPeak.bed	0.001690509	4767
1	166	human_factor_blood	3.102699425	1.490924675	98	555	676	472	676	568	6631	238	24010	GSM1038277_MM1.S	B Lymphocyte	Blood	POLR2A	NA	NA	39043_sort_peaks.narrowPeak.bed	0.001708247	24430
1	421	human_factor_blood	3.099292617	1.598358802	65	556	621	633	633	603	3998	271	26643	GSM749711_GM12801	B Lymphocyte	Blood	CTCF	NA	NA	45588_sort_peaks.narrowPeak.bed	0.001718603	21938
1	1118	human_factor_blood	3.074641049	1.659977008	54	557	575	694	694	609	3169	282	27472	GSM722705_Kasumi-1	Myeloblast	Blood	RUNX1	NA	NA	8478_sort_peaks.narrowPeak.bed	0.001815711	8076
1	514	human_factor_blood	3.010027282	1.50713516	86	558	665	518	665	580	5694	250	24947	GSM1006873_GM20000	Lymphoblastoid	Blood	CTCF	NA	NA	45680_sort_peaks.narrowPeak.bed	0.002103205	35386
1	869	human_factor_blood	2.990829021	1.528389934	78	559	653	559	653	590	5060	258	25581	GSM558635_GM10861	Lymphocyte	Blood	VDR	NA	NA	566_sort_peaks.narrowPeak.bed	0.002194331	15554
1	146	human_factor_blood	2.989064968	1.444270326	118	560	700	378	700	546	8353	218	22288	GSM1022943_None	T Lymphocyte	Blood	BRD4	NA	NA	38340_sort_peaks.narrowPeak.bed	0.002199328	38360
1	726	human_factor_blood	2.984554917	1.589270575	63	561	628	643	643	611	3885	273	26756	GSM486318_GM12878	B Lymphocyte	Blood	RELA	NA	NA	4971_sort_peaks.narrowPeak.bed	0.002218325	10089
1	407	human_factor_blood	2.978434694	1.441778958	119	562	701	371	701	545	8443	217	22198	GSM1003465_DND-41	T Lymphocyte	Blood	H2AZ	NA	NA	45196_sort_peaks.narrowPeak.bed	0.002245805	46643
1	1119	human_factor_blood	2.977223361	1.688298203	48	563	559	726	726	616	2753	288	27888	GSM722706_Kasumi-1	Myeloblast	Blood	RUNX1	NA	NA	8479_sort_peaks.narrowPeak.bed	0.002248077	6682
1	744	human_factor_blood	2.957790573	1.459372438	105	564	692	440	692	565	7277	231	23364	GSM486458_GM18505	Lymphoblastoid	Blood	POLR2A	NA	NA	4983_sort_peaks.narrowPeak.bed	0.002346785	26633
1	982	human_factor_blood	2.919881856	1.494543065	86	565	672	518	672	585	5733	250	24908	GSM1845166_MV4;11	Leukemia Cell	Blood	POLR2A	NA	NA	69756_sort_peaks.narrowPeak.bed	0.002556305	17817
1	387	human_factor_blood	2.916668445	1.693584406	46	566	555	740	740	620	2624	290	28017	GSM1082934_None	T Lymphocyte	Blood	SRCAP	NA	NA	44131_sort_peaks.narrowPeak.bed	0.00257074	21772
1	1032	human_factor_blood	2.893742695	2.499095609	16	567	154	892	892	538	601	320	30040	GSM2574794_GM12878	B Lymphocyte	Blood	TP73	NA	NA	74649_sort_peaks.narrowPeak.bed	0.002705311	1714
1	61	human_factor_blood	2.87871544	1.603860155	57	568	610	678	678	619	3462	279	27179	GSM1086293_Raji	B Lymphocyte	Blood	PAX5	NA	NA	34475_sort_peaks.narrowPeak.bed	0.002795627	9432
1	890	human_factor_blood	2.864128704	1.519488165	75	569	660	580	660	603	4873	261	25768	GSM1892294_Raji	B Lymphocyte	Blood	POLR2A	NA	NA	58947_sort_peaks.narrowPeak.bed	0.002886038	39246
1	777	human_factor_blood	2.85961261	1.469545191	93	570	688	492	688	583	6331	243	24310	GSM486503_GM12891	Lymphoblastoid	Blood	POLR2A	NA	NA	5011_sort_peaks.narrowPeak.bed	0.002911089	20889
1	919	human_factor_blood	2.845496822	1.808512106	35	571	487	790	790	616	1851	301	28790	ENCSR207PFI_2_GM12878	B Lymphocyte	Blood	ZBED1	NA	NA	62981_sort_peaks.narrowPeak.bed	0.003001996	4034
1	1066	human_factor_blood	2.837184756	1.608487508	55	572	608	691	691	624	3324	281	27317	GSM2302875_MM1.S	B Lymphocyte	Blood	CCND2	NA	NA	76686_sort_peaks.narrowPeak.bed	0.003054655	10383
1	827	human_factor_blood	2.822373845	1.425492505	117	573	710	383	710	555	8353	219	22288	GSM1577746_None	T Lymphocyte	Blood	STAT5B	NA	NA	53629_sort_peaks.narrowPeak.bed	0.00315276	39631
1	385	human_factor_blood	2.821940151	1.552195462	65	574	647	633	647	618	4101	271	26540	GSM1082931_None	T Lymphocyte	Blood	POLR2A	NA	NA	44128_sort_peaks.narrowPeak.bed	0.00315276	34591
1	545	human_factor_blood	2.819652162	1.561139352	63	575	643	643	643	620	3946	273	26695	GSM803387_GM12878	B Lymphocyte	Blood	EP300	NA	NA	46122_sort_peaks.narrowPeak.bed	0.003163902	9995
1	353	human_factor_blood	2.816558834	1.428528098	114	576	708	398	708	561	8102	222	22539	GSM1296385_Jurkat	T Lymphocyte	Blood	CDK7	NA	NA	43592_sort_peaks.narrowPeak.bed	0.003180986	30139
1	213	human_factor_blood	2.779747536	1.580004208	58	577	631	670	670	626	3574	278	27067	GSM393957_None	T Lymphocyte	Blood	HDAC6	NA	NA	4126_sort_peaks.narrowPeak.bed	0.003456365	8881
1	232	human_factor_blood	2.744312725	1.522574932	69	578	658	613	658	616	4446	267	26195	GSM1159670_OCI-Ly7	B cell lymphoma	Blood	MAFK	NA	NA	41625_sort_peaks.narrowPeak.bed	0.003743712	14951
1	950	human_factor_blood	2.737621322	1.589687892	55	579	627	691	691	632	3359	281	27282	ENCSR961PPA_1_GM12878	B Lymphocyte	Blood	ATF2	NA	NA	64957_sort_peaks.narrowPeak.bed	0.003795274	18762
1	800	human_factor_blood	2.717373006	1.458848184	89	580	693	506	693	593	6069	247	24572	GSM489302_GM19239	Lymphoblastoid	Blood	CTCF	NA	NA	5051_sort_peaks.narrowPeak.bed	0.003969557	34406
1	91	human_factor_blood	2.701735584	2.036644717	23	581	337	854	854	591	1067	313	29574	GSM1097882_None	Haematopoietic Progenitor Cell	Blood	LYL1	NA	NA	36247_sort_peaks.narrowPeak.bed	0.004105317	2437
1	29	human_factor_blood	2.701273337	1.488151801	77	582	681	565	681	609	5102	259	25539	GSM325895_None	T Lymphocyte	Blood	CTCF	NA	NA	3060_sort_peaks.narrowPeak.bed	0.004105317	23499
1	148	human_factor_blood	2.673381497	1.401919171	122	583	726	351	726	553	8858	214	21783	GSM1022946_None	T Lymphocyte	Blood	POLR2A	NA	NA	38361_sort_peaks.narrowPeak.bed	0.004370116	42401
1	147	human_factor_blood	2.670427024	1.422741626	105	584	711	440	711	578	7419	231	23222	GSM1022949_None	T Lymphocyte	Blood	POLR2A	NA	NA	38342_sort_peaks.narrowPeak.bed	0.004392413	32291
1	382	human_factor_blood	2.644093744	1.577900107	54	585	633	694	694	637	3316	282	27325	GSM1082927_None	T Lymphocyte	Blood	H2AZ	NA	NA	44124_sort_peaks.narrowPeak.bed	0.004659007	25626
1	704	human_factor_blood	2.581219655	1.737427038	35	586	526	790	790	634	1922	301	28719	GSM486274_GM18505	Lymphoblastoid	Blood	RELA	NA	NA	4941_sort_peaks.narrowPeak.bed	0.005375585	3997
1	229	human_factor_blood	2.56317876	3.953591204	7	587	38	981	981	535	164	329	30477	GSM1142702_GM12878	B Lymphocyte	Blood	TP53	NA	NA	41502_sort_peaks.narrowPeak.bed	0.005594047	640
1	851	human_factor_blood	2.547819464	2.456041989	14	588	166	912	912	555	533	322	30108	GSM1690575_MV4-11	Macrophage	Blood	FOS	NA	NA	55490_sort_peaks.narrowPeak.bed	0.005785571	1806
1	444	human_factor_blood	2.536028478	1.439784739	86	589	702	518	702	603	5909	250	24732	GSM935558_GM12878	B Lymphocyte	Blood	USF2	NA	NA	45611_sort_peaks.narrowPeak.bed	0.005934706	20887
1	653	human_factor_blood	2.533522667	1.768816743	32	590	513	808	808	637	1721	304	28920	GSM1290184_GM12878	B Lymphocyte	Blood	EP300	NA	NA	47885_sort_peaks.narrowPeak.bed	0.005958931	3726
1	357	human_factor_blood	2.52684607	1.402600432	106	591	724	436	724	584	7578	230	23063	GSM1314121_KOPT-K1	T Lymphocyte	Blood	BRD4	NA	NA	43742_sort_peaks.narrowPeak.bed	0.006041009	29019
1	503	human_factor_blood	2.526102557	1.405366938	104	592	721	446	721	586	7410	232	23231	GSM935291_GM15510	Lymphoblastoid	Blood	POLR2A	NA	NA	45669_sort_peaks.narrowPeak.bed	0.006041138	27242
1	907	human_factor_blood	2.52277154	7.226454722	4	593	24	1023	1023	547	51	332	30590	GSM762835_Jurkat	T Lymphocyte	Blood	TAT	NA	NA	5976_sort_peaks.narrowPeak.bed	0.006077385	422
1	1033	human_factor_blood	2.517176516	1.53179983	58	594	652	670	670	639	3673	278	26968	GSM2574793_GM12878	B Lymphocyte	Blood	DRAP1	NA	NA	74650_sort_peaks.narrowPeak.bed	0.006145823	15097
1	531	human_factor_blood	2.510834728	1.404822485	103	595	722	450	722	589	7334	233	23307	GSM803537_GM12878	B Lymphocyte	Blood	TAF1	NA	NA	46108_sort_peaks.narrowPeak.bed	0.006225745	25578
1	854	human_factor_blood	2.502750296	1.437208777	85	596	704	525	704	608	5843	251	24798	GSM804013_None	Erythroblast	Blood	GATA1	NA	NA	5573_sort_peaks.narrowPeak.bed	0.006332081	28874
1	1077	human_factor_blood	2.477449175	1.415139824	94	597	716	490	716	601	6599	242	24042	GSM2473252_Raji	B Lymphocyte	Blood	POLR2A	NA	NA	81320_sort_peaks.narrowPeak.bed	0.00670069	30012
1	562	human_factor_blood	2.451772177	1.413375791	93	598	717	492	717	602	6529	243	24112	GSM803411_GM12878	B Lymphocyte	Blood	ZEB1	NA	NA	46139_sort_peaks.narrowPeak.bed	0.007096916	25894
1	970	human_factor_blood	2.448402773	1.457797491	74	599	695	589	695	628	4973	262	25668	GSM2150335_Kasumi-1	Myeloblast	Blood	RUNX1	NA	NA	69541_sort_peaks.narrowPeak.bed	0.00714025	13651
1	820	human_factor_blood	2.443848303	1.643463314	40	600	589	765	765	651	2328	296	28313	GSM1637309_Nalm6	B cell precursor	Blood	NR3C1	NA	NA	52962_sort_peaks.narrowPeak.bed	0.007203498	7204
1	352	human_factor_blood	2.431708255	1.397209004	101	601	728	460	728	596	7208	235	23433	GSM1252943_CUTLL1	T Lymphocyte	Blood	EP300	NA	NA	43111_sort_peaks.narrowPeak.bed	0.007395376	31184
1	690	human_factor_blood	2.408546064	4.234095677	6	602	36	991	991	543	131	330	30510	GSM1334004_GM12878	B Lymphocyte	Blood	EP300	NA	NA	48312_sort_peaks.narrowPeak.bed	0.007787543	438
1	548	human_factor_blood	2.380326678	1.465904136	68	603	690	615	690	636	4521	268	26120	GSM803341_GM12878	B Lymphocyte	Blood	RXRA	NA	NA	46125_sort_peaks.narrowPeak.bed	0.008296578	13076
1	279	human_factor_blood	2.312352966	1.593429824	42	604	624	757	757	662	2521	294	28120	GSM1234008_GM18505	Lymphoblastoid	Blood	STAG1	NA	NA	42382_sort_peaks.narrowPeak.bed	0.009686193	11448
1	1019	human_factor_blood	2.302456215	22.92096906	2	605	8	1065	1065	559	8	334	30633	GSM2445784_None	T Lymphocyte	Blood	EP300	NA	NA	72496_sort_peaks.narrowPeak.bed	0.009893078	196
1	780	human_factor_blood	2.2784241	1.382175917	97	606	734	476	734	605	6955	239	23686	GSM486504_GM12891	Lymphoblastoid	Blood	POLR2A	NA	NA	5012_sort_peaks.narrowPeak.bed	0.010438697	24459
1	477	human_factor_blood	2.27258007	1.411726929	81	607	718	545	718	623	5628	255	25013	GSM935612_GM12878	B Lymphocyte	Blood	STAT1	NA	NA	45643_sort_peaks.narrowPeak.bed	0.010562683	19246
1	457	human_factor_blood	2.241426218	1.421646196	75	608	713	580	713	634	5152	261	25489	GSM935507_GM12878	B Lymphocyte	Blood	NFYB	NA	NA	45625_sort_peaks.narrowPeak.bed	0.011329564	20777
1	24	human_factor_blood	2.228402641	3.409696745	7	609	63	981	981	551	190	329	30451	GSM761687_Raji	B Lymphocyte	Blood	EBNA1BP2	NA	NA	2638_sort_peaks.narrowPeak.bed	0.01165529	1014
1	971	human_factor_blood	2.182030911	1.808586039	24	610	486	847	847	648	1250	312	29391	GSM2150334_Kasumi-1	Myeloblast	Blood	RUNX1	NA	NA	69542_sort_peaks.narrowPeak.bed	0.012947391	2242
1	350	human_factor_blood	2.17095087	1.357364867	104	611	747	446	747	601	7607	232	23034	GSM1252941_CUTLL1	T Lymphocyte	Blood	BRD4	NA	NA	43109_sort_peaks.narrowPeak.bed	0.013260226	36809
1	82	human_factor_blood	2.168488483	1.457907105	60	612	694	665	694	657	3976	276	26665	GSM1138985_None	Lymphocyte	Blood	CTCF	NA	NA	35498_sort_peaks.narrowPeak.bed	0.013313833	16646
1	859	human_factor_blood	2.150478578	1.353296705	105	613	751	440	751	601	7704	231	22937	GSM1850204_Jurkat	T Lymphocyte	Blood	POLR2A	NA	NA	56011_sort_peaks.narrowPeak.bed	0.013854918	27864
1	37	human_factor_blood	2.143151526	1.383281615	85	614	732	525	732	624	6026	251	24615	GSM894086_MM1.S	B Lymphocyte	Blood	POLR2A	NA	NA	33201_sort_peaks.narrowPeak.bed	0.0140677	21062
1	880	human_factor_blood	2.128772535	1.454434302	59	615	697	667	697	660	3914	277	26727	GSM782158_BL-41	B Lymphocyte	Blood	CTCF	NA	NA	5830_sort_peaks.narrowPeak.bed	0.014517618	22631
1	41	human_factor_blood	2.126999763	1.574267235	39	616	635	770	770	674	2359	297	28282	GSM971336_None	None	Blood	EP300	NA	NA	33436_sort_peaks.narrowPeak.bed	0.014553335	9815
1	483	human_factor_blood	2.119644925	1.406889449	73	617	720	590	720	642	5049	263	25592	GSM935556_GM12878	B Lymphocyte	Blood	RFX5	NA	NA	45649_sort_peaks.narrowPeak.bed	0.014777907	15889
1	526	human_factor_blood	2.117600394	1.377444205	86	618	738	518	738	625	6123	250	24518	GSM935462_PBDE	Erythroblast	Blood	POLR2A	NA	NA	46024_sort_peaks.narrowPeak.bed	0.014823615	25320
1	699	human_factor_blood	2.107891154	1.363887918	93	619	744	492	744	618	6714	243	23927	GSM1366932_CUTLL1	T Lymphocyte	Blood	KDM6B	NA	NA	48576_sort_peaks.narrowPeak.bed	0.01513426	47427
1	887	human_factor_blood	2.106950256	1.421977366	67	620	712	622	712	651	4567	269	26074	GSM1892291_Raji	B Lymphocyte	Blood	POLR2A	NA	NA	58944_sort_peaks.narrowPeak.bed	0.015142621	20242
1	715	human_factor_blood	2.087335246	1.518454118	45	621	661	746	746	676	2832	291	27809	GSM486301_GM10847	Lymphoblastoid	Blood	RELA	NA	NA	4960_sort_peaks.narrowPeak.bed	0.01581671	6901
1	140	human_factor_blood	2.065537185	1.60789675	34	622	609	797	797	676	2005	302	28636	GSM722165_Jurkat E6-1	T Lymphocyte	Blood	TAL1	NA	NA	37390_sort_peaks.narrowPeak.bed	0.016604104	4713
1	633	human_factor_blood	2.00248433	7.255165096	3	623	23	1047	1047	564	38	333	30603	GSM1290164_Jurkat	T Lymphocyte	Blood	REST	NA	NA	47865_sort_peaks.narrowPeak.bed	0.019167728	1163
1	90	human_factor_blood	2.00146913	1.76299416	23	624	515	854	854	664	1226	313	29415	GSM1097879_None	Haematopoietic Progenitor Cell	Blood	ERG	NA	NA	36246_sort_peaks.narrowPeak.bed	0.019181797	2294
1	746	human_factor_blood	1.995906204	1.353520812	89	625	750	506	750	627	6442	247	24199	GSM486462_GM19099	Lymphoblastoid	Blood	POLR2A	NA	NA	4985_sort_peaks.narrowPeak.bed	0.019397992	22180
1	207	human_factor_blood	1.99012468	1.346376315	93	626	753	492	753	624	6782	243	23859	GSM1195558_None	B Lymphocyte	Blood	CDK9	NA	NA	40227_sort_peaks.narrowPeak.bed	0.019626551	25348
1	2	human_factor_blood	1.966120251	1.826730452	20	627	471	871	871	656	1026	316	29615	GSM729853_IB4	Lymphocyte	Blood	RBPJ	NA	NA	1793_sort_peaks.narrowPeak.bed	0.020708813	3744
1	1172	human_factor_blood	1.960716804	2.146264026	13	628	283	919	919	610	564	323	30077	GSM2345034_MV4;11	Leukemia Cell	Blood	BRD4	NA	NA	88452_sort_peaks.narrowPeak.bed	0.020934691	1176
1	747	human_factor_blood	1.959707351	1.341799511	93	629	758	492	758	626	6800	243	23841	GSM486463_GM19099	Lymphoblastoid	Blood	POLR2A	NA	NA	4986_sort_peaks.narrowPeak.bed	0.020950047	24651
1	828	human_factor_blood	1.943481355	1.318069297	111	630	768	417	768	605	8345	225	22296	GSM1577747_None	T Lymphocyte	Blood	STAT5B	NA	NA	53630_sort_peaks.narrowPeak.bed	0.021713064	38141
1	5	human_factor_blood	1.930487764	1.353732692	83	631	749	536	749	639	5977	253	24664	GSM449527_Jurkat E6-1	T Lymphocyte	Blood	CREBBP	NA	NA	1935_sort_peaks.narrowPeak.bed	0.022337053	17888
1	980	human_factor_blood	1.928548502	1.402235814	63	632	725	643	725	667	4330	273	26311	GSM1845169_MV4;11	Leukemia Cell	Blood	POLR2A	NA	NA	69753_sort_peaks.narrowPeak.bed	0.022401517	11114
1	459	human_factor_blood	1.915615498	1.372254624	73	633	739	590	739	654	5155	263	25486	GSM1003605_GM12878	B Lymphocyte	Blood	ESRRA	NA	NA	45627_sort_peaks.narrowPeak.bed	0.023042192	16869
1	870	human_factor_blood	1.901442049	1.49470179	42	634	671	757	757	687	2673	294	27968	GSM558634_GM10861	Lymphocyte	Blood	VDR	NA	NA	567_sort_peaks.narrowPeak.bed	0.023769043	6696
1	76	human_factor_blood	1.890637059	1.699220298	24	635	552	847	847	678	1327	312	29314	GSM837994_CCRF-CEM	T Lymphocyte	Blood	RUNX1	NA	NA	35483_sort_peaks.narrowPeak.bed	0.024329446	10977
1	602	human_factor_blood	1.878155017	1.526931614	37	636	654	778	778	689	2297	299	28344	GSM1265871_TIVE-LTC	T Lymphocyte	Blood	LANA	NA	NA	47737_sort_peaks.narrowPeak.bed	0.024999474	9457
1	520	human_factor_blood	1.874539707	1.342947228	84	637	757	533	757	642	6093	252	24548	GSM671402_None	Lymphocyte	Blood	STAT5B	NA	NA	4592_sort_peaks.narrowPeak.bed	0.025168879	17219
1	32	human_factor_blood	1.862222568	1.392891283	62	638	730	651	730	673	4282	274	26359	GSM317592_None	Proerythroblast	Blood	H2AZ	NA	NA	3300_sort_peaks.narrowPeak.bed	0.025852334	13850
1	728	human_factor_blood	1.85258054	1.356863931	75	639	748	580	748	656	5355	261	25286	GSM486322_GM12891	Lymphoblastoid	Blood	RELA	NA	NA	4973_sort_peaks.narrowPeak.bed	0.02639135	16780
1	855	human_factor_blood	1.837760019	1.401604392	58	640	727	670	727	679	3970	278	26671	GSM804014_None	Erythroblast	Blood	GATA1	NA	NA	5574_sort_peaks.narrowPeak.bed	0.027264844	16827
1	529	human_factor_blood	1.828682058	1.315379646	98	641	771	472	771	628	7305	238	23336	GSM935461_Raji	B Lymphocyte	Blood	POLR2A	NA	NA	46027_sort_peaks.narrowPeak.bed	0.02779732	30620
1	830	human_factor_blood	1.80031153	1.332617476	83	642	762	536	762	647	6053	253	24588	GSM1577749_None	T Lymphocyte	Blood	STAT5B	NA	NA	53632_sort_peaks.narrowPeak.bed	0.029627598	35059
1	70	human_factor_blood	1.792407217	1.681403849	23	643	565	854	854	687	1283	313	29358	GSM585588_Kasumi-1	Myeloblast	Blood	RUNX1T1	NA	NA	35300_sort_peaks.narrowPeak.bed	0.030081627	2508
1	1170	human_factor_blood	1.792355818	5.990975103	3	644	30	1047	1047	574	46	333	30595	GSM2661798_THP-1	Monocyte	Blood	GRIP1	NA	NA	86687_sort_peaks.narrowPeak.bed	0.030081627	509
1	774	human_factor_blood	1.753111257	1.315541142	89	645	770	506	770	640	6588	247	24053	GSM486498_GM12878	B Lymphocyte	Blood	POLR2A	NA	NA	5008_sort_peaks.narrowPeak.bed	0.032875475	23229
1	987	human_factor_blood	1.73897156	1.481691709	38	646	683	775	775	701	2428	298	28213	GSM1845143_MV4;11	Leukemia Cell	Blood	BRD4	NA	NA	69764_sort_peaks.narrowPeak.bed	0.03391087	5202
1	862	human_factor_blood	1.724484725	1.378813858	58	647	737	670	737	685	4027	278	26614	GSM558631_GM10855	Lymphocyte	Blood	VDR	NA	NA	561_sort_peaks.narrowPeak.bed	0.035006928	11376
1	849	human_factor_blood	1.687963102	1.320740108	79	648	766	553	766	656	5785	257	24856	GSM1644615_OCI-Ly7	B cell lymphoma	Blood	KMT2D	NA	NA	55405_sort_peaks.narrowPeak.bed	0.038019369	19256
1	667	human_factor_blood	1.677947828	1.300751884	91	649	784	503	784	645	6806	245	23835	GSM1333969_GM12878	B Lymphocyte	Blood	CEBPA	NA	NA	48277_sort_peaks.narrowPeak.bed	0.038803659	19963
1	81	human_factor_blood	1.677756976	1.699668661	20	650	551	871	871	691	1100	316	29541	GSM837996_CCRF-CEM	T Lymphocyte	Blood	TAL1	NA	NA	35489_sort_peaks.narrowPeak.bed	0.038803659	3124
1	122	human_factor_blood	1.666024864	91.39763426	1	651	3	1094	1094	583	1	335	30640	GSM945601_None	Monocyte	Blood	IRF5	NA	NA	37178_sort_peaks.narrowPeak.bed	0.039804957	38
1	1097	human_factor_blood	1.650567858	3.244173717	5	652	69	1004	1004	575	142	331	30499	GSM2661804_THP-1	Monocyte	Blood	GRIP1	NA	NA	83759_sort_peaks.narrowPeak.bed	0.041183908	777
1	719	human_factor_blood	1.639990563	1.707610183	19	653	546	881	881	693	1039	317	29602	GSM486307_GM18951	Lymphoblastoid	Blood	RELA	NA	NA	4964_sort_peaks.narrowPeak.bed	0.042134638	2113
1	839	human_factor_blood	1.611389047	1.380067103	51	654	736	710	736	700	3517	285	27124	GSM1603219_Jurkat	T Lymphocyte	Blood	POLR2A	NA	NA	53717_sort_peaks.narrowPeak.bed	0.044934117	11596
1	917	human_factor_blood	1.608051086	1.971491426	12	655	373	928	928	652	565	324	30076	ENCSR205SKQ_2_GM12878	B Lymphocyte	Blood	YBX1	NA	NA	62978_sort_peaks.narrowPeak.bed	0.045211678	1579
1	108	human_factor_blood	1.594099326	1.325811635	68	656	764	615	764	678	4922	268	25719	GSM486290_GM15510	Lymphoblastoid	Blood	RELA	NA	NA	36321_sort_peaks.narrowPeak.bed	0.046616519	15340
1	1102	human_factor_blood	1.579929737	4.919549517	3	657	33	1047	1047	579	56	333	30585	GSM722392_None	Proerythroblast	Blood	GATA1	NA	NA	8408_sort_peaks.narrowPeak.bed	0.048089239	295
1	547	human_factor_blood	1.572310021	1.302296833	78	658	782	559	782	666	5773	258	24868	GSM803347_GM12878	B Lymphocyte	Blood	USF1	NA	NA	46124_sort_peaks.narrowPeak.bed	0.048866034	23851
1	56	human_factor_blood	1.56530305	1.304505998	76	659	779	570	779	669	5609	260	25032	GSM1070129_MM1.S	B Lymphocyte	Blood	POLR2A	NA	NA	33931_sort_peaks.narrowPeak.bed	0.049585482	21229
1	438	human_factor_blood	1.56453136	1.428179997	39	660	709	770	770	713	2580	297	28061	GSM935482_GM12878	B Lymphocyte	Blood	YY1	NA	NA	45605_sort_peaks.narrowPeak.bed	0.049598405	6669
1	384	human_factor_blood	1.561061626	4.833214337	3	661	34	1047	1047	581	57	333	30584	GSM1082930_None	T Lymphocyte	Blood	H2AZ	NA	NA	44127_sort_peaks.narrowPeak.bed	0.049920614	732
