# Supplementary material for: Histone H3 lysine 27 acetylation profile undergoes two global shifts in undernourished children and suggests altered one-carbon metabolism
Source: Clin Epigenetics. 2021 Sep 26;13:182. doi: 10.1186/s13148-021-01173-8 (PMC8474848; doi:10.1186/s13148-021-01173-8)
Supplement: Supplementary file 10 — Additional file 10: Table S9. H3K4me3 differential analysis results for 1-year-old children. [file 13148_2021_1173_MOESM10_ESM.csv]

Table S9. H3K4me3 differential analysis results for 1-year-old children.
	baseMean	log2FoldChange	lfcSE	stat	pvalue	padj
chr19_45003203_45005651	321.8519929	0.232523355	0.032838807	7.080749091	1.43E-12	5.71E-08
chr1_145214487_145216322	65.75637116	-0.404288934	0.06439235	-6.278524316	3.42E-10	3.59E-06
chr9_67789591_67794928	473.9169377	0.249888216	0.039545259	6.319043608	2.63E-10	3.59E-06
chrX_129113602_129119163	304.3139799	0.210466264	0.033566194	6.270185455	3.61E-10	3.59E-06
chr12_9835911_9839078	85.98738164	-0.336812392	0.054098142	-6.225951147	4.79E-10	3.81E-06
chr17_71226562_71230057	483.9819956	0.224527942	0.03706195	6.05817933	1.38E-09	9.14E-06
chr10_42529151_42530382	14.97231525	-0.800785386	0.133324457	-6.006290241	1.90E-09	9.81E-06
chr11_47196980_47199573	421.0127884	0.207898053	0.034648269	6.000243481	1.97E-09	9.81E-06
chr7_11081483_11082449	12.7491031	-0.798125314	0.133637359	-5.972321825	2.34E-09	1.03E-05
chr13_33104164_33106836	77.06199353	-0.282527502	0.047586538	-5.937130782	2.90E-09	1.15E-05
chr11_102285267_102288592	91.21773912	-0.305371032	0.051970521	-5.875850899	4.21E-09	1.52E-05
chr21_34774089_34779792	413.7262703	0.185560962	0.031893994	5.818053389	5.95E-09	1.69E-05
chr4_185373914_185375525	26.14885626	-0.482950831	0.082804951	-5.832390786	5.46E-09	1.69E-05
chr7_97909624_97915404	334.1617364	0.215826743	0.037078574	5.820794105	5.86E-09	1.69E-05
chr3_189887330_189888495	31.95548273	-0.477133296	0.082231559	-5.802313657	6.54E-09	1.74E-05
chr1_198134581_198137503	80.27267637	-0.327685575	0.057178485	-5.730924357	9.99E-09	1.92E-05
chr18_2686932_2688228	36.42427513	-0.433595853	0.075620368	-5.733850106	9.82E-09	1.92E-05
chr2_74733541_74735913	294.4910743	0.198240702	0.034549716	5.73783877	9.59E-09	1.92E-05
chr5_96292474_96294655	54.82041994	-0.341569138	0.059628989	-5.728239577	1.01E-08	1.92E-05
chr6_130069194_130071493	69.94745123	-0.296284591	0.051526184	-5.750175344	8.92E-09	1.92E-05
chr6_170707450_170708757	31.12745357	-1.033485013	0.180180479	-5.735832303	9.70E-09	1.92E-05
chr2_231305259_231307431	58.80559607	-0.345039847	0.060491326	-5.70395576	1.17E-08	1.94E-05
chr8_81420874_81422155	39.98718192	-0.41455313	0.072557176	-5.713468335	1.11E-08	1.94E-05
chr8_133686833_133688564	184.2543747	0.208681495	0.036558857	5.708096803	1.14E-08	1.94E-05
chr1_114322827_114324035	35.8400074	-0.439616489	0.077679221	-5.659383346	1.52E-08	1.95E-05
chr1_143267335_143268736	33.16282254	-0.578895726	0.101943946	-5.678568966	1.36E-08	1.95E-05
chr1_179856539_179857838	34.42006569	-0.402638174	0.071168991	-5.657494523	1.54E-08	1.95E-05
chr12_100535001_100537535	310.6116085	0.188281852	0.033287541	5.656225965	1.55E-08	1.95E-05
chr2_54140341_54141111	10.48843062	-0.787154461	0.138918379	-5.666309003	1.46E-08	1.95E-05
chr2_174816061_174817737	41.68368097	-0.386498521	0.068424247	-5.648560818	1.62E-08	1.95E-05
chr22_41863412_41866534	397.0296115	0.202413379	0.035649308	5.677904827	1.36E-08	1.95E-05
chr3_135904807_135907311	55.36766462	-0.371655988	0.065761299	-5.651591374	1.59E-08	1.95E-05
chr6_108878256_108884949	869.8112427	0.200570372	0.035536778	5.644022382	1.66E-08	1.95E-05
chr8_74657441_74660738	356.3533771	0.176706668	0.031248227	5.654934304	1.56E-08	1.95E-05
chr2_10828489_10831276	502.0282014	0.172360235	0.030605518	5.631671853	1.78E-08	1.95E-05
chr2_91612603_91613351	30.34907344	-0.509497883	0.090375717	-5.637552857	1.72E-08	1.95E-05
chr3_30669992_30678976	232.0575363	-0.239822932	0.04260436	-5.629070195	1.81E-08	1.95E-05
chr17_37023602_37029489	695.6611801	0.168232453	0.02991874	5.622979292	1.88E-08	1.97E-05
chr8_57122044_57125874	563.6949128	0.192054435	0.034206409	5.61457457	1.97E-08	2.01E-05
chr2_106411134_106416389	172.4032461	-0.23622882	0.042150966	-5.604351215	2.09E-08	2.08E-05
chr10_47242561_47244437	105.6404694	0.233005667	0.041610448	5.59969132	2.15E-08	2.09E-05
chr9_44989468_44994882	378.0536051	0.232394187	0.04157261	5.590079256	2.27E-08	2.15E-05
chr13_52157408_52160967	527.5626309	0.187886129	0.033640884	5.585053327	2.34E-08	2.16E-05
chr5_102593655_102596769	336.2657163	0.189945221	0.034043816	5.579433888	2.41E-08	2.18E-05
chr2_90375163_90376649	80.04424883	-0.45545483	0.081793641	-5.568340367	2.57E-08	2.28E-05
chr15_66110697_66112683	44.51677792	-0.392124895	0.070515318	-5.560846992	2.68E-08	2.32E-05
chr2_202389783_202390710	16.14908444	-0.695922543	0.125633821	-5.539293	3.04E-08	2.45E-05
chr5_80050517_80052350	51.58760429	-0.347789858	0.062808499	-5.537305649	3.07E-08	2.45E-05
chr6_7106752_7110916	588.3074115	0.187807459	0.033862728	5.546140932	2.92E-08	2.45E-05
chr7_152159735_152162846	379.0136411	0.187074864	0.033741181	5.544407629	2.95E-08	2.45E-05
chr1_23693631_23696842	551.7866704	0.175010491	0.031695461	5.521626325	3.36E-08	2.62E-05
chr12_1905087_1907201	255.212967	0.216209188	0.039223237	5.512272951	3.54E-08	2.71E-05
chr9_45436733_45443897	614.6784999	0.385571614	0.070162588	5.495401817	3.90E-08	2.93E-05
chr15_58919483_58921799	102.3842119	-0.271978536	0.049565299	-5.487277203	4.08E-08	2.95E-05
chr7_74305136_74307935	432.7067773	0.205894397	0.037515363	5.488268753	4.06E-08	2.95E-05
chr6_107779502_107782159	457.3106819	0.18270074	0.03338697	5.47221686	4.44E-08	3.16E-05
chr11_116799946_116803742	130.1756521	-0.214637133	0.039312186	-5.459811774	4.77E-08	3.24E-05
chr19_7741094_7747574	331.4164643	0.207755991	0.038116862	5.450500951	5.02E-08	3.24E-05
chr20_18267857_18270326	354.0303794	0.177627848	0.032521828	5.461803969	4.71E-08	3.24E-05
chr3_15641698_15644615	431.6425021	0.162673369	0.029850544	5.449594736	5.05E-08	3.24E-05
chr3_171756664_171761283	385.1149823	0.199819512	0.036640427	5.453525724	4.94E-08	3.24E-05
chr8_94927878_94930836	285.398718	0.184823241	0.033915719	5.449486085	5.05E-08	3.24E-05
chr9_70644567_70651239	520.408509	0.265011878	0.048654339	5.446829227	5.13E-08	3.24E-05
chr13_41577600_41582710	156.389812	-0.290353048	0.053379507	-5.439410475	5.35E-08	3.33E-05
chr14_77786114_77789048	437.6089437	0.199201975	0.036665222	5.432995202	5.54E-08	3.36E-05
chr5_137798950_137803004	489.0536382	0.197150668	0.036292873	5.432214459	5.57E-08	3.36E-05
chr10_42395465_42397414	42.18005014	-0.520539613	0.095883198	-5.428892922	5.67E-08	3.37E-05
chr6_336121_340366	130.1289036	-0.291097387	0.053722937	-5.418493512	6.01E-08	3.48E-05
chr9_66552522_66554609	162.3887771	0.280491948	0.051771997	5.417831357	6.03E-08	3.48E-05
chr10_124175927_124177100	34.00275192	-0.379379462	0.070058601	-5.415173242	6.12E-08	3.48E-05
chr15_66693660_66694967	26.85593171	-0.467111011	0.086455829	-5.402886264	6.56E-08	3.63E-05
chr7_66308475_66311064	358.5790034	0.184858579	0.034212645	5.403223811	6.55E-08	3.63E-05
chr9_117158961_117161450	225.4221453	0.177474351	0.032877288	5.398083714	6.74E-08	3.67E-05
chr9_35603240_35606887	353.5159675	0.186439311	0.034566431	5.393652382	6.90E-08	3.71E-05
chr20_3386853_3390157	389.3994324	0.166548563	0.030948464	5.381480666	7.39E-08	3.87E-05
chr20_43661214_43662174	17.71303478	-0.690232465	0.128253176	-5.381796267	7.37E-08	3.87E-05
chr11_65081379_65084651	236.2382987	0.219496881	0.040812533	5.3781734	7.52E-08	3.89E-05
chr1_26361042_26363109	251.6085742	0.197476546	0.036750977	5.373368576	7.73E-08	3.94E-05
chr10_7549767_7551430	19.51467546	-0.618039325	0.1151847	-5.365637299	8.07E-08	4.07E-05
chr1_11967685_11970405	248.396273	0.186661079	0.034818018	5.361048383	8.27E-08	4.08E-05
chr5_56140959_56142440	27.35125993	-0.453786426	0.084655987	-5.360358334	8.31E-08	4.08E-05
chr2_54794813_54802719	281.0836525	-0.18816624	0.035165626	-5.350857161	8.75E-08	4.20E-05
chr2_90391005_90391751	31.80332012	-0.509069899	0.095133732	-5.351097747	8.74E-08	4.20E-05
chr20_46136614_46137705	24.5302771	-0.443874036	0.083010325	-5.347214766	8.93E-08	4.23E-05
chr3_186761403_186763666	50.44599208	-0.336516506	0.063009916	-5.34069125	9.26E-08	4.34E-05
chr11_122525582_122528866	412.4964704	0.17123356	0.032088229	5.336335722	9.48E-08	4.34E-05
chrX_103410267_103412786	161.7600751	0.195097042	0.036549423	5.337896673	9.40E-08	4.34E-05
chr10_30022611_30026587	391.7628132	0.176937924	0.033197076	5.329925	9.83E-08	4.45E-05
chr9_80626100_80626830	14.05644739	-0.72034485	0.135212826	-5.327489068	9.96E-08	4.45E-05
chr17_71187575_71190592	338.5336456	0.177119423	0.033262919	5.32483097	1.01E-07	4.47E-05
chr12_46863705_46864738	18.44329893	-0.563843182	0.105968992	-5.320831815	1.03E-07	4.52E-05
chr15_20854315_20855559	29.34016437	-0.596872519	0.112224622	-5.31855229	1.05E-07	4.53E-05
chr8_28557928_28560939	360.116728	0.18642535	0.035084881	5.313552263	1.08E-07	4.60E-05
chr17_44230657_44232135	33.45944868	-0.500410397	0.094285553	-5.307392077	1.11E-07	4.71E-05
chr2_234473986_234476049	273.6948423	0.174464259	0.032910445	5.301182081	1.15E-07	4.82E-05
chr1_161740431_161742683	49.12486815	-0.326182695	0.061640916	-5.291658758	1.21E-07	4.98E-05
chr17_56593768_56597503	409.9272261	0.16629505	0.031424215	5.291939683	1.21E-07	4.98E-05
chr19_13258077_13269053	1767.518471	0.170818425	0.032361605	5.278428702	1.30E-07	5.29E-05
chr12_57520802_57524090	154.5244187	0.199162209	0.03778949	5.270306938	1.36E-07	5.42E-05
chr16_21609660_21613762	460.4479486	0.150290765	0.028514666	5.270647993	1.36E-07	5.42E-05
chr17_40538114_40541878	461.5518419	0.171380732	0.032536157	5.267393173	1.38E-07	5.45E-05
chr1_47798556_47801308	385.4994852	0.156182218	0.029761546	5.247785755	1.54E-07	5.58E-05
chr13_45149249_45152990	539.2744234	0.19762579	0.037660109	5.247616023	1.54E-07	5.58E-05
chr17_7357883_7360389	302.1462321	0.165624462	0.031513094	5.255734723	1.47E-07	5.58E-05
chr17_37948132_37950496	64.83909985	-0.296882522	0.05643303	-5.260793562	1.43E-07	5.58E-05
chr18_19432671_19433843	21.3209111	-0.576920652	0.109856059	-5.251605212	1.51E-07	5.58E-05
chr19_40948208_40951482	453.6439369	0.206616271	0.039365981	5.248599566	1.53E-07	5.58E-05
chr5_55006939_55009074	339.1684318	0.184908931	0.035234622	5.247932907	1.54E-07	5.58E-05
chr7_74987251_74990077	431.6432186	0.206784326	0.039338418	5.256549068	1.47E-07	5.58E-05
chrX_139012636_139016306	243.9462731	0.197047233	0.037523323	5.251326797	1.51E-07	5.58E-05
chr18_51776917_51777928	20.52381571	-0.538378911	0.102677601	-5.243392022	1.58E-07	5.65E-05
chr1_207514771_207515384	13.11269521	-0.627446327	0.119929947	-5.231773552	1.68E-07	5.66E-05
chr10_14602617_14607791	182.9247157	-0.234976354	0.044909209	-5.232253203	1.67E-07	5.66E-05
chr10_75350838_75351882	19.22179718	-0.500133023	0.095508984	-5.236502389	1.64E-07	5.66E-05
chr10_111827278_111830573	90.25241115	-0.299446155	0.057228434	-5.232471581	1.67E-07	5.66E-05
chr2_230700146_230701137	24.55084758	-0.486364508	0.092881094	-5.236420944	1.64E-07	5.66E-05
chr4_140236245_140237886	42.42068339	-0.367892507	0.070225154	-5.238756849	1.62E-07	5.66E-05
chr5_137363734_137365594	42.55894924	-0.368839778	0.070489443	-5.232553421	1.67E-07	5.66E-05
chr1_148176035_148177912	233.2265976	0.257369952	0.04922817	5.228103196	1.71E-07	5.73E-05
chr12_4937745_4939587	41.73567704	-0.339404823	0.064948574	-5.225747076	1.73E-07	5.74E-05
chr2_202644281_202647168	475.8264388	0.179886753	0.034440654	5.223093431	1.76E-07	5.74E-05
chr21_47741851_47745992	456.4016198	0.17748961	0.033979885	5.223372831	1.76E-07	5.74E-05
chr1_247493650_247496509	320.7330951	0.170519982	0.032697021	5.215153398	1.84E-07	5.95E-05
chr2_87811343_87814107	58.5414224	-0.320252654	0.061429169	-5.213364593	1.85E-07	5.95E-05
chr12_117255768_117258053	259.2481772	0.173327715	0.033283297	5.207648513	1.91E-07	6.09E-05
chr1_120566275_120569604	84.36416732	-0.351979657	0.067667315	-5.201619938	1.98E-07	6.15E-05
chr12_56222182_56225676	580.169319	0.151863504	0.029193538	5.201956158	1.97E-07	6.15E-05
chr7_2557943_2564659	848.2404762	0.16561438	0.031826792	5.203615209	1.95E-07	6.15E-05
chr1_183438982_183443272	728.0546511	0.167310492	0.032248159	5.188218343	2.12E-07	6.30E-05
chr1_206133688_206139659	841.4645976	0.182089806	0.035123493	5.184273844	2.17E-07	6.30E-05
chr10_80826201_80831805	601.7747162	0.172485994	0.033254712	5.186813681	2.14E-07	6.30E-05
chr14_23753952_23756621	292.4307042	0.193912114	0.037400412	5.184758786	2.16E-07	6.30E-05
chr14_51287012_51291742	135.3424276	-0.194171962	0.037387499	-5.193499642	2.06E-07	6.30E-05
chr14_68285518_68287887	355.8073527	0.180184357	0.034692684	5.193727846	2.06E-07	6.30E-05
chr17_19280108_19283023	397.09354	0.167486264	0.032265366	5.190899172	2.09E-07	6.30E-05
chr3_197280765_197283627	441.2019173	0.182756563	0.035221007	5.188851126	2.12E-07	6.30E-05
chr9_101896936_101898793	37.04316514	-0.416434908	0.080206092	-5.19206082	2.08E-07	6.30E-05
chr12_104457089_104459712	399.8807397	0.191961737	0.037109655	5.172824598	2.31E-07	6.60E-05
chr6_24774130_24777203	438.6567465	0.183132851	0.035402754	5.172841929	2.31E-07	6.60E-05
chr14_53227016_53227684	7.928421657	-0.92396694	0.17875448	-5.168916254	2.35E-07	6.66E-05
chr14_61806964_61815689	268.4182221	-0.199966029	0.038689273	-5.168513456	2.36E-07	6.66E-05
chr3_33136835_33139644	332.5433386	0.210285994	0.04071496	5.164833618	2.41E-07	6.75E-05
chr14_105863936_105866414	203.5717831	0.197558286	0.038328217	5.154382372	2.54E-07	6.99E-05
chr2_25895014_25897530	303.9123061	0.179289234	0.034769481	5.156511619	2.52E-07	6.99E-05
chr8_59929643_59930783	30.64862456	-0.391654472	0.075974096	-5.155105404	2.53E-07	6.99E-05
chr7_66458940_66462916	670.9280712	0.177948156	0.034549275	5.150561243	2.60E-07	7.08E-05
chr19_21687702_21690340	340.0506395	0.178502249	0.034690528	5.145561644	2.67E-07	7.14E-05
chr6_312550_313628	25.07060006	-0.467020346	0.090766965	-5.145267819	2.67E-07	7.14E-05
chr9_82196441_82197572	25.20831133	-0.412648657	0.080201598	-5.145142601	2.67E-07	7.14E-05
chr15_52773536_52774809	27.84286456	-0.416772645	0.08106654	-5.141117987	2.73E-07	7.25E-05
chr18_32624286_32626813	59.96237036	-0.325257094	0.063304016	-5.138016697	2.78E-07	7.29E-05
chr20_35574320_35581023	835.848651	0.136487695	0.026579197	5.135132437	2.82E-07	7.29E-05
chr3_69142920_69145462	56.95184018	-0.312356935	0.060802105	-5.137271758	2.79E-07	7.29E-05
chr6_149651297_149652677	24.20991332	-0.474356456	0.092375566	-5.135085786	2.82E-07	7.29E-05
chr2_178976532_178978814	287.2437739	0.163360449	0.031851723	5.128778962	2.92E-07	7.49E-05
chr8_107281353_107284693	404.1747338	0.147163198	0.028709972	5.125856602	2.96E-07	7.51E-05
chr8_142137252_142142297	394.2715104	0.171255351	0.033408909	5.12603843	2.96E-07	7.51E-05
chr1_61546979_61550034	255.5700504	0.175209115	0.034189532	5.124642145	2.98E-07	7.51E-05
chr13_20531022_20536007	588.1145687	0.165798031	0.032418731	5.114266501	3.15E-07	7.61E-05
chr13_111363563_111369586	962.3592199	0.165628566	0.032367972	5.117051096	3.10E-07	7.61E-05
chr14_23035837_23039546	104.0405724	-0.249154788	0.048687004	-5.117480403	3.10E-07	7.61E-05
chr17_7736698_7749353	1166.407849	0.17185032	0.033604084	5.11397123	3.15E-07	7.61E-05
chr19_11447380_11451165	154.1586905	0.235826975	0.046089804	5.116684243	3.11E-07	7.61E-05
chr2_61403164_61406113	365.4493904	0.173546296	0.033924671	5.115636762	3.13E-07	7.61E-05
chr4_141071104_141076135	692.1170969	0.1763156	0.034475638	5.114208508	3.15E-07	7.61E-05
chr3_48341320_48344012	348.7590341	0.169012216	0.033078174	5.10947844	3.23E-07	7.75E-05
chr1_24125780_24128541	252.4434518	0.196589207	0.038519609	5.103613774	3.33E-07	7.79E-05
chr11_14376828_14378050	19.38707369	-0.499691982	0.097959072	-5.101028137	3.38E-07	7.79E-05
chr14_58819806_58820902	29.44598591	-0.384115336	0.075305455	-5.100763754	3.38E-07	7.79E-05
chr2_90392020_90393374	51.8180402	-0.47074098	0.092209244	-5.105138686	3.31E-07	7.79E-05
chr3_167561353_167562159	17.19883419	-0.640890539	0.125645354	-5.100789775	3.38E-07	7.79E-05
chr6_25085673_25086613	23.43665252	-0.532141051	0.104202649	-5.106790029	3.28E-07	7.79E-05
chr8_7212004_7213358	130.8015118	0.286274692	0.056110822	5.101951495	3.36E-07	7.79E-05
chr20_30638913_30642329	192.5664456	0.254653005	0.050009942	5.092047614	3.54E-07	8.05E-05
chr4_156536195_156536824	11.02132871	-0.748141558	0.146927613	-5.09190576	3.54E-07	8.05E-05
chr8_81454623_81455793	23.84366474	-0.566194995	0.111211639	-5.091148727	3.56E-07	8.05E-05
chr2_54280916_54281885	19.93698901	-0.492143255	0.096787863	-5.084762087	3.68E-07	8.28E-05
chr21_27540698_27543970	418.4917041	0.199697913	0.039283391	5.083520223	3.71E-07	8.29E-05
chr15_82336144_82340648	480.1702015	0.172486924	0.033952306	5.080271234	3.77E-07	8.37E-05
chr2_121009025_121013545	460.5695492	0.161342967	0.031763615	5.079490125	3.78E-07	8.37E-05
chr19_49402561_49405063	303.7939995	0.177777765	0.035029039	5.075153971	3.87E-07	8.51E-05
chr5_54633556_54634672	21.37582185	-0.526151592	0.10368895	-5.074326537	3.89E-07	8.51E-05
chr6_157237284_157237932	16.90702213	-0.526740532	0.103865745	-5.071359478	3.95E-07	8.59E-05
chr3_122413962_122415024	19.2422253	-0.500395012	0.09877638	-5.065937936	4.06E-07	8.75E-05
chr5_74821437_74822406	25.94449573	-0.462454332	0.091269424	-5.066914108	4.04E-07	8.75E-05
chr11_129763988_129766462	256.1525802	0.160360559	0.031674747	5.06272576	4.13E-07	8.85E-05
chr1_245132350_245135860	463.9929268	0.183620683	0.036321051	5.055489224	4.29E-07	9.14E-05
chr19_42363115_42366105	315.5735405	0.156501413	0.030980797	5.051561818	4.38E-07	9.18E-05
chr22_47157256_47161260	427.2656738	0.163617573	0.032388608	5.051701357	4.38E-07	9.18E-05
chr3_52488570_52491357	252.3702762	0.169833117	0.033619926	5.051561332	4.38E-07	9.18E-05
chr13_100157501_100159843	48.14951085	-0.317187337	0.06291288	-5.041691536	4.61E-07	9.62E-05
chr14_89816960_89818471	43.28180207	-0.385540712	0.076517356	-5.038604765	4.69E-07	9.72E-05
chr12_54809308_54814146	461.5014583	0.186580275	0.037043995	5.036721268	4.74E-07	9.73E-05
chr2_101178182_101180791	274.915212	0.207741409	0.041247459	5.036465618	4.74E-07	9.73E-05
chr2_208027307_208032910	694.5740015	0.146319096	0.029064901	5.034219677	4.80E-07	9.80E-05
chr12_49317728_49320053	294.9336854	0.201025793	0.039965282	5.030010633	4.90E-07	9.96E-05
chr3_112193066_112194326	25.06858582	-0.452483812	0.0900065	-5.027234825	4.98E-07	0.000100569
chr1_78313005_78313484	9.248433108	-0.778144012	0.154821426	-5.026074427	5.01E-07	0.000100668
chr12_123712696_123714981	76.10607039	-0.256344556	0.051116253	-5.014932468	5.31E-07	0.000105088
chr3_152000331_152004219	108.117047	-0.277044251	0.055240966	-5.01519566	5.30E-07	0.000105088
chr8_61590024_61594259	448.2964782	0.193554768	0.038583394	5.016530356	5.26E-07	0.000105088
chr1_100859688_100860581	21.08469292	-0.465843479	0.093078708	-5.004833942	5.59E-07	0.000105501
chr10_115438497_115441417	508.9926514	0.163375652	0.032618044	5.0087508	5.48E-07	0.000105501
chr10_126489793_126491860	282.1544675	0.179121337	0.035781007	5.006045202	5.56E-07	0.000105501
chr12_27862464_27865194	479.6544898	0.178042481	0.035547778	5.008540437	5.48E-07	0.000105501
chr17_53044395_53047452	482.1136839	0.166840447	0.03329195	5.01143508	5.40E-07	0.000105501
chr18_74201935_74208847	738.8807728	0.179277851	0.035792917	5.008752183	5.48E-07	0.000105501
chr19_5718597_5721336	343.3820497	0.166303702	0.03321956	5.006198188	5.55E-07	0.000105501
chr19_12898812_12905836	1005.184682	0.168468995	0.033617575	5.01133688	5.41E-07	0.000105501
chr3_107800439_107801315	19.75544202	-0.534041327	0.106704883	-5.004844309	5.59E-07	0.000105501
chr4_89299246_89301190	277.6022345	0.212719359	0.042485056	5.006921877	5.53E-07	0.000105501
chr17_1528671_1533842	441.9262417	0.197832555	0.039539635	5.003398638	5.63E-07	0.000105788
chr1_236686344_236688967	493.3818534	0.194734236	0.038968055	4.997278866	5.81E-07	0.000107272
chr10_63700743_63704117	90.94320273	-0.288007508	0.057642851	-4.996413324	5.84E-07	0.000107272
chr17_34889580_34892320	406.4392641	0.171966451	0.034425432	4.995331673	5.87E-07	0.000107272
chr19_44257420_44260501	362.8079255	0.171814776	0.034385409	4.996735034	5.83E-07	0.000107272
chr6_108615174_108617589	374.3507069	0.178801939	0.035789365	4.995951693	5.85E-07	0.000107272
chr8_71063995_71066097	52.98184021	-0.423497348	0.08473386	-4.997970697	5.79E-07	0.000107272
chr17_76752179_76753258	19.50110462	-0.536251383	0.10738262	-4.993837758	5.92E-07	0.000107612
chr19_40696103_40698906	269.2667378	0.182910084	0.036636169	4.992609443	5.96E-07	0.000107806
chr1_156022342_156026090	512.9577855	0.184255206	0.037000246	4.979837343	6.36E-07	0.000113691
chr13_41633064_41637479	779.2527908	0.15789377	0.031707377	4.979717254	6.37E-07	0.000113691
chr8_71313037_71317546	572.5450225	0.169138823	0.033965494	4.979725035	6.37E-07	0.000113691
chr2_20645633_20649642	294.7198374	0.200498004	0.040281424	4.977430861	6.44E-07	0.000114528
chr4_78814330_78815246	25.00548208	-0.518807535	0.104297998	-4.974280878	6.55E-07	0.000115889
chr10_48184906_48186822	116.0787936	0.211215178	0.042501706	4.969569344	6.71E-07	0.000116666
chr20_7547619_7548356	10.53486836	-0.808446995	0.162638765	-4.970813656	6.67E-07	0.000116666
chr6_143162893_143167932	298.6716614	-0.186558199	0.037538521	-4.969780254	6.70E-07	0.000116666
chr7_12016959_12018062	12.56997151	-0.670717291	0.134942444	-4.970395296	6.68E-07	0.000116666
chr2_231289797_231291615	54.69590632	-0.366483813	0.073759907	-4.968604625	6.74E-07	0.000116738
chr1_83973566_83974984	30.71433732	-0.406743613	0.081909485	-4.965769414	6.84E-07	0.000117067
chr1_222816569_222819099	436.0190054	0.174721932	0.035207596	4.96262041	6.95E-07	0.000117067
chr10_102287681_102290512	428.8176117	0.167868867	0.033813316	4.964578685	6.89E-07	0.000117067
chr11_65428639_65432118	454.0532584	0.171317455	0.034527189	4.961812966	6.98E-07	0.000117067
chr13_44715051_44717326	228.2083926	0.173451365	0.03496	4.96142348	7.00E-07	0.000117067
chr16_50580843_50584275	223.1000311	0.207247059	0.041752922	4.963654046	6.92E-07	0.000117067
chr17_58676151_58680644	760.3087828	0.140206575	0.028237228	4.965309454	6.86E-07	0.000117067
chr9_107688063_107690953	399.6809882	0.184167021	0.037077216	4.967121021	6.80E-07	0.000117067
chr1_36021614_36024752	449.6421475	0.161625725	0.032613264	4.955827891	7.20E-07	0.000118987
chr3_107240968_107245528	727.7600003	0.160046561	0.032291899	4.956245017	7.19E-07	0.000118987
chr6_90882751_90883664	20.886159	-0.534491843	0.107833819	-4.956625353	7.17E-07	0.000118987
chr5_118649079_118649889	13.72765448	-0.697023872	0.140694921	-4.954150902	7.26E-07	0.000119522
chr10_11190804_11193585	80.34230502	-0.269228941	0.054392752	-4.949720894	7.43E-07	0.000121583
chr19_14115589_14118572	231.7306014	0.194523895	0.039310246	4.948427338	7.48E-07	0.000121583
chr8_61728733_61730034	31.4314529	-0.380083665	0.076806617	-4.948579661	7.48E-07	0.000121583
chr15_40474558_40476793	53.53916265	-0.329667683	0.066673435	-4.944513239	7.63E-07	0.000123547
chr6_149885851_149889291	432.6719173	0.163661791	0.033117864	4.941797897	7.74E-07	0.00012427
chr7_150372856_150374955	51.99776398	-0.320293467	0.064812699	-4.941831958	7.74E-07	0.00012427
chr14_50437173_50440168	72.01349955	-0.252544985	0.051112524	-4.940960965	7.77E-07	0.000124304
chr15_21909877_21911273	35.20591428	-0.419285813	0.084899833	-4.938594107	7.87E-07	0.000125093
chr17_36857299_36864156	1001.538046	0.15034031	0.030444559	4.938166699	7.89E-07	0.000125093
chr17_30681744_30684219	59.97012757	-0.388467509	0.078684704	-4.937014299	7.93E-07	0.000125335
chr15_54573443_54573933	9.893975836	-0.839757387	0.170122707	-4.936186352	7.97E-07	0.00012537
chr5_59994685_59997084	356.0819706	0.169285242	0.034302092	4.935128743	8.01E-07	0.000125555
chr9_135544371_135547438	450.3340917	0.172176027	0.03490271	4.933027523	8.10E-07	0.000126416
chr11_6702835_6705690	395.2005743	0.158758394	0.03220034	4.930332929	8.21E-07	0.000127544
chr4_81104227_81107571	381.5010987	0.151364046	0.030704096	4.929767187	8.23E-07	0.000127544
chr11_47269026_47271515	387.7266445	0.163236718	0.03313197	4.926864275	8.36E-07	0.000128761
chr16_31083310_31087078	624.1876438	0.178637849	0.036261362	4.926396564	8.38E-07	0.000128761
chr7_135650051_135652597	60.78024747	-0.319742223	0.064917222	-4.925383665	8.42E-07	0.000128844
chr8_63950458_63952742	308.3895661	0.170017479	0.034522954	4.924766197	8.45E-07	0.000128844
chr2_263154_266328	334.4024163	0.192463977	0.039107842	4.921365269	8.59E-07	0.000130556
chr4_174088717_174092101	487.7978679	0.176996361	0.035969819	4.920690859	8.62E-07	0.000130556
chr12_57502362_57506639	564.6106665	0.175893352	0.035766767	4.917787345	8.75E-07	0.000132005
chr3_57993580_57996495	335.4296049	0.175077365	0.035608073	4.916788559	8.80E-07	0.000132179
chr16_70560269_70562000	42.57977433	-0.375989199	0.076494548	-4.915241782	8.87E-07	0.000132726
chr10_6017471_6020791	413.6827963	0.172221009	0.035066133	4.911320264	9.05E-07	0.000133403
chr11_10323391_10330264	777.9323311	0.148672311	0.030265801	4.912221319	9.01E-07	0.000133403
chr12_122149200_122151854	301.3478441	0.160008059	0.032577891	4.911553587	9.04E-07	0.000133403
chr21_33982982_33986212	565.9201439	0.185219109	0.037709916	4.911681873	9.03E-07	0.000133403
chr1_212586852_212588975	240.29346	0.190699218	0.038893741	4.903082399	9.43E-07	0.000133521
chr10_89633533_89635428	39.54699723	-0.400227224	0.081533685	-4.908734617	9.17E-07	0.000133521
chr12_6959789_6962878	299.9681544	0.184800843	0.0376937	4.902698374	9.45E-07	0.000133521
chr12_102270216_102272991	313.6090589	0.179858468	0.036632438	4.909814282	9.12E-07	0.000133521
chr14_56582445_56588118	455.7516509	0.169850462	0.034644878	4.902613899	9.46E-07	0.000133521
chr16_4565075_4566494	37.64080057	-0.377026341	0.076840032	-4.906639544	9.27E-07	0.000133521
chr16_14725647_14728732	440.0610733	0.148528435	0.03027909	4.905313649	9.33E-07	0.000133521
chr19_24276358_24277062	12.8981332	-0.666328659	0.135809997	-4.906329964	9.28E-07	0.000133521
chr2_181995422_181996867	39.10167658	-0.348364894	0.070988667	-4.90733108	9.23E-07	0.000133521
chr4_99848225_99851796	593.2810423	0.156350965	0.03187256	4.905503802	9.32E-07	0.000133521
chr7_111843886_111848089	559.1167139	0.171275186	0.034926656	4.903852994	9.40E-07	0.000133521
chr7_148786447_148789574	428.7803963	0.159023112	0.03240588	4.90723013	9.24E-07	0.000133521
chr10_93168548_93171347	322.2086833	0.170936888	0.03489189	4.899043506	9.63E-07	0.000134068
chr12_28840477_28841109	9.248361696	-0.759138614	0.154916696	-4.900302121	9.57E-07	0.000134068
chr16_28856464_28859038	338.9040046	0.158130287	0.032270888	4.900090951	9.58E-07	0.000134068
chr7_75070367_75073084	392.3962325	0.172679187	0.035247263	4.899080764	9.63E-07	0.000134068
chr1_213223699_213225768	267.6182266	0.162411956	0.033158088	4.898109885	9.68E-07	0.000134237
chr7_138914881_138917911	457.1410169	0.163398316	0.033366963	4.897008979	9.73E-07	0.000134523
chrY_1459482_1462133	190.1580762	0.2209609	0.045141815	4.894816499	9.84E-07	0.00013556
chr1_65884859_65888004	382.8019576	0.167390723	0.03425613	4.886445893	1.03E-06	0.000135811
chr10_35414734_35418025	359.359313	0.160495887	0.032821878	4.889905744	1.01E-06	0.000135811
chr11_33794446_33797129	360.8819891	0.186880438	0.038204004	4.891645301	1.00E-06	0.000135811
chr11_65243731_65246141	285.2233025	0.147754394	0.030224181	4.888615368	1.02E-06	0.000135811
chr17_36953870_36957064	323.2295159	0.16905909	0.034575673	4.889538669	1.01E-06	0.000135811
chr19_5628230_5629682	32.84881629	-0.353511899	0.072344071	-4.886535882	1.03E-06	0.000135811
chr2_182029400_182030728	38.84637567	-0.312026209	0.063795854	-4.891010764	1.00E-06	0.000135811
chr3_105758780_105759228	9.888533767	-0.811665606	0.16609822	-4.886660462	1.03E-06	0.000135811
chr4_99347056_99347757	11.03305889	-0.800110894	0.163672752	-4.888479523	1.02E-06	0.000135811
chr6_15410884_15411481	10.82802762	-0.716385457	0.146569822	-4.887673639	1.02E-06	0.000135811
chr9_6756198_6760538	561.7573011	0.160120673	0.032764506	4.887016326	1.02E-06	0.000135811
chrX_118369366_118371918	192.4229377	0.181660354	0.037168211	4.88751949	1.02E-06	0.000135811
chr12_9946155_9947854	51.70465586	-0.313250499	0.064145107	-4.883466772	1.04E-06	0.000137423
chr17_2531910_2532672	17.38894629	-0.578326395	0.118499508	-4.880411775	1.06E-06	0.000137492
chr2_74647887_74649881	231.0360086	0.190622344	0.039057568	4.880548228	1.06E-06	0.000137492
chr20_30696875_30699203	385.088771	0.183865918	0.037676429	4.8801312	1.06E-06	0.000137492
chr3_23336321_23336882	13.50256019	-0.625991182	0.128225031	-4.881973322	1.05E-06	0.000137492
chr8_126441003_126448324	627.770132	0.176955106	0.036259876	4.880190653	1.06E-06	0.000137492
chr7_33168001_33170367	314.5867628	0.158923469	0.032576528	4.878465521	1.07E-06	0.000138208
chr12_108953422_108957858	751.8769225	0.154768086	0.031748487	4.874817752	1.09E-06	0.000139898
chr21_35012908_35016435	417.2975793	0.14750782	0.030259324	4.874789026	1.09E-06	0.000139898
chr13_33107576_33110522	75.27153526	-0.255892623	0.052509627	-4.873251633	1.10E-06	0.000140538
chr8_63799622_63800031	8.896269433	-1.107055276	0.227207539	-4.872440768	1.10E-06	0.000140664
chr3_179064079_179067008	370.3180158	0.168182441	0.034542063	4.868917089	1.12E-06	0.000142283
chr8_127567952_127571411	458.9257231	0.18435716	0.03786358	4.868983902	1.12E-06	0.000142283
chr10_125849508_125854508	370.9399186	0.220496322	0.045293785	4.868136409	1.13E-06	0.000142393
chr3_169687499_169688270	19.09029981	-0.526527534	0.10819314	-4.866551923	1.14E-06	0.000143085
chr11_108367585_108369985	324.1177804	0.159843663	0.0328657	4.863540493	1.15E-06	0.00014331
chr19_3505176_3508117	308.3898336	0.193962229	0.039884192	4.863135437	1.16E-06	0.00014331
chr3_170966137_170967165	23.12546385	-0.408232803	0.08393979	-4.86340036	1.15E-06	0.00014331
chr6_57085717_57088230	401.6263644	0.168908373	0.034731792	4.863220866	1.15E-06	0.00014331
chr7_115864234_115865237	28.84199662	-0.42353224	0.087083534	-4.863516903	1.15E-06	0.00014331
chr19_10340356_10342535	245.5227851	0.176122738	0.036230868	4.86112384	1.17E-06	0.000144325
chr2_232570293_232577799	1425.741979	0.151876113	0.031270479	4.856852793	1.19E-06	0.000147015
chr12_118813467_118816150	265.415721	0.155438322	0.032014947	4.855179748	1.20E-06	0.000147804
chr1_118470657_118474165	566.1738511	0.137327462	0.028307308	4.851307755	1.23E-06	0.000149795
chr10_17268731_17274771	739.0452867	0.153004986	0.03153824	4.851411633	1.23E-06	0.000149795
chr9_86237092_86239492	297.78012	0.16858706	0.034771749	4.848391713	1.24E-06	0.000151548
chr18_44675517_44678152	392.6519487	0.165911659	0.034233563	4.846461869	1.26E-06	0.000152563
chr5_148927759_148932156	863.5839869	0.144969364	0.029919046	4.845387234	1.26E-06	0.000152925
chr21_40176487_40180676	383.0183852	0.17463258	0.036051999	4.843908433	1.27E-06	0.000153137
chr5_130662678_130663415	12.35953034	-0.614423264	0.126842242	-4.843995613	1.27E-06	0.000153137
chr1_3815175_3818516	318.5100857	0.163378394	0.033742364	4.841936868	1.29E-06	0.000154166
chr4_159591553_159594780	426.797491	0.170559574	0.035232422	4.840983468	1.29E-06	0.000154166
chr7_95949803_95952233	319.3497134	0.198918476	0.041092187	4.840785775	1.29E-06	0.000154166
chr10_21991229_21992458	35.65222574	-0.384991106	0.079558981	-4.839065312	1.30E-06	0.000154581
chr13_103497077_103500643	694.7209958	0.163753633	0.03383967	4.839102516	1.30E-06	0.000154581
chr17_57719137_57720414	30.75197464	-0.383155017	0.079189689	-4.838445803	1.31E-06	0.000154603
chr19_36238797_36240661	207.9330182	0.197067872	0.040736604	4.837611733	1.31E-06	0.000154794
chr17_63025053_63026512	30.51545061	-0.368362796	0.076165257	-4.836362557	1.32E-06	0.00015531
chr19_10196039_10198384	292.3732401	0.21346157	0.04415996	4.833826152	1.34E-06	0.00015638
chr2_95830407_95832645	413.985789	0.166629118	0.034467579	4.834372508	1.34E-06	0.00015638
chr1_36348237_36350330	296.5195324	0.180651327	0.037389985	4.831543151	1.35E-06	0.000156626
chr11_10827627_10831937	675.6058098	0.156578437	0.032399393	4.832758408	1.35E-06	0.000156626
chr3_50263421_50266039	226.2254892	0.164007042	0.033948974	4.830986652	1.36E-06	0.000156626
chr5_93746024_93746860	9.197494952	-0.795082045	0.164592251	-4.830616512	1.36E-06	0.000156626
chr8_1948618_1951989	159.1809669	0.237039211	0.04906704	4.830925455	1.36E-06	0.000156626
chr2_54341778_54343903	240.0289024	0.18112907	0.03750789	4.829092506	1.37E-06	0.000157065
chr20_44518462_44521954	378.2295086	0.1722462	0.035669782	4.828910923	1.37E-06	0.000157065
chr10_121409752_121413562	371.5124507	0.172385883	0.035709245	4.827486009	1.38E-06	0.000157416
chr5_118622330_118626641	137.7147648	-0.20953386	0.043410904	-4.826756474	1.39E-06	0.000157416
chr5_171430945_171435166	657.2659332	0.163027865	0.033771948	4.82731601	1.38E-06	0.000157416
chr2_68383261_68386881	546.3311005	0.133417121	0.027650011	4.825210458	1.40E-06	0.000158192
chr19_57861814_57864003	292.4444829	0.159209391	0.033011727	4.82281307	1.42E-06	0.000159652
chr5_172570980_172572723	234.1488554	0.196212688	0.040692678	4.821818007	1.42E-06	0.000159997
chr10_126417181_126418501	32.17416997	-0.369183979	0.076576714	-4.821099811	1.43E-06	0.000160122
chr11_107878897_107882084	547.7089267	0.153391705	0.031829197	4.819213775	1.44E-06	0.00016039
chr16_77755541_77757528	177.9159222	0.19365191	0.040192692	4.818087554	1.45E-06	0.00016039
chr17_42275051_42278856	309.4226464	0.175798452	0.036480965	4.818909072	1.44E-06	0.00016039
chr19_41282585_41285334	262.7542558	0.179804548	0.037317848	4.818191767	1.45E-06	0.00016039
chr19_48866086_48868330	210.946307	0.191342489	0.039718853	4.817422279	1.45E-06	0.00016039
chr19_50378661_50382128	504.6173678	0.169341375	0.035150005	4.817677054	1.45E-06	0.00016039
chr1_1548856_1552500	349.8187653	0.16448807	0.034158255	4.815470563	1.47E-06	0.000161447
chr2_158267441_158276948	259.2335924	-0.213392756	0.044318259	-4.815007707	1.47E-06	0.000161447
chr19_16769463_16773288	425.8854001	0.179145437	0.03722233	4.812848553	1.49E-06	0.000162308
chr9_137216661_137220558	224.4059188	0.182702449	0.03795933	4.81311046	1.49E-06	0.000162308
chr12_121731924_121736100	461.5917631	0.174407325	0.036250831	4.811126232	1.50E-06	0.000162821
chr15_44083491_44086337	419.1407395	0.165718559	0.034441986	4.811527397	1.50E-06	0.000162821
chr6_474338_475446	25.83084525	-0.399973822	0.083144714	-4.810574261	1.50E-06	0.000162827
chr19_35223703_35226464	382.7169862	0.1574087	0.032731055	4.809154492	1.52E-06	0.000163544
chr6_21586839_21590066	489.2420403	0.160951334	0.033477141	4.807798103	1.53E-06	0.000164212
chr5_67664991_67666217	34.73007964	-0.359792962	0.074850501	-4.806821008	1.53E-06	0.000164571
chr15_57209347_57214156	655.581691	0.152235656	0.031708727	4.801064806	1.58E-06	0.000168015
chr16_19534679_19537019	323.8340025	0.161173593	0.033569839	4.801142827	1.58E-06	0.000168015
chr3_38064753_38067587	264.7011254	0.196382744	0.040902018	4.801297215	1.58E-06	0.000168015
chr19_42040588_42043012	75.70492402	-0.265551146	0.055327463	-4.799626309	1.59E-06	0.000168326
chr7_5552100_5554404	328.5544122	0.199598962	0.041582634	4.800055805	1.59E-06	0.000168326
chr11_94705263_94707810	346.1220248	0.159629645	0.033266811	4.798465504	1.60E-06	0.000168618
chr5_68006583_68008821	67.83441211	-0.277177574	0.057766786	-4.798216966	1.60E-06	0.000168618
chr16_75017836_75019530	201.8418854	0.195031929	0.040673225	4.79509383	1.63E-06	0.000170814
chrX_95938919_95942059	256.2265848	0.167293168	0.03490068	4.793407077	1.64E-06	0.000171804
chr1_114326026_114327035	27.86909581	-0.356833849	0.074453418	-4.792712794	1.65E-06	0.000171948
chr21_34704063_34705336	26.71099029	-0.498632437	0.104074626	-4.791104767	1.66E-06	0.000172878
chr10_14628731_14631243	65.40003877	-0.280737576	0.058602667	-4.790525566	1.66E-06	0.000172917
chr17_66096934_66099568	269.6151764	0.194137292	0.040529606	4.790011823	1.67E-06	0.000172917
chr1_67891918_67897586	1002.137963	0.127503146	0.026628619	4.78819964	1.68E-06	0.000173581
chr16_71939317_71940497	21.61952173	-0.470122712	0.098174169	-4.788659973	1.68E-06	0.000173581
chr1_249131351_249134205	382.9559146	0.171815461	0.035920768	4.783178876	1.73E-06	0.000174744
chr14_54949638_54951535	57.83055791	-0.273344624	0.057147392	-4.783151331	1.73E-06	0.000174744
chr16_70470844_70474234	314.0980616	0.169270251	0.03537989	4.784363358	1.72E-06	0.000174744
chr19_8007349_8009686	283.762952	0.167130248	0.034933997	4.784171884	1.72E-06	0.000174744
chr19_39895685_39905162	1370.445576	0.137231685	0.028702267	4.781214227	1.74E-06	0.000174744
chr19_50320112_50323016	467.6785831	0.193050428	0.040353786	4.783948308	1.72E-06	0.000174744
chr2_70140241_70147691	642.5577093	0.186157744	0.038934879	4.781259138	1.74E-06	0.000174744
chr2_182168608_182172535	118.0601578	-0.244384394	0.051102564	-4.782233497	1.73E-06	0.000174744
chr2_242907760_242908868	29.49831676	-0.420823645	0.087987356	-4.782774048	1.73E-06	0.000174744
chr20_35917212_35920007	328.7783107	0.154332124	0.032255212	4.784718919	1.71E-06	0.000174744
chrX_55514319_55516833	194.4000639	0.1972899	0.041260052	4.781620192	1.74E-06	0.000174744
chr1_120834229_120840127	788.9876981	0.181435955	0.037953196	4.780518537	1.75E-06	0.00017491
chr6_44987188_44988123	10.72525525	-0.792458971	0.165786472	-4.779997798	1.75E-06	0.000174924
chr3_42001997_42004705	367.9714524	0.170230888	0.035619792	4.7791096	1.76E-06	0.000175259
chr11_34072139_34076665	739.9002403	0.171623614	0.035925142	4.777256402	1.78E-06	0.00017644
chr10_11646472_11648232	47.76402341	-0.307354144	0.064412474	-4.771655601	1.83E-06	0.000177005
chr15_56284458_56286851	243.2247875	0.170917696	0.035818066	4.771829319	1.83E-06	0.000177005
chr17_17182889_17185498	329.2769538	0.168454336	0.035292278	4.773121697	1.81E-06	0.000177005
chr17_48221730_48230233	928.7760125	0.161918397	0.033908812	4.775112668	1.80E-06	0.000177005
chr18_52983013_52984658	29.09113712	-0.423298156	0.088710608	-4.771674624	1.83E-06	0.000177005
chr19_8454108_8456020	239.9937163	0.180890907	0.037874873	4.776013591	1.79E-06	0.000177005
chr3_152007094_152014169	153.912355	-0.272012973	0.056998599	-4.77227476	1.82E-06	0.000177005
chr3_152086214_152087352	27.7592583	-0.409047577	0.085675089	-4.774405064	1.80E-06	0.000177005
chr4_128884290_128887894	625.5313183	0.169085596	0.035430734	4.772285954	1.82E-06	0.000177005
chr7_115434574_115435184	8.240166415	-0.996246258	0.208723366	-4.773046154	1.81E-06	0.000177005
chr11_47545129_47546638	33.78022194	-0.371192784	0.077868467	-4.766920421	1.87E-06	0.000179901
chr15_34874105_34876946	352.2890671	0.186143421	0.039048384	4.766994193	1.87E-06	0.000179901
chr3_129032545_129036521	561.6097022	0.164795746	0.034565351	4.76765732	1.86E-06	0.000179901
chr17_8190936_8193333	313.9669741	0.158194289	0.033212211	4.763136395	1.91E-06	0.000181122
chr2_62931586_62934317	298.5679709	0.151036364	0.031698819	4.764731559	1.89E-06	0.000181122
chr2_182335300_182338401	68.31702706	-0.319735131	0.067120886	-4.763571397	1.90E-06	0.000181122
chr6_132815458_132818515	78.33156243	-0.265201247	0.055663745	-4.764344299	1.89E-06	0.000181122
chr8_12429133_12429758	15.01089967	-0.777927686	0.16328987	-4.764090307	1.90E-06	0.000181122
chr13_113240906_113243515	388.1233473	0.154573005	0.032464338	4.761316991	1.92E-06	0.000181673
chr19_12775771_12778627	379.1671495	0.150018211	0.031503395	4.761969671	1.92E-06	0.000181673
chr4_154448129_154452717	125.2335097	-0.25188284	0.052904511	-4.761084331	1.93E-06	0.000181673
chr3_183352428_183355679	465.6573728	0.158935649	0.033390334	4.759929835	1.94E-06	0.000182283
chr1_236443650_236446532	412.7648994	0.174341999	0.036646045	4.757457478	1.96E-06	0.000182758
chr2_55508518_55510659	245.9642848	0.160169311	0.03366467	4.757786502	1.96E-06	0.000182758
chr20_48551456_48555229	437.0972115	0.13704086	0.028806758	4.757246847	1.96E-06	0.000182758
chr7_143075887_143083998	633.3812087	0.176408564	0.03708742	4.75656068	1.97E-06	0.000182758
chr8_38032528_38036206	797.3728072	0.16154558	0.033962056	4.75664905	1.97E-06	0.000182758
chr8_126102414_126105232	459.3906566	0.151511415	0.03183887	4.758693213	1.95E-06	0.000182758
chr20_32030522_32033011	187.6858031	0.183951159	0.038692265	4.754210169	1.99E-06	0.000184467
chr15_90232923_90234821	256.9623003	0.195712553	0.041181032	4.752492651	2.01E-06	0.00018561
chr14_75529609_75531561	274.0081158	0.163508321	0.034423426	4.749914265	2.04E-06	0.000187557
chr22_18110038_18112591	452.805642	0.174443992	0.036733474	4.748910761	2.05E-06	0.000188055
chr11_119075785_119079291	356.6539073	0.154175765	0.032483628	4.746260663	2.07E-06	0.000189374
chr12_48549931_48552337	236.3830835	0.142310758	0.029982975	4.746385535	2.07E-06	0.000189374
chr13_54537931_54538537	9.120791462	-0.865596462	0.182398399	-4.74563629	2.08E-06	0.000189374
chr5_74805005_74808987	518.5943843	0.131266478	0.027659153	4.745860388	2.08E-06	0.000189374
chr12_14563997_14565325	33.84842158	-0.388497931	0.081879641	-4.744743967	2.09E-06	0.000189735
chr2_143896713_143899901	96.90327516	-0.260880345	0.054987861	-4.7443261	2.09E-06	0.000189735
chr7_137684610_137687866	373.4672155	0.157942945	0.033305631	4.742229484	2.11E-06	0.00019084
chr7_151571796_151575606	498.0918466	0.168189094	0.035464724	4.742433494	2.11E-06	0.00019084
chr1_189464251_189464853	6.350965022	-1.083558113	0.22859336	-4.740111933	2.14E-06	0.000192409
chr15_85523030_85526880	510.5506816	0.180373806	0.038059652	4.739239545	2.15E-06	0.000192803
chr1_51700276_51704723	484.8538536	0.159827556	0.033737119	4.737439311	2.16E-06	0.000194085
chr4_8159367_8161906	286.07188	0.181696408	0.038362777	4.736268448	2.18E-06	0.000194771
chr4_26319892_26324407	675.7646449	0.188836712	0.039886881	4.734306313	2.20E-06	0.000196223
chr6_41038542_41043097	648.2129366	0.148357575	0.031350787	4.732180209	2.22E-06	0.000197847
chr1_6760591_6762475	234.7198944	0.187327727	0.03960871	4.729457944	2.25E-06	0.000197947
chr10_52123490_52124154	10.16528401	-0.732519608	0.154986446	-4.726346253	2.29E-06	0.000197947
chr11_59521197_59525374	423.6829956	0.171288508	0.036213634	4.729945356	2.25E-06	0.000197947
chr14_61446778_61449246	458.5979992	0.158645316	0.033560463	4.727149242	2.28E-06	0.000197947
chr16_30758708_30761109	171.2212064	0.217287239	0.045962839	4.727454654	2.27E-06	0.000197947
chr18_19319770_19322887	328.4707021	0.174495305	0.03689411	4.729625005	2.25E-06	0.000197947
chr19_36629867_36632603	407.0782936	0.188948306	0.039965753	4.72775538	2.27E-06	0.000197947
chr2_675859_678587	336.2538388	0.196298349	0.041500664	4.730005067	2.25E-06	0.000197947
chr2_213995965_213999904	64.32030521	-0.333424051	0.070521118	-4.728002931	2.27E-06	0.000197947
chr2_233943415_233950007	202.9417111	-0.178265321	0.037725116	-4.725375077	2.30E-06	0.000197947
chr3_169489198_169492649	693.3372522	0.156293148	0.033054035	4.728413582	2.26E-06	0.000197947
chr5_137086966_137091412	656.1331303	0.16803137	0.035550726	4.726524334	2.28E-06	0.000197947
chr6_118985176_118986531	46.53029954	-0.355667605	0.075263172	-4.725652584	2.29E-06	0.000197947
chr7_6412669_6416321	422.0801896	0.161816244	0.034227831	4.727621973	2.27E-06	0.000197947
chr9_79007927_79010789	446.9767704	0.167749996	0.035498897	4.725498782	2.30E-06	0.000197947
chr9_37078910_37081637	371.4239981	0.148086491	0.031344413	4.72449399	2.31E-06	0.000198378
chr19_42756540_42760655	371.5920273	0.16489447	0.034911908	4.72315837	2.32E-06	0.000199255
chr1_111671021_111672125	24.38127008	-0.442928139	0.093817133	-4.721186065	2.34E-06	0.000199484
chr1_154376832_154381716	456.782763	0.156101031	0.033057694	4.722078601	2.33E-06	0.000199484
chr16_57768088_57771098	406.9628392	0.16062782	0.034024036	4.721010168	2.35E-06	0.000199484
chr16_75549739_75551970	204.9233669	0.191842026	0.040638082	4.720745142	2.35E-06	0.000199484
chr18_56317105_56318423	27.79153679	-0.426731691	0.090375538	-4.721760983	2.34E-06	0.000199484
chr16_28934569_28937974	270.1827866	0.168261887	0.035658803	4.718663339	2.37E-06	0.000200711
chr17_35714785_35717296	234.9405597	0.15773216	0.033427513	4.718632896	2.37E-06	0.000200711
chr3_53194076_53198181	366.818503	0.179499373	0.03805289	4.7171022	2.39E-06	0.000201371
chr6_13573607_13576058	286.4254488	0.166482567	0.035290273	4.717519928	2.39E-06	0.000201371
chr16_1987472_1994201	278.8978856	0.214433766	0.045469712	4.715969362	2.41E-06	0.000202068
chr7_43663561_43666142	62.68432941	-0.289050309	0.061298508	-4.715454208	2.41E-06	0.000202153
chr13_114143598_114147053	326.819429	0.16470223	0.034932426	4.714880946	2.42E-06	0.000202297
chr1_89744252_89745495	26.32435806	-0.404546991	0.085846466	-4.712447836	2.45E-06	0.000203424
chr12_53717442_53720340	268.5711307	0.152605234	0.032393502	4.71098294	2.47E-06	0.000203424
chr12_122235532_122245804	1420.276671	0.141884547	0.030119148	4.710775559	2.47E-06	0.000203424
chr15_69108289_69115274	1132.548774	0.163857065	0.034780919	4.711119547	2.46E-06	0.000203424
chr15_70384276_70393652	861.2283531	0.162200174	0.034413202	4.713312504	2.44E-06	0.000203424
chr19_46193978_46197432	455.7995801	0.170646343	0.036217925	4.711654274	2.46E-06	0.000203424
chr3_170972566_170973779	28.23066565	-0.391157901	0.083005703	-4.712422001	2.45E-06	0.000203424
chr3_112015661_112017628	47.54111844	-0.33541349	0.071210483	-4.710170116	2.48E-06	0.000203608
chr12_133562078_133564600	329.6469271	0.138908761	0.029494033	4.709724158	2.48E-06	0.000203633
chr12_124155204_124156719	152.5015102	0.205366242	0.043610728	4.709076214	2.49E-06	0.000203861
chr19_44078532_44080756	238.3393054	0.157859593	0.033539026	4.706743515	2.52E-06	0.000205362
chr8_80940979_80943331	369.4900631	0.14908209	0.031673034	4.706908973	2.52E-06	0.000205362
chr10_12110126_12112562	207.9816761	0.197397627	0.041953167	4.705190137	2.54E-06	0.000206227
chr2_118769732_118772929	470.1790627	0.157565875	0.033491619	4.704636009	2.54E-06	0.000206227
chr3_140659733_140662705	400.6101918	0.157397896	0.033454265	4.704867811	2.54E-06	0.000206227
chr11_63618384_63619605	34.09123441	-0.339687898	0.072243914	-4.70195866	2.58E-06	0.000208525
chr2_240963320_240966058	353.7578264	0.164217507	0.034948114	4.698894676	2.62E-06	0.000211248
chr11_67768817_67772387	176.664926	0.175635154	0.037381799	4.69841359	2.62E-06	0.000211318
chr20_34285792_34288581	444.4955441	0.157618133	0.033550459	4.697942654	2.63E-06	0.000211378
chr1_27112116_27116201	581.0770072	0.146465257	0.031199238	4.694513903	2.67E-06	0.000213169
chr1_110576352_110578851	360.4284911	0.16180584	0.03445812	4.69572451	2.66E-06	0.000213169
chr1_145574602_145577244	310.2171205	0.169762764	0.036164642	4.694164058	2.68E-06	0.000213169
chr18_266925_269436	478.7621846	0.15918936	0.033907877	4.694760528	2.67E-06	0.000213169
chr21_9444934_9445634	13.4578543	-0.620771451	0.132234375	-4.694478676	2.67E-06	0.000213169
chr2_135691694_135692875	23.14261168	-0.476884817	0.101602879	-4.693615179	2.68E-06	0.000213315
chr21_34695903_34700206	560.8684961	0.16565603	0.035300465	4.692743532	2.70E-06	0.0002138
chr15_20877164_20878468	35.8163529	-0.412392445	0.087894439	-4.691906013	2.71E-06	0.00021425
chr12_48590952_48594680	473.9308114	0.148954506	0.031754456	4.690822123	2.72E-06	0.000214961
chr7_27701266_27703696	267.4237359	0.150630086	0.032115315	4.690288253	2.73E-06	0.000215096
chr16_30771981_30775012	463.8991927	0.168149109	0.035854638	4.689744945	2.74E-06	0.000215242
chr1_54516685_54520828	680.3043161	0.142464938	0.030396116	4.686945444	2.77E-06	0.000215733
chr11_70210522_70212032	35.40466281	-0.375962834	0.080185896	-4.688640448	2.75E-06	0.000215733
chr16_77223536_77227134	477.5935819	0.135872259	0.028990007	4.686865305	2.77E-06	0.000215733
chr18_9120120_9121482	27.36256801	-0.449372469	0.095853379	-4.688123424	2.76E-06	0.000215733
chr22_46544913_46548082	286.9823232	0.182394284	0.038912065	4.687345303	2.77E-06	0.000215733
chr7_30543177_30545486	383.0489062	0.171101464	0.036499544	4.687769898	2.76E-06	0.000215733
chr3_101497088_101499993	256.0738214	0.17450886	0.037237851	4.686330095	2.78E-06	0.000215876
chr12_94852332_94854942	406.340804	0.158642426	0.033856622	4.685713292	2.79E-06	0.000216106
chr3_114752875_114753491	10.55068092	-0.66457221	0.141841777	-4.685306561	2.80E-06	0.000216115
chr15_20850926_20851908	22.54035644	-0.585676102	0.125096508	-4.681794173	2.84E-06	0.000219426
chr11_47395194_47401011	415.5084583	0.247113831	0.052820496	4.678370141	2.89E-06	0.00022269
chr1_143911811_143918575	1050.687409	0.168245866	0.035979602	4.676145763	2.92E-06	0.000223083
chr19_7068820_7071069	315.3239794	0.163856915	0.035047504	4.675280593	2.94E-06	0.000223083
chr2_90377999_90378936	33.55164763	-0.501929511	0.107328272	-4.676582451	2.92E-06	0.000223083
chr4_14179277_14180663	31.50345942	-0.373986733	0.07998256	-4.675853478	2.93E-06	0.000223083
chr6_30522575_30526295	678.2387106	0.182347443	0.039002722	4.675249192	2.94E-06	0.000223083
chr6_160181735_160184485	363.2510163	0.17605276	0.037643792	4.676807222	2.91E-06	0.000223083
chr8_103248890_103253256	472.9567357	0.15225615	0.032555353	4.676839141	2.91E-06	0.000223083
chrX_119762310_119764845	143.3106832	0.176455992	0.037753147	4.673941247	2.95E-06	0.000224082
chr7_100025437_100029158	394.3607871	0.177619868	0.038014338	4.672444071	2.98E-06	0.000225293
chr1_220218162_220220986	355.0994475	0.144567644	0.030946125	4.671591238	2.99E-06	0.000225521
chr11_128583249_128584230	17.03066599	-0.454420549	0.097275987	-4.671456569	2.99E-06	0.000225521
chr13_49105505_49108097	265.9967265	0.163819271	0.035077445	4.670216818	3.01E-06	0.000226458
chr9_2013943_2020182	1007.769937	0.154025655	0.032995308	4.668107803	3.04E-06	0.000228363
chr4_76593993_76599707	695.710246	0.133208909	0.028540905	4.667297975	3.05E-06	0.000228402
chr8_12610729_12614330	478.0886997	0.175052316	0.037503399	4.667638724	3.05E-06	0.000228402
chr1_45955233_45957931	321.7573977	0.152887388	0.0327731	4.665026791	3.09E-06	0.000230088
chr10_101987998_101990221	327.8172399	0.157829139	0.03383614	4.664513773	3.09E-06	0.000230088
chr11_818510_822947	239.3179294	0.210378456	0.0451156	4.663097788	3.11E-06	0.000230088
chr11_118097163_118099389	44.46520635	-0.33668507	0.072192224	-4.663730394	3.11E-06	0.000230088
chr13_31773322_31775839	254.2811195	0.179136247	0.038406832	4.664176544	3.10E-06	0.000230088
chr2_97201875_97206115	515.8353441	0.170048228	0.036465683	4.663239964	3.11E-06	0.000230088
chr7_72474578_72477647	417.9451919	0.183182542	0.039273149	4.664320184	3.10E-06	0.000230088
chr3_53379649_53382608	403.7643871	0.16350982	0.03507633	4.661542978	3.14E-06	0.000231404
chr8_124172352_124174270	265.1626962	0.20106047	0.043148676	4.659713566	3.17E-06	0.000232926
chrX_48936371_48938803	176.2336086	0.184759593	0.039652807	4.659432949	3.17E-06	0.000232926
chr2_113521124_113523187	211.8648599	0.155605768	0.033398635	4.659045717	3.18E-06	0.000232935
chr20_18567763_18569906	237.5096597	0.174172437	0.037404584	4.656446281	3.22E-06	0.00023546
chr17_57642180_57644390	291.4966869	0.179195061	0.038496517	4.654838311	3.24E-06	0.000235813
chr20_44419854_44422140	242.9449571	0.177808136	0.038194918	4.655282565	3.24E-06	0.000235813
chr4_144256422_144259877	364.12902	0.203339937	0.043685535	4.654628461	3.25E-06	0.000235813
chrX_118891347_118894976	170.5152788	0.205268027	0.044097639	4.654852935	3.24E-06	0.000235813
chr1_53791074_53794723	477.8829112	0.144948045	0.031155688	4.652378319	3.28E-06	0.00023582
chr12_31475383_31480078	876.5004398	0.164909722	0.035433775	4.654026298	3.26E-06	0.00023582
chr18_60187973_60194996	940.4050967	0.158945704	0.034157311	4.653343618	3.27E-06	0.00023582
chr2_91605517_91605834	10.30179254	-0.744591871	0.160040594	-4.652518803	3.28E-06	0.00023582
chr6_270836_272880	61.01244233	-0.377530667	0.081123931	-4.653752106	3.26E-06	0.00023582
chr7_66118286_66120946	418.7342502	0.186512026	0.040083557	4.65308074	3.27E-06	0.00023582
chr19_19301311_19304956	507.5804742	0.164527856	0.035370938	4.651498227	3.30E-06	0.000235977
chr8_124285088_124288450	542.8509883	0.16301386	0.035045354	4.651511252	3.30E-06	0.000235977
chr19_57751104_57753573	312.7881602	0.140009249	0.030103094	4.650991917	3.30E-06	0.000236132
chr13_49548757_49553824	556.1350316	0.141219782	0.030380639	4.648347917	3.35E-06	0.000238323
chr15_22114361_22115984	27.86211767	-0.459943175	0.098941479	-4.648638567	3.34E-06	0.000238323
chr2_203239312_203244736	825.5917614	0.17161458	0.036923678	4.647819208	3.35E-06	0.000238508
chr19_14681630_14683419	214.3150685	0.188229259	0.040517726	4.645602726	3.39E-06	0.000238989
chr22_21055604_21059079	359.9285229	0.189371677	0.040768479	4.645051316	3.40E-06	0.000238989
chr6_7140426_7142297	158.3311043	0.166192516	0.035764254	4.646888999	3.37E-06	0.000238989
chr6_46416344_46417007	14.1722158	-0.751289571	0.161701217	-4.646159033	3.38E-06	0.000238989
chr6_74131747_74133058	19.97861456	-0.423040018	0.091064004	-4.645524049	3.39E-06	0.000238989
chr6_137880224_137881159	16.91454395	-0.558145903	0.120134657	-4.6460024	3.38E-06	0.000238989
chr8_6586666_6587509	17.9205241	-0.468758284	0.10092024	-4.644839194	3.40E-06	0.000238989
chr20_17940479_17940904	8.505001455	-0.71311947	0.153585793	-4.64313434	3.43E-06	0.000240546
chr19_1247668_1254883	651.9553843	0.165001621	0.035549866	4.641413291	3.46E-06	0.000241708
chr6_116690163_116693627	280.601905	0.143569038	0.030931433	4.64152558	3.46E-06	0.000241708
chr1_11158534_11160643	293.2800845	0.172938373	0.037290545	4.637593049	3.52E-06	0.000244076
chr12_90098903_90105560	884.0116777	0.161430422	0.034802968	4.638409626	3.51E-06	0.000244076
chr19_18450415_18452718	257.0330094	0.181180214	0.039067631	4.637604292	3.52E-06	0.000244076
chr2_136718326_136719253	18.4203899	-0.440445413	0.094951535	-4.638633936	3.51E-06	0.000244076
chr20_48805946_48811905	523.1809346	0.19189402	0.041376244	4.637782536	3.52E-06	0.000244076
chr6_53222845_53225846	231.7275908	0.168017676	0.036232717	4.637181208	3.53E-06	0.000244138
chr11_74664373_74665633	27.75384033	-0.369161859	0.079629305	-4.63600503	3.55E-06	0.000244681
chr17_4606103_4608406	303.2516167	0.165765861	0.035754273	4.63625317	3.55E-06	0.000244681
chrX_134653672_134657329	232.555729	0.157085604	0.033888467	4.635370622	3.56E-06	0.000245009
chr13_47197217_47197855	4.994470349	-1.22144305	0.263553931	-4.634508946	3.58E-06	0.000245185
chr2_44221194_44224344	445.7433719	0.152615197	0.032928199	4.63478728	3.57E-06	0.000245185
chr1_121358367_121359891	24.25356293	-0.505753355	0.109140079	-4.633983792	3.59E-06	0.000245185
chr10_22936740_22939076	59.73555221	-0.295078792	0.063684169	-4.633471641	3.60E-06	0.000245185
chr12_62660465_62662899	49.77182224	-0.331505097	0.071546169	-4.633442997	3.60E-06	0.000245185
chr11_2420398_2423452	422.9805154	0.17489257	0.037749571	4.632968431	3.60E-06	0.000245278
chr16_19728073_19730782	422.4312384	0.15194454	0.032802917	4.632043494	3.62E-06	0.000245278
chr17_49242765_49245272	255.1901362	0.192463236	0.041551213	4.63195229	3.62E-06	0.000245278
chr3_30699499_30701515	49.17727619	-0.268978644	0.058064755	-4.632390959	3.61E-06	0.000245278
chr3_129610350_129613567	293.3278063	0.138401991	0.029885148	4.631129499	3.64E-06	0.000245837
chr15_91104871_91105908	21.6040035	-0.451019774	0.097439086	-4.628735682	3.68E-06	0.000248274
chr18_29671043_29677988	594.9715707	0.14469353	0.031263258	4.628229378	3.69E-06	0.00024846
chr11_82903182_82906701	631.178501	0.131148663	0.028341366	4.627464409	3.70E-06	0.000248472
chr13_99947630_99951457	120.800941	-0.277962667	0.0600854	-4.626126588	3.73E-06	0.000248472
chr19_59083268_59087933	419.2110892	0.157222643	0.033982461	4.626581955	3.72E-06	0.000248472
chr6_99962292_99964566	284.9814764	0.158027088	0.034155469	4.626699466	3.72E-06	0.000248472
chr7_63780840_63781590	13.51389813	-0.604666882	0.130663151	-4.627677166	3.70E-06	0.000248472
chr7_92459875_92467370	1111.275467	0.144496312	0.031234701	4.626146748	3.73E-06	0.000248472
chr12_6861008_6863296	263.016444	0.188431249	0.040740961	4.625105658	3.74E-06	0.000249282
chr10_76344663_76346443	66.07508732	-0.290213038	0.062766289	-4.62370872	3.77E-06	0.000249848
chr4_148864028_148864980	22.25980925	-0.459964342	0.099481907	-4.623597966	3.77E-06	0.000249848
chr6_90527868_90530783	557.4665736	0.146799339	0.031749075	4.623735958	3.77E-06	0.000249848
chr17_4735503_4738507	329.677236	0.169943601	0.036764751	4.622460316	3.79E-06	0.000250805
chr16_25117405_25119339	222.0340182	0.181365917	0.039240454	4.621911843	3.80E-06	0.000251052
chr13_20435086_20439741	627.5483256	0.161675611	0.035007998	4.618247885	3.87E-06	0.000253008
chr13_28193137_28197267	618.1547092	0.142541774	0.030862224	4.618648759	3.86E-06	0.000253008
chr18_55287644_55290221	255.7264003	0.166041674	0.035949848	4.61870306	3.86E-06	0.000253008
chr2_98261350_98263971	413.2702719	0.158622387	0.034335062	4.61983692	3.84E-06	0.000253008
chr3_17790835_17791981	29.57236025	-0.378017004	0.081843859	-4.618758334	3.86E-06	0.000253008
chr6_127612440_127613071	14.24102028	-0.560660395	0.121397176	-4.618397362	3.87E-06	0.000253008
chr1_154971193_154986224	1015.150813	0.154197142	0.033399496	4.616750511	3.90E-06	0.000253749
chr12_105351010_105353206	176.0308726	0.176622485	0.038253038	4.617214551	3.89E-06	0.000253749
chr19_56914319_56916750	319.3153331	0.144988867	0.03140789	4.616319902	3.91E-06	0.000253749
chr7_129546040_129547887	45.4143658	-0.295442601	0.064000129	-4.616281366	3.91E-06	0.000253749
chr10_104004236_104007138	351.8290726	0.162171668	0.035138962	4.615152488	3.93E-06	0.000254405
chr19_17184674_17188858	470.0698765	0.156974545	0.034023408	4.613721916	3.96E-06	0.000254405
chr2_33822691_33825494	413.3584668	0.151882379	0.032915219	4.614351106	3.94E-06	0.000254405
chr21_36355808_36357395	34.30315846	-0.356844522	0.077339137	-4.614022572	3.95E-06	0.000254405
chr4_128981185_128984260	385.7160475	0.180790307	0.039181008	4.614233228	3.95E-06	0.000254405
chr6_64349262_64350538	25.71185015	-0.3969858	0.086036597	-4.614150404	3.95E-06	0.000254405
chr1_94311061_94314278	418.1763647	0.142664636	0.030952214	4.609189973	4.04E-06	0.000255069
chr1_160528131_160530666	72.9966831	-0.254223792	0.05514323	-4.610244864	4.02E-06	0.000255069
chr10_71904510_71907268	328.0220221	0.187717173	0.040697431	4.612506671	3.98E-06	0.000255069
chr12_14578798_14579406	8.26784403	-0.836778529	0.18147579	-4.610965074	4.01E-06	0.000255069
chr14_51560137_51563179	314.1718854	0.168524838	0.036562129	4.609273105	4.04E-06	0.000255069
chr19_9693489_9695989	433.6343126	0.150731045	0.032680082	4.612321454	3.98E-06	0.000255069
chr19_58218672_58221274	219.2030123	0.205149464	0.044504866	4.609596281	4.03E-06	0.000255069
chr20_3188921_3191497	428.2701394	0.164965767	0.035784641	4.609960126	4.03E-06	0.000255069
chr3_10361643_10363415	312.9408763	0.155500774	0.033723073	4.611109236	4.01E-06	0.000255069
chr3_152040030_152042248	61.17196417	-0.293862852	0.06374174	-4.610210699	4.02E-06	0.000255069
chr6_52929282_52931961	413.9628518	0.171279409	0.037149365	4.61056084	4.02E-06	0.000255069
chr7_92741283_92742642	27.51691741	-0.470737547	0.1021172	-4.609777278	4.03E-06	0.000255069
chr18_2653285_2660468	1116.440183	0.122890531	0.026667423	4.608264258	4.06E-06	0.000255397
chr4_15002341_15008244	937.1627051	0.174641886	0.037896872	4.608345675	4.06E-06	0.000255397
chr10_35623944_35628481	468.3126821	0.142191668	0.030862725	4.607229846	4.08E-06	0.000256029
chr3_66440359_66441813	29.63776849	-0.369600554	0.080224223	-4.607094232	4.08E-06	0.000256029
chr2_73296150_73299734	429.0932556	0.180857336	0.039263314	4.606267773	4.10E-06	0.000256644
chr1_35653383_35659756	806.5318328	0.142139406	0.030871194	4.604273034	4.14E-06	0.000258572
chr5_107715211_107719569	644.7484546	0.150980774	0.032794107	4.60389957	4.15E-06	0.000258572
chrX_18442275_18445403	179.6716822	0.190646831	0.041411377	4.603730767	4.15E-06	0.000258572
chr19_14542924_14546276	242.2317705	0.151421927	0.032894815	4.603215611	4.16E-06	0.000258808
chr1_113216331_113219140	414.1658933	0.154279339	0.033536963	4.600277661	4.22E-06	0.000262076
chr4_65128_66602	53.98642628	-0.417876121	0.090852044	-4.599523617	4.23E-06	0.000262617
chr11_128603282_128606774	90.99536258	-0.226789625	0.049318517	-4.598468058	4.26E-06	0.00026354
chr1_203272976_203280330	1384.009527	0.137711641	0.029959697	4.596563177	4.30E-06	0.000264315
chr13_74817590_74819047	31.42572127	-0.363248709	0.079017764	-4.597051203	4.29E-06	0.000264315
chr14_91960799_91963351	68.98939302	-0.289383264	0.062948032	-4.597177332	4.28E-06	0.000264315
chr17_4640935_4644017	272.0842766	0.17653268	0.038404062	4.596718903	4.29E-06	0.000264315
chr1_144977945_144978948	27.10992847	-0.440979754	0.095968921	-4.595026693	4.33E-06	0.000265486
chr11_35180941_35182523	33.65433521	-0.33258419	0.072384112	-4.594712571	4.33E-06	0.000265486
chr2_74780800_74783679	323.7261452	0.201730074	0.043905723	4.594619052	4.34E-06	0.000265486
chr7_21973477_21975262	32.94518328	-0.415577182	0.090453836	-4.594356654	4.34E-06	0.000265486
chr9_135818616_135821262	321.5145803	0.176930854	0.038519112	4.593326343	4.36E-06	0.000266392
chr17_41173001_41175168	249.0317705	0.205697676	0.04479093	4.592395714	4.38E-06	0.000267173
chr3_14987353_14991134	453.7096507	0.134580992	0.029308525	4.591871968	4.39E-06	0.000267435
chr19_48015336_48019735	402.4123544	0.161040882	0.035080169	4.590652993	4.42E-06	0.000268591
chr19_12779021_12781772	470.6852504	0.158855342	0.034608223	4.590103989	4.43E-06	0.000268702
chr20_48530590_48533161	429.3831699	0.193192403	0.04209125	4.589847082	4.44E-06	0.000268702
chr21_34606634_34607334	11.805295	-0.552383632	0.120355175	-4.589612649	4.44E-06	0.000268702
chr16_4783164_4785705	338.6367624	0.154069332	0.033577065	4.58852889	4.46E-06	0.000269292
chr5_140025811_140028664	410.2543197	0.136690144	0.029789584	4.5885214	4.46E-06	0.000269292
chr12_8849281_8852136	288.008501	0.178427051	0.038890064	4.587985493	4.48E-06	0.000269576
chr9_33141163_33144157	68.06508908	-0.268656439	0.058562594	-4.587509241	4.49E-06	0.000269783
chr16_67259882_67262262	346.6369444	0.177196583	0.038630236	4.586992008	4.50E-06	0.000270044
chr1_87377795_87382379	898.7906127	0.144626149	0.031541106	4.58532276	4.53E-06	0.0002707
chr15_85289908_85294837	617.1365788	0.144619183	0.031545531	4.584458673	4.55E-06	0.0002707
chr17_7140519_7147336	730.1689518	0.159846504	0.034870595	4.583991325	4.56E-06	0.0002707
chr19_49374926_49380222	496.6332706	0.196899298	0.042945894	4.584822374	4.54E-06	0.0002707
chr2_153572102_153577551	805.0599731	0.156006622	0.034025938	4.584932353	4.54E-06	0.0002707
chr21_10401406_10402675	28.42043932	-0.503512451	0.109822063	-4.584802348	4.54E-06	0.0002707
chr3_108320917_108323478	101.9518736	-0.268548176	0.058562743	-4.58564889	4.53E-06	0.0002707
chr7_112089351_112093748	572.9827252	0.174784227	0.038129364	4.583979607	4.56E-06	0.0002707
chr5_124690449_124691069	6.203028046	-1.014598258	0.221413472	-4.582369126	4.60E-06	0.000272388
chr14_72021066_72023075	64.27208826	-0.248168203	0.054176995	-4.580693435	4.63E-06	0.000273994
chr4_84138045_84141550	92.64870365	-0.226072882	0.049355304	-4.580518486	4.64E-06	0.000273994
chr4_148603530_148606387	394.0958283	0.155879644	0.034035724	4.579883282	4.65E-06	0.00027442
chr1_90320736_90322199	38.60061391	-0.371680799	0.081161066	-4.579545541	4.66E-06	0.000274457
chr3_138551677_138554784	395.0558063	0.132822105	0.029007315	4.578917635	4.67E-06	0.00027447
chr5_53604626_53608243	610.7919409	0.132192901	0.028868133	4.579198104	4.67E-06	0.00027447
chr1_149969178_149970254	15.85455668	-0.512253306	0.111894922	-4.577985272	4.69E-06	0.000274481
chr19_50934071_50936289	127.8298625	0.180599874	0.039448388	4.578130615	4.69E-06	0.000274481
chr22_39051645_39054001	303.0113852	0.158108313	0.034532348	4.578556692	4.68E-06	0.000274481
chr17_33615985_33616896	24.34680447	-0.406634256	0.088838543	-4.577227884	4.71E-06	0.000274835
chr9_131590779_131592978	252.7386783	0.180963318	0.039536686	4.577098799	4.71E-06	0.000274835
chrX_80370573_80371127	4.542544769	-1.292398986	0.282380747	-4.576795688	4.72E-06	0.000274835
chr1_42763753_42765114	21.41303513	-0.46592681	0.101813091	-4.576295711	4.73E-06	0.000275091
chr6_24902704_24903556	16.97431083	-0.53082549	0.116024358	-4.575121127	4.76E-06	0.000276083
chr9_33472695_33475115	373.1016703	0.145800823	0.031869508	4.574931747	4.76E-06	0.000276083
chr16_29826147_29829472	396.3570049	0.17102939	0.037389379	4.574277368	4.78E-06	0.000276544
chr21_38443959_38447405	385.5081945	0.168226134	0.03678171	4.573635515	4.79E-06	0.000276991
chr15_80213956_80217281	372.8245427	0.143849359	0.03145457	4.573241963	4.80E-06	0.00027711
chr12_1057542_1059927	272.099982	0.187183769	0.040936485	4.572541287	4.82E-06	0.000277636
chr7_101927670_101933370	413.2165473	0.176342435	0.038568755	4.572157847	4.83E-06	0.000277742
chr7_140176362_140180046	475.0809338	0.121398403	0.026553642	4.571817435	4.84E-06	0.000277793
chr1_17763180_17767039	501.0021991	0.18050081	0.039510375	4.568440787	4.91E-06	0.000280369
chr11_102940291_102941832	33.3197285	-0.337928418	0.073962879	-4.568892167	4.90E-06	0.000280369
chr19_10489842_10492382	376.8040401	0.185943759	0.040698943	4.568761426	4.91E-06	0.000280369
chr2_86787880_86791354	397.4467509	0.136881544	0.029966779	4.567776271	4.93E-06	0.000280369
chr3_194391846_194394236	377.2288863	0.158748942	0.034750767	4.568214013	4.92E-06	0.000280369
chr5_81044702_81048394	286.1229219	0.173398096	0.03795119	4.568976544	4.90E-06	0.000280369
chr9_97020937_97022816	251.2460995	0.179638417	0.039327216	4.567788791	4.93E-06	0.000280369
chr2_90426579_90427416	23.51430924	-0.57254234	0.12535202	-4.567475978	4.94E-06	0.00028037
chr17_684211_686832	487.1630194	0.144897084	0.031732993	4.56613361	4.97E-06	0.000281346
chr20_46204398_46206092	35.12469442	-0.334336358	0.073228177	-4.56567909	4.98E-06	0.000281346
chr3_33130559_33131685	22.25720208	-0.453319024	0.09927449	-4.566319362	4.96E-06	0.000281346
chr3_113774332_113777340	479.9702858	0.16264454	0.035635844	4.564071479	5.02E-06	0.000281346
chr4_49271236_49272378	57.6085777	-0.421428146	0.092320913	-4.564817804	5.00E-06	0.000281346
chr5_118703287_118704808	34.59147684	-0.32869394	0.07201455	-4.564271237	5.01E-06	0.000281346
chr6_110504137_110505361	30.19029287	-0.384248975	0.084171285	-4.565083851	4.99E-06	0.000281346
chr9_20065641_20066598	18.19674824	-0.459755284	0.100703579	-4.565431414	4.98E-06	0.000281346
chrX_30670145_30674554	231.6129649	0.181585555	0.039782162	4.564496931	5.01E-06	0.000281346
chr5_10248735_10252212	597.0232054	0.139979643	0.030672884	4.563628388	5.03E-06	0.000281544
chr1_151762034_151764649	360.065571	0.155566279	0.034090785	4.563294139	5.04E-06	0.000281597
chr1_29259465_29260172	12.35432097	-0.599024241	0.131308894	-4.561947192	5.07E-06	0.000282853
chr19_58257727_58259892	305.8877761	0.166357643	0.036467775	4.561771116	5.07E-06	0.000282853
chr14_40679137_40679812	7.326925628	-0.879196137	0.192805756	-4.5600098	5.12E-06	0.000284439
chr5_142148733_142153260	563.9898812	0.174861939	0.038346829	4.560010377	5.12E-06	0.000284439
chr1_44439521_44443157	440.5337219	0.174819386	0.038344635	4.559161533	5.14E-06	0.000285192
chr16_31043418_31046239	409.3620253	0.203917086	0.044747489	4.557062052	5.19E-06	0.000287656
chr8_104032249_104034920	338.1223748	0.159000152	0.034902506	4.555551109	5.22E-06	0.000289328
chr1_215472871_215473564	8.825689336	-0.929904094	0.204158241	-4.55482026	5.24E-06	0.000289586
chr16_27423853_27424699	19.15984635	-0.48955214	0.107480965	-4.554779893	5.24E-06	0.000289586
chr10_75733935_75734654	14.89594166	-0.486654339	0.106916678	-4.551715877	5.32E-06	0.000291958
chr12_26983405_26987508	532.4936382	0.157905845	0.034689244	4.552011674	5.31E-06	0.000291958
chr14_71353118_71354747	31.15624261	-0.3660714	0.080415243	-4.552263791	5.31E-06	0.000291958
chr15_67833141_67836440	457.1500045	0.139464868	0.03063655	4.552238022	5.31E-06	0.000291958
chr2_99271056_99274174	73.82268054	-0.298533858	0.065589364	-4.551558971	5.32E-06	0.000291958
chr3_5163451_5166467	466.1467778	0.154758846	0.034003055	4.551321807	5.33E-06	0.000291958
chr2_28112102_28114795	303.5320433	0.171630567	0.037727911	4.549167012	5.39E-06	0.000294558
chr17_75467459_75469741	62.18231274	-0.271148513	0.059619303	-4.547998677	5.42E-06	0.000295791
chr12_96587246_96590808	428.1551307	0.139208188	0.03062019	4.546287509	5.46E-06	0.000297389
chr2_181844220_181847335	332.5266774	0.153031177	0.0336606	4.546299705	5.46E-06	0.000297389
chr11_65879968_65881587	38.1730274	-0.355828074	0.078291678	-4.54490288	5.50E-06	0.000298942
chr12_107711255_107716421	586.656176	0.146319297	0.032201629	4.543847595	5.52E-06	0.000299688
chr2_55919121_55922653	360.6183827	0.154009448	0.033896534	4.543516165	5.53E-06	0.000299688
chr20_3826383_3828815	347.145408	0.180643689	0.039757196	4.543672827	5.53E-06	0.000299688
chr21_10756277_10756859	13.82799373	-0.714475599	0.157289282	-4.542430299	5.56E-06	0.000300012
chr7_77425527_77430216	713.306303	0.129031127	0.028402748	4.54291001	5.55E-06	0.000300012
chr7_91762370_91765150	429.3049138	0.160408046	0.035311789	4.542620261	5.56E-06	0.000300012
chr1_178994086_178996782	288.0851823	0.161758254	0.035626448	4.540398038	5.61E-06	0.000300539
chr15_44957781_44959813	60.02668321	-0.282415377	0.062220664	-4.538932221	5.65E-06	0.000300539
chr16_2931561_2934490	219.596808	0.183365843	0.040397423	4.539048009	5.65E-06	0.000300539
chr16_83841160_83843119	261.5792107	0.152942663	0.033678473	4.54125883	5.59E-06	0.000300539
chr17_29232023_29234687	450.5453922	0.144141035	0.031749183	4.539991976	5.63E-06	0.000300539
chr2_175545655_175548812	315.257685	0.160553317	0.035357592	4.540844266	5.60E-06	0.000300539
chr2_185789067_185789634	9.220785007	-0.82568049	0.18182066	-4.541180785	5.59E-06	0.000300539
chr22_41345980_41348947	334.7826571	0.163199039	0.035954489	4.539044832	5.65E-06	0.000300539
chr3_47421063_47423909	446.9181309	0.170985098	0.037673037	4.538659758	5.66E-06	0.000300539
chr3_152551949_152555581	300.0761299	0.153915698	0.033904417	4.539694615	5.63E-06	0.000300539
chr5_54829217_54831746	271.2339801	0.180950374	0.039850259	4.540757776	5.61E-06	0.000300539
chr5_149109062_149112417	486.0873757	0.175646709	0.038693601	4.539425284	5.64E-06	0.000300539
chr9_111694876_111697844	447.2091509	0.143401033	0.031605768	4.537179186	5.70E-06	0.000302253
chr12_14552561_14554558	51.48595949	-0.296759811	0.065421497	-4.536120764	5.73E-06	0.000302966
chr13_101325463_101328520	324.7602751	0.177328781	0.039091005	4.536306573	5.72E-06	0.000302966
chr6_35226155_35228614	301.7229501	0.186389641	0.041095304	4.535545952	5.75E-06	0.00030339
chr2_230783544_230788339	656.0189094	0.161890912	0.035700372	4.534712131	5.77E-06	0.000304187
chr22_42195376_42198333	402.152368	0.144775585	0.031941954	4.532458572	5.83E-06	0.000306686
chr7_148761669_148763504	219.2197739	0.147531817	0.032550297	4.532426174	5.83E-06	0.000306686
chr15_72977483_72979785	367.0166866	0.151298689	0.033395155	4.53055809	5.88E-06	0.000309003
chr13_114891692_114898721	813.9680119	0.142166525	0.031385081	4.529748545	5.91E-06	0.000309373
chr18_77438137_77442983	398.641507	0.14972211	0.033052422	4.529837823	5.90E-06	0.000309373
chr1_46048173_46053036	602.588564	0.146464249	0.032346059	4.52804006	5.95E-06	0.000311474
chr1_147141172_147143389	351.5432329	0.168615011	0.037252575	4.526264561	6.00E-06	0.000312007
chr15_44115528_44117607	242.4018487	0.176973314	0.039097033	4.526515181	6.00E-06	0.000312007
chr17_47435234_47436716	38.01143267	-0.317552465	0.070149788	-4.526777241	5.99E-06	0.000312007
chr22_51220874_51223307	309.4877137	0.157365629	0.03476739	4.526242188	6.00E-06	0.000312007
chr3_184078671_184082570	469.7467262	0.155225236	0.034292901	4.526453851	6.00E-06	0.000312007
chr5_118643266_118645707	68.25251391	-0.249671772	0.055163668	-4.526018278	6.01E-06	0.000312007
chr2_170549994_170552104	169.0322292	0.182547251	0.040351408	4.523937546	6.07E-06	0.000314682
chr16_11833925_11837946	441.7374348	0.132640183	0.029327977	4.52265031	6.11E-06	0.000315661
chr19_11691849_11693404	42.73799833	-0.27368363	0.06052021	-4.522185757	6.12E-06	0.000315661
chr2_162915489_162916391	15.13221283	-0.565123831	0.124967099	-4.522180936	6.12E-06	0.000315661
chr5_175873690_175876862	533.3376559	0.159906044	0.03535625	4.522709401	6.11E-06	0.000315661
chr1_11740057_11742315	241.5091775	0.179788576	0.039764169	4.521371364	6.14E-06	0.000316461
chr3_10205952_10208291	197.2542695	0.171464623	0.037928688	4.520710606	6.16E-06	0.000317041
chr13_30945549_30951810	173.9357243	-0.158038527	0.034961095	-4.520411182	6.17E-06	0.00031708
chr18_5236659_5240182	470.8770071	0.137944184	0.030519665	4.519846007	6.19E-06	0.000317518
chr3_87275323_87278519	549.4948182	0.156378651	0.034608078	4.518559261	6.23E-06	0.000319042
chr5_60625726_60631155	718.6899176	0.17302512	0.038295744	4.518129271	6.24E-06	0.000319279
chr16_450125_452735	275.9135834	0.185665356	0.041112928	4.515984801	6.30E-06	0.000321289
chr3_111838849_111840067	27.4318822	-0.32829002	0.07269257	-4.516142721	6.30E-06	0.000321289
chr7_16683503_16687858	663.7479442	0.151229663	0.033485242	4.516307835	6.29E-06	0.000321289
chr1_249116184_249121524	459.2529274	0.139011168	0.03079472	4.514123487	6.36E-06	0.000321678
chr11_14178465_14178954	6.29570724	-0.905328782	0.200546492	-4.514308744	6.35E-06	0.000321678
chr17_2301391_2306370	563.2014644	0.187281954	0.041492441	4.513640276	6.37E-06	0.000321678
chr17_57230843_57234419	444.968427	0.158579878	0.035124693	4.514769041	6.34E-06	0.000321678
chr2_65281913_65285326	357.2682542	0.146537193	0.032462622	4.514028213	6.36E-06	0.000321678
chr3_195715161_195718189	504.050433	0.194537081	0.043093317	4.514321372	6.35E-06	0.000321678
chr5_179245283_179249941	392.8299887	0.16268477	0.036043493	4.513568415	6.37E-06	0.000321678
chr9_42018354_42020400	161.1745083	0.240888326	0.053361368	4.514283216	6.35E-06	0.000321678
chr18_5293660_5297646	502.7006031	0.168589588	0.037368291	4.511568067	6.44E-06	0.000323879
chr19_55972008_55974273	212.2639262	0.191205504	0.042383509	4.511318423	6.44E-06	0.000323879
chr8_30600577_30602646	317.6790707	0.160134161	0.035494571	4.511511366	6.44E-06	0.000323879
chr1_10489756_10491872	191.0744164	0.181513628	0.040243099	4.51042867	6.47E-06	0.000324421
chr19_23944946_23947494	287.6492463	0.177472007	0.039346788	4.510457253	6.47E-06	0.000324421
chr12_123941909_123945053	352.1224183	0.169959988	0.037698885	4.508355858	6.53E-06	0.000326574
chr19_49465181_49471173	492.9785806	0.167647628	0.037189254	4.507958866	6.55E-06	0.000326574
chr2_178104802_178106735	39.45895437	-0.335571772	0.074437623	-4.508093616	6.54E-06	0.000326574
chr21_10764961_10766731	40.6680652	-0.651557046	0.144516073	-4.508543817	6.53E-06	0.000326574
chr12_90343323_90344578	29.59335849	-0.353880556	0.078538083	-4.50584663	6.61E-06	0.000328293
chr19_46009019_46020209	755.036187	0.162378579	0.036033157	4.506365587	6.59E-06	0.000328293
chr21_45984595_45985476	20.8057229	-0.5390764	0.119640997	-4.505783255	6.61E-06	0.000328293
chr7_9933284_9934077	11.97893024	-0.875464019	0.194286001	-4.506058148	6.60E-06	0.000328293
chr10_73524494_73535645	1000.34609	0.131704311	0.0292378	4.504590386	6.65E-06	0.000329321
chr19_36035182_36037764	310.8153682	0.158477221	0.03518	4.504753345	6.65E-06	0.000329321
chr2_85764271_85768881	796.4406355	0.14252156	0.03164203	4.504185077	6.66E-06	0.00032954
chr19_52772016_52774525	395.5859677	0.163770922	0.036377866	4.501938704	6.73E-06	0.00033263
chr22_19278017_19280531	249.5199196	0.150718854	0.033483189	4.50132907	6.75E-06	0.000333172
chr2_160759500_160762134	345.043519	0.150769254	0.033500118	4.500558906	6.78E-06	0.000333968
chr6_130504170_130506011	39.29820742	-0.357805581	0.079509394	-4.500167395	6.79E-06	0.00033417
chr14_75742947_75749943	630.6326544	0.213511521	0.047456299	4.499118687	6.82E-06	0.000334995
chr22_42484749_42487986	329.5274348	0.163648653	0.036372878	4.499194488	6.82E-06	0.000334995
chr17_1357567_1360612	400.5662048	0.159367184	0.03542866	4.498256073	6.85E-06	0.000335845
chr8_82191863_82194517	336.881443	0.145803084	0.032414688	4.498056051	6.86E-06	0.000335845
chr17_79267346_79270362	468.581965	0.156013238	0.034689915	4.497365834	6.88E-06	0.000336523
chr12_62859456_62862915	509.4621657	0.131986533	0.02935313	4.496506244	6.91E-06	0.000337319
chr15_21932164_21933067	27.19830776	-0.482909946	0.107400645	-4.496341213	6.91E-06	0.000337319
chr19_41854511_41860613	989.3135467	0.160586958	0.035723375	4.495290805	6.95E-06	0.000338159
chr7_61075989_61077233	17.05336167	-0.560251362	0.124629956	-4.495318604	6.95E-06	0.000338159
chr2_181992232_181993201	17.6526869	-0.456549373	0.101569832	-4.494930875	6.96E-06	0.000338318
chr1_235666172_235669420	432.7519139	0.159552014	0.035499104	4.494536379	6.97E-06	0.000338533
chr4_89376745_89380498	397.530981	0.152768878	0.033994241	4.493963467	6.99E-06	0.000338713
chr8_99128344_99130901	387.1751077	0.148159424	0.032968974	4.493904638	6.99E-06	0.000338713
chr2_97777898_97780949	361.4635961	0.161591942	0.03596163	4.493454294	7.01E-06	0.000339018
chr15_41406702_41409836	430.4310287	0.154938149	0.034484152	4.493024781	7.02E-06	0.000339291
chr1_230201654_230205370	395.5342546	0.144924587	0.032265115	4.491680443	7.07E-06	0.000339507
chr10_35630153_35631377	26.25642476	-0.349333335	0.077766954	-4.492053719	7.05E-06	0.000339507
chr14_23561860_23566391	614.8393332	0.13778764	0.03067448	4.491930754	7.06E-06	0.000339507
chr2_96969750_96972482	345.2134417	0.145535272	0.032399845	4.491850922	7.06E-06	0.000339507
chr3_44378812_44381752	364.2098645	0.156199644	0.034777928	4.491344147	7.08E-06	0.000339507
chr4_160127134_160128156	19.20770174	-0.4612367	0.102689615	-4.491561318	7.07E-06	0.000339507
chr10_89677735_89678638	23.53898155	-0.391318862	0.087170726	-4.48910869	7.15E-06	0.000342407
chr11_12675628_12676309	7.081195774	-0.965045035	0.214978992	-4.489020179	7.16E-06	0.000342407
chr7_86973089_86976061	329.492688	0.149546873	0.033317919	4.488481793	7.17E-06	0.000342861
chr1_153948406_153951270	458.3884394	0.147037755	0.032765603	4.487564446	7.20E-06	0.000343182
chr15_21933549_21934543	23.3699696	-0.524574073	0.116896304	-4.487516321	7.21E-06	0.000343182
chr20_42836736_42840922	569.9223069	0.132493161	0.02952403	4.487638006	7.20E-06	0.000343182
chr10_32213380_32213901	7.901343914	-0.84930916	0.189302381	-4.486521281	7.24E-06	0.000344376
chr1_226066489_226071636	690.8332165	0.162723635	0.036293412	4.483558468	7.34E-06	0.000348778
chr5_79702548_79706039	402.1573264	0.163070723	0.03638228	4.482146869	7.39E-06	0.000350675
chr18_29520935_29524834	495.9859045	0.147080688	0.032820317	4.481391514	7.42E-06	0.000351082
chr8_22524693_22527403	400.5519859	0.139443873	0.031115012	4.481562532	7.41E-06	0.000351082
chr16_87983673_87986765	322.0583155	0.160367936	0.035795631	4.480098001	7.46E-06	0.000352654
chrX_113968224_113968753	7.022754111	-1.149470544	0.256582189	-4.479931162	7.47E-06	0.000352654
chr1_42920896_42923603	434.9440314	0.171471841	0.038288052	4.478468677	7.52E-06	0.000354657
chr10_12082739_12086162	408.0507149	0.158620388	0.035427031	4.477383024	7.56E-06	0.000355477
chr16_46848707_46850217	28.22205628	-0.442263256	0.098780823	-4.477217768	7.56E-06	0.000355477
chr17_45264522_45267591	393.932791	0.128436425	0.028685636	4.477377642	7.56E-06	0.000355477
chr12_89861653_89863368	35.74202421	-0.319562944	0.071394102	-4.47604122	7.60E-06	0.000356365
chr20_31349228_31351893	163.9363747	0.181779814	0.040612746	4.475930197	7.61E-06	0.000356365
chr4_141293468_141296026	422.2666174	0.171192282	0.038244101	4.476305611	7.59E-06	0.000356365
chr19_18629589_18634099	420.2779739	0.166341511	0.037186877	4.47312402	7.71E-06	0.000360651
chr8_11140823_11143666	344.1357862	0.133831402	0.029938303	4.470240115	7.81E-06	0.00036512
chr15_22121540_22122557	28.08514583	-0.501129501	0.112126505	-4.469322428	7.85E-06	0.000365774
chr22_39265712_39269672	363.9994011	0.142884716	0.031971661	4.469105242	7.85E-06	0.000365774
chr3_156398238_156399397	28.97022829	-0.408717495	0.091450748	-4.469263555	7.85E-06	0.000365774
chr12_9106083_9107486	31.84680462	-0.325840163	0.072919667	-4.468481202	7.88E-06	0.00036626
chrX_53251343_53255448	527.5718101	0.133343641	0.029842	4.468321238	7.88E-06	0.00036626
chr10_101490617_101493321	451.7011285	0.164917138	0.03691399	4.467605358	7.91E-06	0.000366731
chr16_81039083_81042450	515.4759133	0.163707565	0.03664372	4.467547593	7.91E-06	0.000366731
chr1_172715016_172715867	16.96649662	-0.451500379	0.101072973	-4.467073298	7.93E-06	0.000366808
chr6_41753581_41756578	485.3830576	0.171941773	0.038491511	4.467005067	7.93E-06	0.000366808
chr12_29532725_29535277	457.2799449	0.180043267	0.040308136	4.466673059	7.94E-06	0.000366951
chr15_63960310_63961766	56.68536504	-0.27617896	0.061840733	-4.46597165	7.97E-06	0.000367077
chr2_61243027_61246464	782.7489983	0.154094105	0.034502741	4.466140926	7.96E-06	0.000367077
chr20_10427280_10428414	26.89946301	-0.395619905	0.088587696	-4.46585613	7.97E-06	0.000367077
chr10_5929849_5933545	380.8682777	0.164182101	0.036775362	4.464459108	8.03E-06	0.000368124
chr11_20407995_20410782	343.3282599	0.137954471	0.030901992	4.464258174	8.03E-06	0.000368124
chr17_80185539_80190674	349.7748742	0.233389492	0.052277316	4.464450583	8.03E-06	0.000368124
chr3_50661062_50661976	19.97093027	-0.437196006	0.097921994	-4.464737599	8.02E-06	0.000368124
chr15_28833647_28836402	399.8251535	0.142746003	0.031977127	4.464003344	8.04E-06	0.000368139
chr1_893422_897257	385.9297428	0.16612508	0.037221757	4.463117666	8.08E-06	0.000368517
chr3_12702778_12706956	648.85451	0.15771458	0.035337877	4.463046275	8.08E-06	0.000368517
chr5_112042497_112045562	400.2803824	0.151756832	0.033999978	4.463439097	8.07E-06	0.000368517
chr17_7231629_7234408	317.5786223	0.158221606	0.035456661	4.462394439	8.10E-06	0.000369217
chr17_27274018_27280257	993.8879142	0.145187545	0.032543578	4.461327104	8.15E-06	0.000370637
chr6_111301969_111304560	473.5739608	0.167587972	0.037567395	4.460995258	8.16E-06	0.000370788
chr15_85246175_85246726	7.814720113	-0.705492189	0.158155744	-4.460743378	8.17E-06	0.000370801
chr16_30660715_30663752	346.0217982	0.174714209	0.039187191	4.458452024	8.26E-06	0.00037151
chr17_43208969_43211103	257.0478835	0.220848554	0.049536208	4.458325788	8.26E-06	0.00037151
chr17_47268596_47271725	340.3915453	0.160571175	0.03601375	4.458607439	8.25E-06	0.00037151
chr17_53496724_53500155	393.5652959	0.14967384	0.033570859	4.458445375	8.26E-06	0.00037151
chr19_7693150_7695929	450.0571876	0.161603621	0.036234412	4.459948724	8.20E-06	0.00037151
chr19_9928079_9931027	337.7069243	0.175165221	0.039291053	4.458145213	8.27E-06	0.00037151
chr2_27885202_27888385	547.0288794	0.142670179	0.032000402	4.45838708	8.26E-06	0.00037151
chr5_156641724_156643589	45.37143529	-0.323409587	0.072536728	-4.458563208	8.25E-06	0.00037151
chr9_114688523_114690044	25.40883102	-0.404057271	0.090620055	-4.458806271	8.24E-06	0.00037151
chr10_47038553_47039397	24.28394328	-0.533548782	0.119688553	-4.457809597	8.28E-06	0.000371673
chr6_53155421_53156831	30.85375466	-0.329906009	0.074018493	-4.457075475	8.31E-06	0.000372527
chr10_121543173_121544707	40.80025156	-0.33045948	0.074155607	-4.456297974	8.34E-06	0.00037346
chr11_3077166_3079417	246.5515543	0.179473895	0.040281802	4.455458487	8.37E-06	0.000374503
chr10_104472670_104475564	446.8133443	0.170666929	0.038307915	4.455134913	8.38E-06	0.000374647
chr20_17549295_17552769	334.7405839	0.147603392	0.033135268	4.454570613	8.41E-06	0.000375213
chr12_107485429_107488556	474.7675832	0.15834669	0.035556729	4.45335361	8.45E-06	0.000375244
chr12_119239424_119240000	7.502797306	-0.747609165	0.167873592	-4.453405412	8.45E-06	0.000375244
chr17_2238556_2242126	607.6350446	0.167325128	0.037571292	4.453536648	8.45E-06	0.000375244
chr17_58154927_58157374	203.9599073	0.168278129	0.037782085	4.453913224	8.43E-06	0.000375244
chr7_92076125_92078902	379.1009057	0.164751463	0.036989259	4.454035282	8.43E-06	0.000375244
chr15_60681172_60681954	17.46362201	-0.492991047	0.110728501	-4.452250709	8.50E-06	0.000376757
chr1_38323654_38326372	461.8422534	0.156002798	0.035045145	4.451481006	8.53E-06	0.000377689
chr14_97327414_97328083	9.232035088	-0.774373543	0.174000754	-4.450403381	8.57E-06	0.000378526
chr15_63804176_63804843	10.58432287	-0.653158984	0.146775565	-4.450052603	8.58E-06	0.000378526
chr19_2426070_2428697	295.8505318	0.190635178	0.042836784	4.450268215	8.58E-06	0.000378526
chr7_6542691_6545008	161.2154643	0.192676425	0.043296249	4.450187499	8.58E-06	0.000378526
chr7_77165149_77169360	402.8712981	0.170633095	0.038359166	4.448300464	8.66E-06	0.000381204
chr7_75622567_75624721	214.2519964	0.181559146	0.040818576	4.447953968	8.67E-06	0.000381397
chr14_76451612_76453161	195.2345342	0.180769026	0.040646319	4.447365241	8.69E-06	0.0003816
chr16_75466236_75469093	432.6232214	0.149272099	0.033563018	4.447517139	8.69E-06	0.0003816
chr14_66973249_66976791	561.6249655	0.154213791	0.03468192	4.446518261	8.73E-06	0.000382265
chr4_159643000_159645472	437.3980648	0.1400845	0.031502659	4.446751615	8.72E-06	0.000382265
chr15_35276799_35281774	600.0564444	0.13054596	0.029367386	4.445269966	8.78E-06	0.000383301
chr19_6392085_6394547	394.1370399	0.151001183	0.033969277	4.44522807	8.78E-06	0.000383301
chr2_73963133_73965440	309.0493558	0.136306505	0.030661845	4.445476294	8.77E-06	0.000383301
chr2_26099148_26102380	441.8596898	0.168515151	0.037912613	4.444830813	8.80E-06	0.000383589
chr1_89347988_89349303	22.01146603	-0.51286535	0.115393736	-4.444481699	8.81E-06	0.000383792
chr2_12867607_12869335	48.71568638	-0.261885971	0.058933473	-4.443755925	8.84E-06	0.000384669
chr17_26661151_26664033	384.2726071	0.164747833	0.037085534	4.442374609	8.90E-06	0.000386303
chr3_30682164_30686991	141.1654592	-0.213270604	0.048006283	-4.442556107	8.89E-06	0.000386303
chr3_50272502_50277448	899.2636728	0.171122517	0.038531898	4.441061212	8.95E-06	0.000388245
chr2_22674554_22675103	7.757701016	-0.846500606	0.190657987	-4.439890606	9.00E-06	0.000389938
chr5_134732567_134736050	408.2062113	0.150584356	0.03391939	4.439477133	9.02E-06	0.000390264
chr9_117132224_117138212	149.8391295	-0.189402637	0.042673481	-4.438415447	9.06E-06	0.000391767
chr20_57481742_57483924	73.49299522	-0.236684109	0.053336308	-4.4375795	9.10E-06	0.000392439
chr5_138633966_138635716	42.78906598	-0.339515012	0.076507123	-4.437691506	9.09E-06	0.000392439
chr10_52381013_52386213	846.0750728	0.158725721	0.035777164	4.436509289	9.14E-06	0.000393542
chr2_70055687_70058637	416.0461628	0.151779389	0.034210926	4.436576478	9.14E-06	0.000393542
chr12_96335634_96338014	254.4860122	0.177156285	0.039935488	4.436061657	9.16E-06	0.0003938
chr15_20488394_20490054	39.12258882	-0.464083051	0.104620573	-4.435867972	9.17E-06	0.0003938
chr19_54691122_54696973	436.04581	0.180476093	0.040687443	4.435670544	9.18E-06	0.0003938
chr3_152015649_152017965	77.43044007	-0.230618437	0.052008366	-4.434256504	9.24E-06	0.000395967
chr19_58788865_58791988	381.1930543	0.154704385	0.034895691	4.433337755	9.28E-06	0.000396969
chrX_123092587_123098841	609.6022126	0.159808834	0.036047795	4.433248479	9.28E-06	0.000396969
chr22_26907073_26909529	397.7120484	0.146602215	0.033074885	4.432433055	9.32E-06	0.000398046
chr1_183856987_183858239	27.22137567	-0.371476593	0.083814822	-4.432110988	9.33E-06	0.000398214
chr12_122016235_122020522	332.3571143	0.150999108	0.034071487	4.431832028	9.34E-06	0.000398303
chr1_16766558_16769097	363.1023866	0.156364554	0.035299426	4.429662748	9.44E-06	0.0003988
chr1_151584009_151586570	275.5168801	0.186937649	0.042191778	4.430665311	9.39E-06	0.0003988
chr10_104401186_104410065	1153.630314	0.142999695	0.032272095	4.431063249	9.38E-06	0.0003988
chr11_235187_238331	446.364462	0.15054049	0.033985223	4.429586665	9.44E-06	0.0003988
chr12_19830833_19831980	33.25518942	-0.395327283	0.089213088	-4.431270035	9.37E-06	0.0003988
chr14_93259635_93262149	285.0009759	0.165151648	0.037284532	4.429494963	9.45E-06	0.0003988
chr2_231337659_231338243	8.188601679	-0.805675352	0.181859198	-4.430215027	9.41E-06	0.0003988
chr5_14142203_14146005	425.7758509	0.177048544	0.039966484	4.429925438	9.43E-06	0.0003988
chr6_84936102_84938377	402.3467044	0.149185428	0.033674689	4.430194736	9.41E-06	0.0003988
chr17_45400234_45402781	290.8231039	0.173509004	0.039174874	4.429089032	9.46E-06	0.00039886
chr5_79542414_79544026	33.59984307	-0.37949359	0.085683699	-4.429005674	9.47E-06	0.00039886
chr21_40553904_40556892	442.019645	0.141999348	0.032065335	4.428438025	9.49E-06	0.000399488
chr2_232825368_232828003	375.0260148	0.139069513	0.031412738	4.42716947	9.55E-06	0.00040142
chr6_34854467_34859164	784.4026826	0.136982674	0.030947806	4.426248303	9.59E-06	0.000402712
chr11_128357296_128359070	44.0512582	-0.358513505	0.081014096	-4.425322535	9.63E-06	0.000403754
chr2_122296677_122297647	19.0679657	-0.527346503	0.119168007	-4.425235586	9.63E-06	0.000403754
chr7_72297573_72302242	705.8982352	0.162951473	0.036838084	4.423451326	9.71E-06	0.000406676
chr1_155655932_155660492	828.2714647	0.136461078	0.030852435	4.423024594	9.73E-06	0.000407053
chr1_200377344_200380322	375.9030302	0.167524759	0.037883437	4.422110924	9.77E-06	0.000407465
chr12_122276670_122278754	176.5006506	0.163857756	0.037056245	4.421866176	9.79E-06	0.000407465
chr19_46270902_46274652	228.969062	0.172239371	0.038949076	4.422168371	9.77E-06	0.000407465
chr2_106808786_106811885	360.01501	0.146577942	0.033144634	4.422373153	9.76E-06	0.000407465
chr9_139303604_139306380	366.9263746	0.16125818	0.036469937	4.421674168	9.79E-06	0.000407465
chr1_224031238_224035016	506.9293459	0.131111856	0.029663986	4.419900113	9.87E-06	0.000409046
chr10_76583921_76588103	337.6804658	0.184542588	0.041757425	4.419395813	9.90E-06	0.000409046
chr15_43621157_43623754	378.5768546	0.135153632	0.0305802	4.41964513	9.89E-06	0.000409046
chr15_43802046_43803988	163.779224	0.160784816	0.036378619	4.419761372	9.88E-06	0.000409046
chr19_20162116_20164070	214.1797061	0.19556539	0.044248956	4.419661122	9.89E-06	0.000409046
chr5_126111367_126116431	690.9332997	0.144961823	0.032798124	4.419820586	9.88E-06	0.000409046
chr9_95858200_95861791	250.3106887	0.163470822	0.036990517	4.419262999	9.90E-06	0.000409046
chr19_24269155_24271355	260.263537	0.155470507	0.035183151	4.418890997	9.92E-06	0.000409326
chr4_113151501_113154477	457.9042741	0.140068093	0.03170849	4.417368815	9.99E-06	0.000411791
chr13_110222399_110223302	19.90458634	-0.438145412	0.099214216	-4.416155555	1.00E-05	0.000412528
chr4_3956183_3958812	203.1624768	0.196801772	0.044563428	4.416217062	1.00E-05	0.000412528
chr4_164414543_164417543	423.0611541	0.165101814	0.037386434	4.41608881	1.01E-05	0.000412528
chr6_119131342_119132371	24.62538497	-0.381702384	0.086428613	-4.416389068	1.00E-05	0.000412528
chr4_78655970_78657289	30.90526942	-0.357177985	0.080893307	-4.415420722	1.01E-05	0.000413378
chr1_111429874_111431771	44.93973155	-0.341877372	0.077438333	-4.414833813	1.01E-05	0.000414074
chr11_72518399_72529268	799.5362093	0.154960905	0.03510345	4.41440669	1.01E-05	0.000414466
chr1_144535635_144540291	227.3678763	-0.241334109	0.05467326	-4.414115927	1.01E-05	0.000414598
chr3_169871618_169873589	62.09028887	-0.259480142	0.058787658	-4.413854023	1.02E-05	0.000414674
chr16_4850163_4853810	255.9401443	0.169131895	0.038322063	4.413433993	1.02E-05	0.000415054
chr2_32852123_32854314	355.816751	0.161073786	0.036503506	4.412556563	1.02E-05	0.000415981
chr7_100449338_100451985	225.8170158	0.166693043	0.037777391	4.412508077	1.02E-05	0.000415981
chr3_45734881_45736567	42.54325519	-0.303689351	0.068829858	-4.412174609	1.02E-05	0.000416197
chr18_39201583_39202167	5.868808137	-0.89899968	0.20376886	-4.411859977	1.02E-05	0.000416377
chr2_114665566_114666377	14.78601201	-0.54994206	0.124665364	-4.411346024	1.03E-05	0.000416941
chr15_75741831_75749253	977.2091273	0.148066885	0.033569257	4.410788262	1.03E-05	0.000417591
chr1_6657864_6664680	863.4435318	0.15478227	0.035095393	4.410330164	1.03E-05	0.00041805
chr12_8239826_8242006	66.20241892	-0.298341374	0.06765629	-4.409662018	1.04E-05	0.000418733
chr3_183734454_183736738	327.7297258	0.17813827	0.040398413	4.409536373	1.04E-05	0.000418733
chr17_63045904_63046519	9.704040311	-0.693121137	0.157197422	-4.409239858	1.04E-05	0.000418788
chr8_117777598_117780238	393.9913073	0.160535353	0.036410265	4.409068472	1.04E-05	0.000418788
chr10_60143788_60147044	483.7304206	0.129363552	0.029345985	4.408219745	1.04E-05	0.000420007
chr1_155942830_155951939	1161.025722	0.117248859	0.026600675	4.407739988	1.04E-05	0.000420015
chr5_139779379_139784291	770.2555079	0.13885456	0.031503734	4.407558788	1.05E-05	0.000420015
chr5_176727098_176740362	803.7429479	0.161434855	0.036624907	4.407788793	1.04E-05	0.000420015
chr11_78271773_78272301	12.66548858	-0.525555625	0.1192747	-4.406262402	1.05E-05	0.000422109
chr6_2988134_2991952	568.9940713	0.154008962	0.034959742	4.405323244	1.06E-05	0.000423164
chr6_112071966_112072832	19.15068675	-0.441692565	0.100264236	-4.405285292	1.06E-05	0.000423164
chr14_95784839_95787135	120.1072939	0.206810241	0.046949916	4.404911853	1.06E-05	0.000423467
chr17_1418233_1421324	431.2794461	0.155986424	0.035414569	4.404583473	1.06E-05	0.000423683
chr19_57077689_57079957	264.93509	0.162768133	0.036960695	4.403816841	1.06E-05	0.000424758
chr11_64508654_64514215	719.2753607	0.181772627	0.041286994	4.402660696	1.07E-05	0.000425432
chr16_68316906_68322330	204.3365723	-0.162240606	0.036846656	-4.403129691	1.07E-05	0.000425432
chr17_77810058_77814970	456.3709586	0.134673176	0.030590938	4.402387927	1.07E-05	0.000425432
chr6_167365828_167373876	596.1555039	0.145988238	0.033157387	4.402887316	1.07E-05	0.000425432
chr8_10696112_10698277	292.7904458	0.17670726	0.040138452	4.402443266	1.07E-05	0.000425432
chr1_41326248_41328960	229.3379423	0.178615687	0.040582476	4.401300837	1.08E-05	0.000426769
chr2_85131339_85136609	741.2049341	0.1383829	0.031441549	4.401274905	1.08E-05	0.000426769
chr8_30889722_30892657	311.1070806	0.160105702	0.036383245	4.400533821	1.08E-05	0.000427803
chr1_46149811_46155134	1007.366177	0.151412914	0.034415319	4.399579012	1.08E-05	0.000429262
chr17_46177571_46179645	218.4534601	0.162336669	0.036903791	4.398915844	1.09E-05	0.000429803
chr20_30791605_30796728	447.7924223	0.129591904	0.02946024	4.398874675	1.09E-05	0.000429803
chr13_72437835_72442175	470.523107	0.15779404	0.03588209	4.397571014	1.09E-05	0.000431963
chr12_57021780_57024926	520.2884907	0.160143921	0.036421763	4.396929409	1.10E-05	0.000432385
chr14_52350364_52351955	33.40256469	-0.316042339	0.071874467	-4.397143419	1.10E-05	0.000432385
chr2_25014901_25017485	358.3907334	0.159342417	0.036243132	4.396485873	1.10E-05	0.000432841
chr10_81955810_81957204	25.62512544	-0.419028181	0.095329432	-4.395580363	1.10E-05	0.00043422
chr19_924235_928791	383.2241964	0.163076763	0.037107739	4.394683345	1.11E-05	0.000435158
chr19_6772058_6775690	508.9368977	0.186790523	0.042503264	4.394733644	1.11E-05	0.000435158
chr10_124186563_124187509	22.14120737	-0.489038371	0.111325114	-4.392884522	1.12E-05	0.00043524
chr11_205855_210099	682.3534941	0.144257928	0.032834203	4.393526057	1.12E-05	0.00043524
chr11_68605482_68612212	662.395492	0.137587914	0.03132269	4.392595665	1.12E-05	0.00043524
chr15_66647763_66649937	210.0829935	0.163987989	0.037322668	4.393790655	1.11E-05	0.00043524
chr17_4633624_4636732	278.1578395	0.176914059	0.040260379	4.394247236	1.11E-05	0.00043524
chr18_74532588_74536227	475.7802748	0.14617997	0.033273133	4.39333348	1.12E-05	0.00043524
chr2_202076175_202077573	40.24182939	-0.320536119	0.072968372	-4.392808993	1.12E-05	0.00043524
chr22_43043957_43046311	177.9636169	0.193631229	0.044073298	4.393390926	1.12E-05	0.00043524
chr7_139474989_139479204	492.2485949	0.144251449	0.032836651	4.393001208	1.12E-05	0.00043524
chr8_80290936_80291468	7.269797262	-0.931911853	0.212159219	-4.392511711	1.12E-05	0.00043524
chr7_104646146_104647434	25.6141445	-0.361544402	0.082319218	-4.391980519	1.12E-05	0.00043588
chr10_113942344_113944560	304.9967858	0.154113801	0.035091804	4.391732131	1.12E-05	0.000435954
chr18_9474169_9477253	434.9590492	0.165247636	0.037632763	4.391057765	1.13E-05	0.000436883
chr15_65280559_65283227	311.8280498	0.154293508	0.035144356	4.390278469	1.13E-05	0.000437785
chr2_201675316_201678758	441.7305152	0.133911784	0.030502527	4.390186558	1.13E-05	0.000437785
chr11_27526711_27529508	479.4447778	0.128061724	0.029172316	4.389837357	1.13E-05	0.000438063
chr1_144592745_144596132	363.5297846	0.141188768	0.032166426	4.389320922	1.14E-05	0.000438238
chr13_41546258_41549234	70.0587643	-0.286909333	0.065371457	-4.388908344	1.14E-05	0.000438238
chr17_3570662_3573443	388.6213495	0.154597661	0.035224	4.388986554	1.14E-05	0.000438238
chr3_196157237_196160566	499.7540576	0.144322545	0.032879978	4.389374676	1.14E-05	0.000438238
chr21_10091059_10093090	58.64538877	-0.41452056	0.094458788	-4.388374743	1.14E-05	0.000438891
chr18_9612267_9615876	264.320508	0.151267758	0.034477475	4.387437187	1.15E-05	0.000440314
chr3_52085453_52092276	623.324107	0.119588381	0.027258159	4.387250834	1.15E-05	0.000440314
chr4_78773477_78776672	82.08417982	-0.236286395	0.053866505	-4.386518034	1.15E-05	0.00044095
chr7_148822092_148825481	516.97479	0.16537014	0.037699536	4.38652991	1.15E-05	0.00044095
chr19_34675920_34677161	26.03100992	-0.369171189	0.084176099	-4.385700858	1.16E-05	0.000442183
chr15_52262448_52265038	341.7529371	0.144287297	0.03290149	4.385433478	1.16E-05	0.000442302
chr18_29620236_29621615	40.86106239	-0.335421741	0.076504945	-4.38431454	1.16E-05	0.000444155
chr10_105991226_105993104	160.7335572	0.162009986	0.036954835	4.383999679	1.17E-05	0.000444372
chr14_21977746_21980547	415.8739708	0.151318085	0.03451927	4.383583018	1.17E-05	0.000444372
chr14_71274359_71277367	251.0849923	0.152623201	0.034816347	4.38366496	1.17E-05	0.000444372
chr4_89196106_89197539	28.80429702	-0.373392143	0.085184572	-4.383330634	1.17E-05	0.000444462
chr5_56031467_56033307	41.07983357	-0.319692752	0.072943784	-4.382727847	1.17E-05	0.000444844
chr6_33678328_33680286	219.5166692	0.158553153	0.036175228	4.38292061	1.17E-05	0.000444844
chr1_120593041_120595379	71.19251947	-0.26254786	0.059938512	-4.380286618	1.19E-05	0.000447322
chr13_25859788_25862368	335.4448175	0.156742026	0.035782582	4.380400144	1.18E-05	0.000447322
chr13_48725142_48726365	23.6090774	-0.390739316	0.08919509	-4.380726735	1.18E-05	0.000447322
chr2_88898531_88899623	20.26622778	-0.505342841	0.115370548	-4.380171963	1.19E-05	0.000447322
chr2_136741188_136744179	452.0914884	0.155338256	0.035464798	4.380068826	1.19E-05	0.000447322
chr2_191928995_191931663	74.76054634	-0.242519066	0.055358613	-4.380873228	1.18E-05	0.000447322
chr5_108083139_108085921	373.978912	0.168338677	0.038432202	4.380146536	1.19E-05	0.000447322
chr1_59246696_59251885	834.2411422	0.165187425	0.037722436	4.379023318	1.19E-05	0.0004482
chr12_21653108_21656422	480.893072	0.130805975	0.029869714	4.37921758	1.19E-05	0.0004482
chr17_17138543_17141951	486.1220897	0.162026451	0.036998991	4.379212733	1.19E-05	0.0004482
chr11_66205273_66206890	171.34894	0.182613221	0.041704207	4.378772126	1.19E-05	0.000448294
chr1_45768490_45770759	227.935653	0.145760734	0.033298083	4.377451277	1.20E-05	0.000449293
chr10_99077049_99082512	538.1569536	0.155230608	0.035459501	4.377687308	1.20E-05	0.000449293
chr21_30207559_30210109	77.01456031	-0.291800742	0.066660887	-4.377390645	1.20E-05	0.000449293
chr6_143263406_143269743	908.6446295	0.142824201	0.032628669	4.377261051	1.20E-05	0.000449293
chr7_1542496_1544899	273.4105944	0.180461369	0.041220596	4.377941754	1.20E-05	0.000449293
chr10_72574982_72577169	185.1477316	0.173955708	0.039748907	4.376364601	1.21E-05	0.000450012
chr12_49580688_49584070	321.14909	0.185893383	0.042474509	4.376586937	1.21E-05	0.000450012
chr9_88554937_88557647	287.4416734	0.139306682	0.031832076	4.376299053	1.21E-05	0.000450012
chr8_9412591_9415201	375.9499032	0.160406664	0.036655283	4.37608586	1.21E-05	0.00045003
chr19_32895288_32897970	352.9853926	0.165460993	0.037813267	4.375739119	1.21E-05	0.000450325
chr12_68023497_68025520	50.35422591	-0.268141516	0.061282052	-4.375530995	1.21E-05	0.000450334
chr13_60969548_60973213	470.2674045	0.136129837	0.031117069	4.374764057	1.22E-05	0.000451499
chr15_101779316_101780828	23.14650611	-0.374176742	0.085535158	-4.374537326	1.22E-05	0.000451547
chr12_101672814_101675128	364.7082106	0.168621985	0.038549985	4.374112819	1.22E-05	0.000451585
chr15_44827696_44831220	553.4684266	0.153430178	0.035076831	4.374117481	1.22E-05	0.000451585
chr7_44528549_44531358	382.0010249	0.139639698	0.031929293	4.373404032	1.22E-05	0.000452633
chr6_29689807_29695913	674.1616164	0.127596596	0.029180537	4.372660996	1.23E-05	0.000453755
chr1_150205657_150209544	645.9860319	0.141868203	0.032446726	4.37234263	1.23E-05	0.000453906
chr14_55595224_55597403	158.3809586	0.179391173	0.04103011	4.372183532	1.23E-05	0.000453906
chr16_9197947_9199410	31.03974889	-0.394864374	0.090344747	-4.370640127	1.24E-05	0.000456281
chr19_6371905_6374156	143.1115649	0.249440549	0.057070337	4.37075652	1.24E-05	0.000456281
chr7_4680662_4682796	184.7534436	0.159954746	0.036599803	4.370371765	1.24E-05	0.00045642
chr20_33542393_33544490	218.2590163	0.15055756	0.03446209	4.368787844	1.25E-05	0.000459318
chr2_223777432_223778064	13.15814297	-0.544779727	0.124707359	-4.368464966	1.25E-05	0.000459573
chr3_14999958_15001698	68.75824627	-0.23753591	0.054381762	-4.367933312	1.25E-05	0.000460268
chr17_46968642_46971275	248.4049439	0.16241328	0.03718656	4.367526334	1.26E-05	0.000460702
chr10_26736485_26739104	79.64857165	-0.208273365	0.047694991	-4.366776496	1.26E-05	0.00046186
chr9_130921554_130923768	237.5071888	0.174120592	0.039879255	4.366194733	1.26E-05	0.000462666
chr6_127634382_127635154	8.979437632	-0.683589118	0.156579371	-4.365767437	1.27E-05	0.000463145
chr1_231108215_231109462	31.18469188	-0.358785607	0.082195797	-4.365011614	1.27E-05	0.000463473
chr10_14919232_14922408	523.8015442	0.158452149	0.036299086	4.365182869	1.27E-05	0.000463473
chr16_28873662_28876444	351.5676748	0.151489068	0.034702261	4.365394805	1.27E-05	0.000463473
chr19_19582451_19583143	8.920312963	-0.714521751	0.163730133	-4.364021085	1.28E-05	0.000464946
chr2_64993699_64996118	319.7604789	0.130665803	0.029942315	4.363917791	1.28E-05	0.000464946
chr2_9693894_9697473	517.0558155	0.159669927	0.036592454	4.363465901	1.28E-05	0.000465482
chr1_160485381_160487273	47.61025234	-0.298427409	0.068413929	-4.362085546	1.29E-05	0.000466949
chr1_185124249_185127783	544.2403873	0.143917299	0.03299262	4.362105817	1.29E-05	0.000466949
chr10_37470019_37470728	13.89637285	-0.730169353	0.167389941	-4.362086219	1.29E-05	0.000466949
chr8_142215333_142217344	158.5334512	0.163154317	0.037403726	4.361980328	1.29E-05	0.000466949
chr5_96215105_96218951	151.2050644	-0.232577124	0.053337792	-4.360456556	1.30E-05	0.000469786
chr2_27544683_27547085	458.6885722	0.180634066	0.041429657	4.360018344	1.30E-05	0.000469873
chr7_107382860_107386844	559.3499299	0.140915471	0.032319686	4.36005076	1.30E-05	0.000469873
chr11_33060063_33062531	368.6387858	0.186497925	0.042779843	4.359481242	1.30E-05	0.000470569
chr22_38244297_38246872	436.9271415	0.148363132	0.034035272	4.359099403	1.31E-05	0.000470569
chr3_23243514_23246707	296.3726668	0.190457112	0.043691256	4.359158512	1.31E-05	0.000470569
chr10_3845605_3847508	34.93411053	-0.317411855	0.072844268	-4.357403303	1.32E-05	0.00047181
chr11_14721936_14722691	22.84662971	-0.465102978	0.10673273	-4.357641532	1.31E-05	0.00047181
chr16_89426701_89428238	38.32774471	-0.310524785	0.071264796	-4.357337726	1.32E-05	0.00047181
chr3_188139894_188140476	10.07318723	-0.651242285	0.149441362	-4.357844956	1.31E-05	0.00047181
chr7_76588652_76590620	206.8747656	0.16826928	0.038613005	4.357839574	1.31E-05	0.00047181
chrX_48554040_48556244	138.6224618	0.214032849	0.049109084	4.358314825	1.31E-05	0.00047181
chr1_3688064_3690072	91.90099628	0.223483261	0.051309768	4.355569481	1.33E-05	0.000473679
chr18_23622221_23622816	8.371679775	-0.799122946	0.18347895	-4.355393056	1.33E-05	0.000473679
chr19_52872432_52874350	216.3934331	0.163611863	0.037566218	4.355292434	1.33E-05	0.000473679
chr2_226779927_226780454	7.068246652	-0.783200938	0.17981192	-4.355667518	1.33E-05	0.000473679
chr8_21867014_21868960	244.0785144	0.146906788	0.033723557	4.356206753	1.32E-05	0.000473679
chr9_73033026_73036298	228.3708052	0.152563397	0.035025363	4.355797779	1.33E-05	0.000473679
chr10_27527703_27533089	737.9023006	0.14713206	0.033788097	4.354552979	1.33E-05	0.000474855
chrX_153664382_153667048	134.2663345	0.192735629	0.04426569	4.354063595	1.34E-05	0.000475492
chr2_86411802_86413637	47.4672981	-0.268356191	0.061640982	-4.353535307	1.34E-05	0.000476214
chr12_125395992_125400934	595.2451892	0.140612087	0.032302955	4.352917141	1.34E-05	0.000477046
chr4_329707_333287	430.5713578	0.177252592	0.040721867	4.352761904	1.34E-05	0.000477046
chr18_804924_806268	31.63947821	-0.354623464	0.081500452	-4.351184026	1.35E-05	0.000479049
chr18_19282276_19285703	505.4804353	0.153905703	0.035370317	4.351267252	1.35E-05	0.000479049
chr4_76554820_76556669	175.9503657	0.152754078	0.035104348	4.351428992	1.35E-05	0.000479049
chr7_50417492_50420401	84.47057984	-0.223686125	0.051409532	-4.351063247	1.35E-05	0.000479049
chr19_8872848_8873384	6.623278271	-1.134401143	0.260771185	-4.350178265	1.36E-05	0.00048056
chr4_125631788_125634934	287.8093902	0.139476241	0.032071456	4.348921369	1.37E-05	0.000482894
chr1_25557549_25560546	488.8727666	0.145621372	0.0334892	4.348308488	1.37E-05	0.000483388
chr9_20042668_20044048	58.55937113	-0.270150089	0.062126208	-4.348407819	1.37E-05	0.000483388
chr1_100730714_100733444	374.4655755	0.134114979	0.03084749	4.347678747	1.38E-05	0.000483705
chr19_52799292_52801722	303.2789292	0.161031649	0.037037358	4.347816823	1.37E-05	0.000483705
chr6_105849335_105852019	381.257103	0.16956122	0.039002998	4.347389413	1.38E-05	0.000483705
chr7_99745528_99749059	280.8971626	0.148356093	0.034124465	4.347499448	1.38E-05	0.000483705
chrX_54833846_54836333	184.0337694	0.19428385	0.044693473	4.347029645	1.38E-05	0.000484072
chr11_76154081_76157633	675.1892026	0.158348772	0.036434723	4.346095115	1.39E-05	0.000484479
chr12_133655852_133658597	330.6921648	0.150024389	0.03451757	4.346319533	1.38E-05	0.000484479
chr3_134203090_134207078	607.9334772	0.163748729	0.03767424	4.346437481	1.38E-05	0.000484479
chr6_143221330_143225380	89.20219296	-0.263633885	0.060660253	-4.346072983	1.39E-05	0.000484479
chr14_91475249_91477071	34.33283718	-0.327441268	0.075348795	-4.34567361	1.39E-05	0.000484936
chr16_30595920_30598205	260.419147	0.151859223	0.03495072	4.344952599	1.39E-05	0.000485679
chr2_149400721_149404499	516.3413635	0.150185292	0.034564212	4.34510973	1.39E-05	0.000485679
chr9_96931960_96933211	25.3305206	-0.467559567	0.107617116	-4.344658044	1.39E-05	0.000485906
chr4_87859722_87861583	44.54946652	-0.286129038	0.065866613	-4.344067887	1.40E-05	0.000486788
chr3_56823591_56826036	57.12501157	-0.300036649	0.069072694	-4.343780918	1.40E-05	0.000486999
chr6_108394569_108397124	350.1300604	0.136754408	0.031485363	4.343428052	1.40E-05	0.000487357
chr10_37341679_37342351	7.246815624	-0.807240739	0.185877523	-4.342863663	1.41E-05	0.000487759
chr19_53236677_53239052	226.881591	0.15610943	0.035944969	4.343011935	1.41E-05	0.000487759
chr9_139437831_139441879	409.1048506	0.162102779	0.037328962	4.342547161	1.41E-05	0.000488038
chr10_127406720_127409828	486.3602915	0.139050507	0.032022044	4.342337063	1.41E-05	0.000488062
chr21_45875312_45876463	88.67911545	0.227876779	0.05248012	4.342154314	1.41E-05	0.000488062
chr19_1846727_1849183	319.0456915	0.169989211	0.039156307	4.341298328	1.42E-05	0.000489234
chr6_32154403_32162317	1000.747209	0.1338565	0.030833659	4.341245984	1.42E-05	0.000489234
chr6_112162848_112163903	26.73754423	-0.366374584	0.084413448	-4.340239521	1.42E-05	0.000491055
chr16_28619996_28622386	34.2876589	0.417043392	0.096092673	4.340012409	1.42E-05	0.000491137
chr11_110299721_110302766	412.4780939	0.153025175	0.035266626	4.33909313	1.43E-05	0.000491831
chr11_128575045_128575570	11.60518041	-0.607888214	0.140090296	-4.339259972	1.43E-05	0.000491831
chr19_47438244_47439223	21.41526026	-0.419288003	0.096622981	-4.339423176	1.43E-05	0.000491831
chr20_44598278_44601860	488.9441263	0.132588349	0.030557759	4.338942161	1.43E-05	0.000491831
chr12_46608248_46614495	181.7353525	-0.173029221	0.039886661	-4.338022179	1.44E-05	0.000493043
chr15_85143170_85145423	313.0298486	0.148580495	0.034250038	4.338111872	1.44E-05	0.000493043
chr14_50695858_50699622	477.1343972	0.146860655	0.033858788	4.337445698	1.44E-05	0.000493865
chr17_44199190_44200326	28.19723484	-0.437226621	0.100806693	-4.337277674	1.44E-05	0.000493865
chr11_111894491_111897229	489.0705902	0.162324991	0.037430099	4.336750244	1.45E-05	0.000494625
chr7_102714392_102717078	321.4251746	0.144236864	0.033260671	4.336559004	1.45E-05	0.000494631
chr4_147441180_147444956	751.086561	0.141413233	0.032613196	4.33607412	1.45E-05	0.000495297
chr10_102025813_102028375	434.6852592	0.17433378	0.040213449	4.335210821	1.46E-05	0.000496606
chr3_16522187_16524931	86.03171781	-0.217612234	0.050197548	-4.335116761	1.46E-05	0.000496606
chr11_12338194_12338714	5.170286237	-1.092955756	0.252134632	-4.33481012	1.46E-05	0.000496836
chr2_3604638_3607144	359.2212476	0.182036396	0.041995749	4.334638685	1.46E-05	0.000496836
chr12_56841923_56843972	296.1704984	0.160734366	0.03708594	4.334105187	1.46E-05	0.000497088
chr15_42839594_42842759	580.7660064	0.153398438	0.035394231	4.333995487	1.46E-05	0.000497088
chr2_100104545_100107732	343.7998074	0.138767947	0.032020083	4.333778498	1.47E-05	0.000497088
chr5_5481056_5481738	15.87603488	-0.485461473	0.112018125	-4.333776107	1.47E-05	0.000497088
chr17_11899558_11901792	298.5119075	0.16663148	0.038451429	4.333557485	1.47E-05	0.000497159
chr1_36234141_36236362	292.9203538	0.159524119	0.036821089	4.332411791	1.47E-05	0.000497858
chr16_58425704_58427575	307.4089057	0.170073919	0.039252962	4.332766543	1.47E-05	0.000497858
chr19_2943966_2946118	238.2706939	0.16112365	0.037189418	4.332513329	1.47E-05	0.000497858
chr4_170946401_170949322	294.6064597	0.182131837	0.042037584	4.33259523	1.47E-05	0.000497858
chr8_13288025_13288573	7.542108794	-0.806051875	0.186055758	-4.332313518	1.48E-05	0.000497858
chr4_60234230_60234889	9.463658415	-0.874206651	0.201824718	-4.33151429	1.48E-05	0.000499246
chr17_74098466_74100841	270.2972629	0.148360292	0.034255742	4.330961285	1.48E-05	0.000499286
chr19_19752082_19755205	404.0010378	0.160710687	0.037104981	4.331242871	1.48E-05	0.000499286
chr2_32580897_32584995	523.8674644	0.142556705	0.032924354	4.32982539	1.49E-05	0.000499286
chr2_54166919_54167497	12.61893146	-0.575014405	0.132793593	-4.330136655	1.49E-05	0.000499286
chr2_128783553_128786855	360.8837346	0.169837141	0.039221167	4.330241931	1.49E-05	0.000499286
chr2_170624316_170625869	59.3874965	0.247037486	0.057045283	4.330550651	1.49E-05	0.000499286
chr5_100224383_100227587	127.9851042	-0.243827089	0.056310054	-4.330080923	1.49E-05	0.000499286
chr6_21593093_21599377	866.5691031	0.134089648	0.030968464	4.329877296	1.49E-05	0.000499286
chr6_135423748_135424929	24.80120912	-0.386651273	0.089278403	-4.330848894	1.49E-05	0.000499286
chr10_11225096_11226481	33.33717295	-0.344590729	0.079595098	-4.32929588	1.50E-05	0.000499556
chr11_29736870_29737466	9.546687163	-0.772358796	0.178409711	-4.329129795	1.50E-05	0.000499556
chr12_12418193_12420962	237.2829379	0.146949666	0.03394695	4.328803206	1.50E-05	0.000499556
chr15_63568585_63570968	223.5764313	0.163319029	0.037728628	4.328782668	1.50E-05	0.000499556
chr5_139942968_139945744	327.8420085	0.151762755	0.035056478	4.329093033	1.50E-05	0.000499556
chr1_202779072_202781310	284.9767747	0.165167439	0.038164297	4.327799885	1.51E-05	0.000500951
chr2_128050204_128052720	352.5659053	0.140553098	0.032476614	4.327824857	1.51E-05	0.000500951
chr2_203511148_203513112	46.34066738	-0.306438882	0.070822022	-4.326886956	1.51E-05	0.000502611
chr12_58235779_58241522	664.0012652	0.146342522	0.033830239	4.325790418	1.52E-05	0.000502882
chr17_56404403_56423325	2782.276817	0.111756274	0.025835615	4.325667191	1.52E-05	0.000502882
chr17_57296983_57299179	290.4574261	0.175320479	0.040523116	4.326431382	1.52E-05	0.000502882
chr3_28282041_28284610	355.5448518	0.140679646	0.032521524	4.325739697	1.52E-05	0.000502882
chr5_167912733_167914960	332.6732812	0.166264474	0.0384334	4.32604125	1.52E-05	0.000502882
chr5_176559218_176563269	325.7759074	0.157807084	0.036476225	4.326299765	1.52E-05	0.000502882
chr14_52117215_52120220	295.8622425	0.171705859	0.039696577	4.325457601	1.52E-05	0.000502943
chr9_37783700_37786165	425.2845492	0.140848562	0.032566007	4.325017886	1.53E-05	0.000503112
chr9_132402748_132405493	304.3898096	0.151839141	0.035106178	4.325140202	1.52E-05	0.000503112
chr17_7516625_7519236	245.6389171	0.15752293	0.036430885	4.3238843	1.53E-05	0.000505287
chr6_24857211_24860522	91.7910185	-0.244206525	0.056491693	-4.322874955	1.54E-05	0.000507185
chr10_3108557_3112097	425.0350461	0.180560516	0.04177332	4.322388426	1.54E-05	0.000507885
chr19_48893304_48895414	243.1794182	0.190379217	0.044047566	4.32212799	1.55E-05	0.000508065
chr2_122404905_122409368	737.479578	0.142729432	0.033025059	4.32185248	1.55E-05	0.000508281
chr11_65623107_65629387	940.1418546	0.149317335	0.034556962	4.320904541	1.55E-05	0.000510036
chr11_70048492_70051468	381.4020499	0.150950744	0.034936413	4.320728157	1.56E-05	0.000510036
chr2_99269883_99270629	14.23956396	-0.526174721	0.121805598	-4.319790949	1.56E-05	0.000511785
chr21_10520190_10520930	16.23528203	-0.558299158	0.129265088	-4.319025072	1.57E-05	0.000513142
chr3_49822120_49825034	378.5284799	0.164001038	0.037974096	4.318760871	1.57E-05	0.000513294
chr6_13303404_13305782	36.97754791	-0.330749522	0.076587267	-4.318596722	1.57E-05	0.000513294
chr17_17493804_17496432	311.3628518	0.144381969	0.033437243	4.3179986	1.57E-05	0.000513987
chr17_38496219_38502631	452.5107573	0.205179189	0.047517878	4.317936704	1.57E-05	0.000513987
chr18_28110201_28110671	7.755705562	-0.803091714	0.185999518	-4.317708567	1.58E-05	0.000514097
chr9_130544792_130550104	416.5915636	0.160310439	0.037130574	4.317478044	1.58E-05	0.000514213
chr4_19619709_19620435	10.91187431	-0.70679428	0.163716589	-4.317181815	1.58E-05	0.000514483
chr8_67024388_67027566	528.3306654	0.180179845	0.041745691	4.316130365	1.59E-05	0.000516516
chr18_47812517_47815426	366.6085544	0.149044329	0.034542368	4.314826666	1.60E-05	0.000519149
chr11_112096315_112098555	299.0055152	0.150349502	0.034852008	4.313940915	1.60E-05	0.00052081
chr17_1732050_1734570	239.4689294	0.15594419	0.036156745	4.313004081	1.61E-05	0.00052217
chr2_24147538_24151462	582.6985714	0.149892961	0.034752606	4.313143004	1.61E-05	0.00052217
chr1_143742232_143746126	695.5297027	0.179077264	0.041525788	4.312435073	1.61E-05	0.000522439
chr1_155292005_155295357	475.4853757	0.170571312	0.039554135	4.312350901	1.62E-05	0.000522439
chr4_184367802_184369580	42.82225993	-0.332140094	0.077020279	-4.312371979	1.62E-05	0.000522439
chr1_198635613_198656579	769.838631	-0.190807337	0.044254315	-4.311609742	1.62E-05	0.000523344
chr16_20816658_20819179	364.1345259	0.156659258	0.036333508	4.311701963	1.62E-05	0.000523344
chr3_29395177_29395866	15.68294119	-0.50457877	0.117038472	-4.311221449	1.62E-05	0.000523839
chr15_100345510_100348020	335.744021	0.184804103	0.042870973	4.310704634	1.63E-05	0.00052464
chr11_119597810_119601179	252.0213041	0.156531387	0.036314648	4.310420029	1.63E-05	0.00052489
chr1_110161661_110167740	571.7105813	0.127490753	0.029584953	4.309310714	1.64E-05	0.000524936
chr1_229473516_229474563	26.04689777	-0.373329229	0.08663636	-4.309151836	1.64E-05	0.000524936
chr11_117013932_117017023	397.9040575	0.134349494	0.031175226	4.309495494	1.64E-05	0.000524936
chr13_35644512_35644998	6.493485814	-0.857961205	0.199071397	-4.309816569	1.63E-05	0.000524936
chr16_30668409_30673340	660.2103016	0.132711855	0.030791577	4.310005153	1.63E-05	0.000524936
chr17_3125391_3126339	21.37440794	-0.39267932	0.091118976	-4.30952298	1.64E-05	0.000524936
chr9_114799128_114799773	14.31570364	-0.510778798	0.11851168	-4.309944791	1.63E-05	0.000524936
chr18_3446930_3455311	1010.865713	0.129680716	0.030098977	4.308475916	1.64E-05	0.000526119
chr1_45516305_45517690	50.18287971	-0.274564859	0.063744211	-4.307290872	1.65E-05	0.00052852
chr21_9530697_9531391	17.7469996	-0.527432075	0.122494681	-4.30575492	1.66E-05	0.000531774
chr4_71702863_71706025	344.7291123	0.14633232	0.033990886	4.305045756	1.67E-05	0.000533052
chr14_31493068_31497098	613.8544932	0.158717042	0.036872772	4.304450991	1.67E-05	0.000533204
chr19_4542572_4544377	16.91123108	0.52387092	0.121701667	4.304550084	1.67E-05	0.000533204
chr5_179158481_179162118	395.6656399	0.12444116	0.028908103	4.304715496	1.67E-05	0.000533204
chr19_10675131_10680591	642.2797555	0.169007875	0.039266688	4.304103133	1.68E-05	0.000533615
chr17_8123714_8127816	627.3805849	0.172109324	0.03999145	4.303652967	1.68E-05	0.000533961
chr19_11997903_12000017	234.284795	0.151478597	0.035198065	4.303605792	1.68E-05	0.000533961
chr15_74906298_74910179	613.3048476	0.162260404	0.037711033	4.302730345	1.69E-05	0.000535222
chr8_125655950_125657045	21.20264046	-0.406474606	0.094468835	-4.302737559	1.69E-05	0.000535222
chr17_18128120_18130122	121.1405459	0.185495146	0.043124336	4.301402919	1.70E-05	0.00053801
chr3_114864287_114868065	446.3461331	0.139673223	0.032481501	4.300085275	1.71E-05	0.000540716
chr6_28359430_28359856	7.082680715	-0.78641922	0.182890789	-4.299938915	1.71E-05	0.000540716
chr2_144015552_144017322	43.65064101	-0.282807234	0.065773388	-4.299721226	1.71E-05	0.000540817
chr1_57043180_57045807	160.3489742	0.195991521	0.045611274	4.296997286	1.73E-05	0.000544906
chr2_54815040_54818917	101.7903817	-0.255778083	0.059518362	-4.29746509	1.73E-05	0.000544906
chr4_88139854_88142764	395.2902819	0.176207545	0.041002244	4.297509809	1.73E-05	0.000544906
chr7_74069853_74076559	524.1828515	0.133638601	0.031098753	4.297233425	1.73E-05	0.000544906
chr7_99696768_99700273	410.8766088	0.159184398	0.037042616	4.297331414	1.73E-05	0.000544906
chr9_130476563_130478911	257.0794151	0.172669117	0.040182788	4.297091528	1.73E-05	0.000544906
chr2_223724657_223727542	265.6077903	0.15151091	0.035265352	4.296310732	1.74E-05	0.000545709
chr22_38667491_38670063	271.6764129	0.179285879	0.041728838	4.296450325	1.74E-05	0.000545709
chr4_26885020_26889483	177.4290226	-0.193150798	0.044959093	-4.296145357	1.74E-05	0.000545709
chr1_149898302_149901070	378.0206915	0.151979831	0.035385503	4.294974443	1.75E-05	0.000546874
chr15_34657716_34660938	361.6808688	0.144069548	0.033548367	4.294383403	1.75E-05	0.000546874
chr2_219260169_219267645	653.1731744	0.142446281	0.033168195	4.294664908	1.75E-05	0.000546874
chr2_231920932_231923481	308.0672091	0.166635235	0.038803303	4.294356964	1.75E-05	0.000546874
chr2_238807022_238808263	19.98921919	-0.411966759	0.095945542	-4.293756107	1.76E-05	0.000546874
chr22_18251700_18258040	315.5604908	0.175294717	0.040824799	4.293829248	1.76E-05	0.000546874
chr22_22335690_22337986	279.999157	0.155348575	0.036178228	4.293979691	1.75E-05	0.000546874
chr5_117232377_117233036	8.963463419	-0.747041776	0.173930137	-4.295068072	1.75E-05	0.000546874
chr7_44120335_44123325	291.8444104	0.142926874	0.033285613	4.293953519	1.76E-05	0.000546874
chr7_76217737_76218399	10.99879073	-0.589472168	0.137275128	-4.294093027	1.75E-05	0.000546874
chr9_131872100_131875129	336.7930739	0.191998709	0.044707794	4.294524346	1.75E-05	0.000546874
chr9_20373175_20374094	12.83053446	-0.707281948	0.164747527	-4.293126357	1.76E-05	0.000548
chr12_129336918_129340313	82.12395814	0.28205711	0.065703746	4.292861926	1.76E-05	0.000548225
chr10_106013620_106016840	426.2603257	0.133961301	0.031208614	4.292446381	1.77E-05	0.000548487
chr21_9979109_9981697	58.58372869	-0.52619597	0.122587559	-4.292409251	1.77E-05	0.000548487
chr2_90141713_90142322	5.274624308	-0.868307072	0.20230586	-4.292051014	1.77E-05	0.000548945
chr6_109263269_109264880	39.1164994	-0.311998104	0.072698338	-4.291681382	1.77E-05	0.000549432
chr16_57125383_57128000	111.9714819	0.227880542	0.053116231	4.29022421	1.78E-05	0.000549628
chr3_15467729_15471152	580.1585047	0.13239786	0.03085622	4.290799693	1.78E-05	0.000549628
chr4_123071730_123075337	438.7655125	0.149104645	0.034753027	4.290407403	1.78E-05	0.000549628
chr5_77654710_77658113	537.9480521	0.155643988	0.036278665	4.290234684	1.78E-05	0.000549628
chr6_8101465_8103432	217.9922898	0.161515848	0.03764692	4.290280524	1.78E-05	0.000549628
chr6_26536383_26540145	569.3152943	0.164606463	0.0383641	4.290637964	1.78E-05	0.000549628
chr6_157166794_157167488	16.93991732	-0.433721434	0.101086307	-4.290605185	1.78E-05	0.000549628
chr7_99646571_99648453	273.7222937	0.160698061	0.037446399	4.291415647	1.78E-05	0.000549628
chr6_98083351_98083965	10.49513503	-0.716311814	0.166973589	-4.289970769	1.79E-05	0.00054983
chr21_37431452_37433720	332.6528225	0.158957136	0.037056729	4.289562012	1.79E-05	0.000550418
chr6_109774898_109778409	337.418696	0.180888241	0.042171196	4.289378941	1.79E-05	0.000550447
chr19_5902509_5905983	430.3938592	0.170259626	0.039700889	4.288559522	1.80E-05	0.000552055
chr1_36613951_36618039	226.777311	0.129164168	0.030121747	4.288070238	1.80E-05	0.000552266
chr12_51610515_51613047	201.6387919	0.20075899	0.046816487	4.288211324	1.80E-05	0.000552266
chr19_35757548_35761316	376.6611703	0.167399911	0.03903951	4.287961376	1.80E-05	0.000552266
chr12_133462946_133465585	281.5682628	0.172737596	0.040288606	4.287504899	1.81E-05	0.000552976
chr2_160141934_160144341	257.7332483	0.180566379	0.042122584	4.286688078	1.81E-05	0.000554586
chr3_37215602_37219309	469.8095202	0.130610549	0.030471597	4.286304726	1.82E-05	0.000555118
chr2_197013124_197016830	90.14305898	-0.252358347	0.058881555	-4.285864198	1.82E-05	0.000555792
chr10_56950226_56950830	9.210128152	-0.80342394	0.187467404	-4.285672723	1.82E-05	0.000555845
chr19_1066376_1070666	491.9463393	0.157836437	0.036830547	4.285476258	1.82E-05	0.00055591
chr11_112150542_112151790	94.55346761	0.198469771	0.046314088	4.285300174	1.82E-05	0.000555925
chr22_45048143_45049117	20.06295656	-0.439468692	0.102561311	-4.284936382	1.83E-05	0.000555985
chr3_169755220_169757757	212.7702936	0.160604951	0.037480747	4.284998714	1.83E-05	0.000555985
chr4_112803431_112804001	7.378052002	-0.848314747	0.198027152	-4.283830464	1.84E-05	0.000558331
chr19_44122589_44124879	372.2617899	0.185520281	0.043318748	4.282678737	1.85E-05	0.000560374
chr9_102668127_102670404	284.7182706	0.154668185	0.036113659	4.282816767	1.85E-05	0.000560374
chr15_43211338_43214524	421.2461269	0.126775208	0.029603042	4.282506065	1.85E-05	0.000560382
chr2_178125198_178131188	847.0575624	0.125827821	0.029385789	4.281927667	1.85E-05	0.00056056
chr22_42015249_42018744	492.1419412	0.130807521	0.030548314	4.281988164	1.85E-05	0.00056056
chr7_44162078_44164212	232.3976202	0.140319548	0.032768342	4.282168131	1.85E-05	0.00056056
chr17_7461120_7466595	392.4427753	0.166925477	0.038990621	4.281169966	1.86E-05	0.000562045
chr2_231198864_231201051	50.19801514	-0.31796613	0.074279656	-4.280662415	1.86E-05	0.000562605
chr6_52254123_52256142	60.98356908	-0.248999292	0.058169105	-4.280610697	1.86E-05	0.000562605
chr4_83954983_83957665	331.5217785	0.171572613	0.040091341	4.279542875	1.87E-05	0.000564883
chr10_42384881_42385775	1546.021443	-0.62468551	0.145978605	-4.279294976	1.87E-05	0.000565084
chr15_60874568_60877898	77.92806164	-0.301144223	0.070375542	-4.279103457	1.88E-05	0.000565143
chr12_109489575_109492508	435.3624349	0.141905236	0.033163942	4.278901403	1.88E-05	0.000565229
chr12_83079254_83082946	440.1354155	0.15290459	0.035737732	4.278519631	1.88E-05	0.000565771
chr16_68876740_68878817	312.9848592	0.147231687	0.034413568	4.278303506	1.88E-05	0.000565893
chr7_33438_37939	82.52864969	0.326314486	0.076284252	4.277612711	1.89E-05	0.000567224
chr12_106694908_106699470	481.9473681	0.146104334	0.034161543	4.276865766	1.90E-05	0.0005687
chr2_78939294_78939891	8.75163957	-0.728029287	0.170233587	-4.276648916	1.90E-05	0.000568826
chr16_1469486_1472023	250.6713706	0.162046711	0.037899147	4.275735059	1.91E-05	0.000570735
chr6_34358295_34361693	406.8559936	0.141914087	0.03320259	4.274187195	1.92E-05	0.000574281
chr3_14443270_14447422	323.6636837	0.161472329	0.037792692	4.272580717	1.93E-05	0.000578001
chr10_74032138_74036763	762.9020784	0.13712515	0.032100358	4.271763882	1.94E-05	0.0005791
chr7_39672821_39674541	38.53112179	-0.314076906	0.073525805	-4.271655467	1.94E-05	0.0005791
chr8_125736966_125741501	523.0596663	0.158103015	0.037010283	4.271867227	1.94E-05	0.0005791
chr14_53158799_53159577	17.01762914	-0.455196596	0.106572122	-4.271253945	1.94E-05	0.000579275
chr3_197516959_197520375	474.6549996	0.144033386	0.033721228	4.271297177	1.94E-05	0.000579275
chr2_18740307_18742703	248.2790439	0.166461935	0.038976961	4.270777681	1.95E-05	0.00058008
chr7_155435849_155439948	656.647678	0.137892079	0.032288976	4.270562153	1.95E-05	0.000580207
chr10_20103946_20109142	246.9116935	0.19071071	0.044679454	4.268420808	1.97E-05	0.000581255
chr11_82776839_82778484	32.28275349	-0.326152488	0.076391379	-4.269493426	1.96E-05	0.000581255
chr17_41131669_41134312	312.1108315	0.166893849	0.039091959	4.269262865	1.96E-05	0.000581255
chr2_208392456_208398070	634.6136203	0.120679318	0.028272998	4.268359471	1.97E-05	0.000581255
chr21_16430789_16431957	28.81850442	-0.372559545	0.08726748	-4.269168159	1.96E-05	0.000581255
chr5_114146764_114147688	12.24729693	-0.657599683	0.154064755	-4.268333025	1.97E-05	0.000581255
chr6_12008153_12014310	689.5759599	0.133782067	0.031339803	4.268758971	1.97E-05	0.000581255
chr7_2271057_2273410	295.7725287	0.139607983	0.0327053	4.268665473	1.97E-05	0.000581255
chr7_26704306_26705234	21.46415369	-0.387898484	0.09086616	-4.268899278	1.96E-05	0.000581255
chr7_65539945_65542230	192.464307	0.173007078	0.040524163	4.269232656	1.96E-05	0.000581255
chrX_48753767_48756433	194.9083076	0.161808614	0.037899639	4.269397234	1.96E-05	0.000581255
chr12_69200532_69203930	396.0922425	0.14786334	0.034645409	4.267905708	1.97E-05	0.000581507
chr2_27578013_27581220	545.2926564	0.149942914	0.035131966	4.267990981	1.97E-05	0.000581507
chr19_15541986_15544836	255.1311173	0.163771026	0.03837537	4.267607706	1.98E-05	0.000581598
chr21_10928576_10929435	24.4459064	-0.424111372	0.099380742	-4.267540814	1.98E-05	0.000581598
chr4_186345710_186348028	288.3963754	0.138047386	0.03235075	4.267208215	1.98E-05	0.000582035
chr12_62663185_62664478	26.69860575	-0.403114357	0.094477105	-4.266794127	1.98E-05	0.000582686
chr1_103313135_103313710	8.957562664	-0.819433	0.19215118	-4.264522347	2.00E-05	0.000588212
chr21_10425791_10426919	22.72351289	-0.601542718	0.141086981	-4.263630237	2.01E-05	0.000590131
chr14_75304225_75305707	36.57569695	-0.350588946	0.082232368	-4.263393528	2.01E-05	0.000590322
chr11_64807748_64809869	150.9997365	0.183393932	0.043022584	4.262736325	2.02E-05	0.000591311
chr15_92802274_92802798	7.892668725	-0.717596392	0.168350016	-4.262526431	2.02E-05	0.000591311
chr17_57408013_57411380	369.1056047	0.162351903	0.038087245	4.262631815	2.02E-05	0.000591311
chr1_32537566_32539818	211.1222673	0.16670294	0.039113295	4.26205312	2.03E-05	0.000592131
chr1_161283237_161285450	367.2955722	0.168701996	0.039590734	4.261148427	2.03E-05	0.000593226
chr21_10565586_10566770	24.55013577	-0.463763904	0.108828132	-4.261434001	2.03E-05	0.000593226
chr6_130459272_130460517	31.7982609	-0.311694097	0.07314756	-4.261168783	2.03E-05	0.000593226
chr16_29935998_29938694	320.2788566	0.151153458	0.035477245	4.260574803	2.04E-05	0.000594316
chr1_7830447_7832801	284.6346283	0.159782654	0.037504558	4.26035291	2.04E-05	0.000594471
chr10_102790251_102793153	363.1682258	0.164025472	0.038502064	4.260173478	2.04E-05	0.000594513
chr2_157196948_157200244	373.3243817	0.155687512	0.036550194	4.259553647	2.05E-05	0.000595729
chr10_15994754_15995235	4.65576327	-0.967308603	0.227110325	-4.259201346	2.05E-05	0.000596233
chr14_23339465_23343189	408.2319775	0.164718496	0.03867749	4.25876904	2.06E-05	0.000596951
chr1_161171085_161173607	269.2305646	0.144807119	0.034008679	4.257945992	2.06E-05	0.000598716
chr12_64061319_64063659	159.573102	0.272959818	0.06411184	4.257557068	2.07E-05	0.000599321
chr2_136870582_136877858	1068.043511	0.159524585	0.037481635	4.256073291	2.08E-05	0.000602871
chr13_50509325_50511852	385.1075175	0.159643563	0.03751265	4.255726145	2.08E-05	0.000603358
chr2_202278260_202279732	41.52389072	-0.2791877	0.065605282	-4.255567381	2.09E-05	0.000603358
chr6_139692251_139697880	1001.496678	0.131660066	0.030940947	4.255204755	2.09E-05	0.000603898
chr14_75715634_75716598	19.82338052	-0.4200374	0.098724356	-4.254648172	2.09E-05	0.000604963
chrX_47002613_47006485	247.713916	0.145405361	0.034178944	4.2542379	2.10E-05	0.000605633
chr1_145609286_145612851	485.7441792	0.140930722	0.033132887	4.25349966	2.10E-05	0.000606806
chr3_136638149_136641722	76.45421042	-0.268372171	0.063094724	-4.253480392	2.10E-05	0.000606806
chr1_167521360_167523997	212.6084675	0.155468572	0.036556446	4.252836005	2.11E-05	0.000608116
chr3_10066573_10069282	448.9968786	0.132514435	0.031161474	4.252508574	2.11E-05	0.000608126
chr3_182510034_182514253	684.6225928	0.136235369	0.03203554	4.252632158	2.11E-05	0.000608126
chr1_147929762_147933311	314.5616276	0.231222668	0.054376003	4.252292485	2.12E-05	0.000608273
chr11_65542574_65549580	325.4910706	0.209490083	0.049271784	4.251725196	2.12E-05	0.000608937
chr20_5572671_5575214	81.16891443	-0.315844486	0.074283968	-4.251852649	2.12E-05	0.000608937
chr11_94882978_94885300	285.8892793	0.168167751	0.039558797	4.251083522	2.13E-05	0.000610245
chr8_11722377_11726587	367.0734057	0.14522867	0.03416992	4.250190583	2.14E-05	0.000612241
chr10_104676612_104680636	489.6405705	0.163265978	0.038418672	4.249651747	2.14E-05	0.000612834
chr17_33414240_33417548	401.8442209	0.14261196	0.033558059	4.249708213	2.14E-05	0.000612834
chr1_93425288_93428474	372.2543994	0.131147508	0.030862849	4.249364856	2.14E-05	0.000613178
chr16_33333570_33335598	31.67079873	-0.435185691	0.102417258	-4.249144131	2.15E-05	0.000613342
chr2_99951372_99955502	629.4475423	0.126636486	0.029809395	4.248207237	2.15E-05	0.000615029
chr9_139979894_139982647	280.805459	0.157702275	0.037120803	4.248353009	2.15E-05	0.000615029
chr7_76750338_76752545	293.168524	0.148878479	0.035048775	4.247751281	2.16E-05	0.00061584
chr19_2092756_2097709	599.6395522	0.131835307	0.03104218	4.24697329	2.17E-05	0.000615974
chr19_20958604_20960391	244.0639938	0.165651936	0.03900391	4.24705971	2.17E-05	0.000615974
chr19_47633429_47635411	261.1479978	0.152566156	0.035923915	4.246924524	2.17E-05	0.000615974
chr6_64281145_64285022	567.5198839	0.140129692	0.032992818	4.247278673	2.16E-05	0.000615974
chrX_16964186_16966089	87.53424494	0.205331569	0.04834856	4.246901414	2.17E-05	0.000615974
chr5_133859273_133864529	755.971186	0.161338119	0.037997254	4.246046769	2.18E-05	0.000616566
chr6_30646251_30656901	2042.504807	0.136516305	0.032149822	4.246253912	2.17E-05	0.000616566
chr7_154793261_154797142	374.0279314	0.156313856	0.036811447	4.246338297	2.17E-05	0.000616566
chr8_9910956_9913806	336.8928894	0.148804408	0.035045386	4.246048435	2.18E-05	0.000616566
chr12_123458325_123461319	487.1945171	0.158419284	0.037316695	4.245265705	2.18E-05	0.000617098
chr16_19565779_19568075	328.7878469	0.133953048	0.03155289	4.245349591	2.18E-05	0.000617098
chr16_28833227_28837047	494.3570228	0.143032391	0.033695099	4.244901902	2.19E-05	0.000617098
chr17_47864764_47867714	329.1378314	0.140866359	0.033183227	4.245107297	2.18E-05	0.000617098
chr6_44213341_44216900	566.6146605	0.160124473	0.037721629	4.244898162	2.19E-05	0.000617098
chr8_134580184_134586199	930.1022103	0.162330258	0.038236422	4.245435322	2.18E-05	0.000617098
chr5_154192891_154193597	12.83189322	-0.490248861	0.115501673	-4.244517403	2.19E-05	0.000617709
chr16_729103_731811	237.9251877	0.157704291	0.037161643	4.243738442	2.20E-05	0.000618559
chr19_679214_681861	120.8468727	0.196501386	0.046303902	4.243732745	2.20E-05	0.000618559
chr5_52855824_52857947	301.5745574	0.146735944	0.034576014	4.243865282	2.20E-05	0.000618559
chr12_125049886_125053249	360.1377114	0.162407198	0.038275518	4.243109122	2.20E-05	0.000619844
chr1_26826207_26828621	271.0554659	0.169670181	0.039995629	4.24221811	2.21E-05	0.000621871
chr21_34098171_34101677	512.07105	0.155875772	0.036749226	4.241606907	2.22E-05	0.000623128
chr10_65000666_65002854	65.82792051	-0.240146426	0.056626149	-4.240910395	2.23E-05	0.000624184
chr3_71446732_71447782	23.73136436	-0.403963815	0.095251461	-4.241024872	2.23E-05	0.000624184
chr14_102341816_102343938	54.86304359	-0.243587282	0.05744125	-4.240633349	2.23E-05	0.000624515
chr16_30932718_30936106	356.5310386	0.151193416	0.035659012	4.239977659	2.24E-05	0.00062561
chr20_33463139_33465647	168.541891	0.178145344	0.04201754	4.239785146	2.24E-05	0.00062561
chr6_137081702_137083555	39.77865355	-0.317601703	0.074910181	-4.239766877	2.24E-05	0.00062561
chr7_5565467_5573589	1288.823681	0.148199831	0.03496078	4.23903102	2.24E-05	0.000627224
chr7_6047424_6049943	384.611478	0.1734187	0.040914108	4.238604	2.25E-05	0.000627859
chr7_100179957_100185276	677.0411211	0.14049843	0.033148237	4.238488788	2.25E-05	0.000627859
chr5_10440846_10443500	267.5772565	0.153491132	0.036216572	4.238146305	2.25E-05	0.000628377
chr1_45804366_45807334	424.053342	0.142508442	0.033630319	4.237499001	2.26E-05	0.000629281
chr1_78223722_78226151	360.1678644	0.149181808	0.035207055	4.237270314	2.26E-05	0.000629281
chr10_22894103_22896791	52.60631333	-0.237995914	0.056163793	-4.237532815	2.26E-05	0.000629281
chr2_37191769_37195134	371.5325484	0.136956723	0.03232339	4.237077997	2.26E-05	0.000629281
chr22_26899000_26899980	21.52687074	-0.422508154	0.0997178	-4.237038461	2.26E-05	0.000629281
chr11_13483435_13486115	434.9209496	0.144469763	0.034101472	4.236467028	2.27E-05	0.00063011
chr9_34047054_34050174	388.0311704	0.154787745	0.036537313	4.236429362	2.27E-05	0.00063011
chr11_72848207_72855096	756.067368	0.132599383	0.031303323	4.23595233	2.28E-05	0.000630132
chr18_13437624_13439145	35.11192055	-0.317415059	0.074930596	-4.236120818	2.27E-05	0.000630132
chr20_37470282_37472378	51.81180694	-0.256296958	0.060504224	-4.236017581	2.28E-05	0.000630132
chr15_20574187_20576251	56.34464287	-0.364695149	0.086134084	-4.234039912	2.30E-05	0.000634635
chr9_95430997_95433795	424.8162194	0.139871802	0.033034271	4.2341422	2.29E-05	0.000634635
chr1_27814032_27817945	517.9549638	0.143791262	0.033969892	4.232903113	2.31E-05	0.000636968
chr4_13616149_13617601	29.56455164	-0.396406232	0.093645931	-4.233032086	2.31E-05	0.000636968
chr11_63972686_63976634	503.6170941	0.155446177	0.036725764	4.232619252	2.31E-05	0.000637331
chr1_38454258_38456551	346.8003233	0.17371308	0.041044947	4.232264721	2.31E-05	0.00063741
chr14_100554485_100556721	44.77361799	-0.335953363	0.079381733	-4.232124298	2.31E-05	0.00063741
chr2_111874558_111881628	920.7826155	0.149383095	0.035297187	4.232152962	2.31E-05	0.00063741
chr1_32572635_32575762	527.2588802	0.134040458	0.031678621	4.231259209	2.32E-05	0.00063903
chr6_52284135_52286217	263.1547117	0.175955752	0.041584887	4.231242771	2.32E-05	0.00063903
chr2_173419514_173423329	478.6012584	0.137229473	0.032440479	4.230192614	2.33E-05	0.000641135
chr21_11186117_11186978	17.13356324	-0.506806933	0.11980695	-4.230196451	2.33E-05	0.000641135
chr4_656633_658768	226.8411786	0.147652318	0.034908385	4.229709267	2.34E-05	0.000642071
chr5_118681204_118682575	32.0614664	-0.32075769	0.075839183	-4.229445488	2.34E-05	0.000642382
chr17_1464222_1466974	178.3970268	0.166273992	0.039322665	4.228451761	2.35E-05	0.000642589
chr19_1093696_1096121	171.0072871	0.168916104	0.039948389	4.228358332	2.35E-05	0.000642589
chr2_91596577_91598144	81.59728465	-0.464871329	0.109931284	-4.228744653	2.35E-05	0.000642589
chr21_9433420_9434277	13.50546644	-0.576838931	0.136395041	-4.229178166	2.35E-05	0.000642589
chr21_11037596_11038726	40.40079378	-0.436443938	0.103210541	-4.228676017	2.35E-05	0.000642589
chr6_109357374_109358432	19.53812907	-0.508584817	0.120285803	-4.228136693	2.36E-05	0.000642589
chr8_144677850_144681484	336.3204314	0.169021555	0.039974217	4.228264338	2.36E-05	0.000642589
chrX_48978932_48981008	166.2473102	0.162961162	0.038538059	4.228577334	2.35E-05	0.000642589
chr13_100152621_100156963	527.8211937	0.114924975	0.027182833	4.227851238	2.36E-05	0.000642964
chr6_109413024_109417917	613.043078	0.121171686	0.028661737	4.227646328	2.36E-05	0.000643109
chr3_167491171_167491889	12.84252941	-0.484586606	0.1146477	-4.226745106	2.37E-05	0.000644807
chr8_74204214_74208715	748.5276413	0.15246919	0.036072253	4.226772074	2.37E-05	0.000644807
chr19_50015002_50017971	147.7676541	0.202794157	0.047989694	4.225785551	2.38E-05	0.000646678
chr5_115616538_115617575	22.14282167	-0.399161301	0.094455457	-4.225921035	2.38E-05	0.000646678
chr2_231275479_231277785	342.7118974	0.158506099	0.037513431	4.225315952	2.39E-05	0.000647586
chr6_36736976_36737980	14.01650179	-0.516493674	0.122242789	-4.225146347	2.39E-05	0.000647633
chr6_3258424_3261466	297.4691652	0.138302068	0.03273707	4.224631847	2.39E-05	0.000648672
chr14_27685599_27686197	8.659092515	-0.695562271	0.164687655	-4.223524043	2.41E-05	0.000651427
chr1_26495811_26497545	189.3310695	0.158799885	0.037608467	4.222450367	2.42E-05	0.000653649
chr13_50695839_50702441	778.3985839	0.15012102	0.035552121	4.222561621	2.42E-05	0.000653649
chr4_48342052_48346194	503.7788972	0.131731715	0.031199727	4.222207328	2.42E-05	0.00065391
chr19_23431769_23434094	268.3947389	0.167387109	0.03964593	4.222050296	2.42E-05	0.000653922
chr13_99869085_99873420	126.913316	-0.226656758	0.053689108	-4.22165248	2.43E-05	0.000654464
chr2_201826697_201829762	446.602382	0.143061607	0.033888342	4.221558225	2.43E-05	0.000654464
chr12_14555563_14557271	32.98984696	-0.332507422	0.07876898	-4.221299061	2.43E-05	0.000654719
chr4_40216932_40218496	34.2507548	-0.334860997	0.079329043	-4.221165243	2.43E-05	0.000654719
chr9_95524172_95528590	416.7994654	0.148502663	0.035182203	4.220959767	2.43E-05	0.000654873
chr6_89788372_89795062	1090.183298	0.134829442	0.031945421	4.220618697	2.44E-05	0.000655421
chr6_87863813_87867584	524.2314875	0.152857082	0.036221295	4.220088797	2.44E-05	0.00065652
chr12_113770427_113773618	348.6352541	0.130468867	0.030919883	4.219578269	2.45E-05	0.000657565
chr1_65474499_65475486	15.14837683	-0.505702902	0.119882847	-4.218309089	2.46E-05	0.000658344
chr1_211431068_211435075	496.4214861	0.151740504	0.035969485	4.218589827	2.46E-05	0.000658344
chr2_96656980_96659069	346.9131043	0.183143429	0.043418081	4.218137352	2.46E-05	0.000658344
chr3_196044007_196046229	257.0319513	0.170594323	0.040437075	4.218760241	2.46E-05	0.000658344
chr5_93913256_93914371	24.27988646	-0.405570922	0.096141051	-4.218498961	2.46E-05	0.000658344
chr6_143253420_143254660	29.86735919	-0.385301538	0.09134487	-4.218097158	2.46E-05	0.000658344
chr8_42750015_42754288	665.4496488	0.14207101	0.033679048	4.218379687	2.46E-05	0.000658344
chr9_37203890_37204543	12.14409673	-0.547918012	0.129865517	-4.219118561	2.45E-05	0.000658344
chr16_58766525_58768791	272.2706731	0.160450159	0.038042171	4.217692014	2.47E-05	0.000659085
chr16_67692784_67695844	407.6990054	0.158072254	0.037480047	4.217504169	2.47E-05	0.000659192
chr11_12131263_12133493	110.6068996	0.184043994	0.043646585	4.216687096	2.48E-05	0.000659882
chr3_52270875_52274701	378.2823989	0.152746507	0.036227078	4.216362864	2.48E-05	0.000659882
chr3_115376465_115378457	209.7316521	0.143046717	0.033923481	4.216746456	2.48E-05	0.000659882
chr4_14239828_14241212	15.50798109	-0.59260804	0.140533661	-4.216840532	2.48E-05	0.000659882
chr8_22021736_22023643	107.464043	0.199008369	0.047198199	4.216439899	2.48E-05	0.000659882
chrX_135332330_135334237	118.7632379	0.185430596	0.043976294	4.216603546	2.48E-05	0.000659882
chr1_28051482_28053842	242.8987029	0.140687371	0.033371089	4.21584595	2.49E-05	0.000660074
chr18_12837740_12841297	108.809796	-0.236845444	0.056176998	-4.216057327	2.49E-05	0.000660074
chr7_75985922_75989600	484.4714158	0.143622617	0.034067027	4.215883509	2.49E-05	0.000660074
chr1_27225569_27227984	404.2470293	0.133131858	0.031580718	4.215605744	2.49E-05	0.000660337
chr10_42386796_42395428	832.9825007	-0.477549878	0.113288357	-4.215348258	2.49E-05	0.000660651
chr1_25968424_25969922	32.76630162	-0.33456662	0.079373731	-4.21507991	2.50E-05	0.000660656
chr13_41219115_41219851	15.44090843	-0.466628669	0.110713332	-4.214746848	2.50E-05	0.000660656
chr16_53163438_53166478	341.5836653	0.157271063	0.037313042	4.21490861	2.50E-05	0.000660656
chr2_10090407_10093042	182.3703756	0.185598598	0.044035241	4.214774172	2.50E-05	0.000660656
chr1_151027051_151033614	1296.379413	0.129987656	0.030842787	4.214523711	2.50E-05	0.000660871
chr15_40985756_40988692	418.2063958	0.154224014	0.036595726	4.214262962	2.51E-05	0.000661196
chr3_39191512_39195805	461.9020088	0.156155485	0.037055819	4.214061057	2.51E-05	0.000661349
chr2_219093065_219095898	74.50561644	-0.265128244	0.06291763	-4.213894299	2.51E-05	0.0006614
chr19_2949312_2951450	227.9840648	0.143931626	0.034159566	4.21350869	2.51E-05	0.000662093
chr2_133638169_133638619	4.754374352	-0.947727749	0.224934258	-4.213354412	2.52E-05	0.000662107
chr12_50055973_50057886	67.06449687	-0.26566504	0.063064604	-4.212585567	2.52E-05	0.000663489
chr7_65337962_65339981	150.8841816	0.20001596	0.047479148	4.212711663	2.52E-05	0.000663489
chr16_89722493_89725464	314.9112162	0.148597573	0.035278535	4.212124227	2.53E-05	0.000664407
chr10_70479988_70482894	341.3965258	0.14829384	0.035208322	4.211897408	2.53E-05	0.000664636
chr19_5679211_5681730	332.1797025	0.155915427	0.037021875	4.211440565	2.54E-05	0.000665105
chr5_118675215_118678865	119.8458242	-0.189106	0.044902098	-4.211518145	2.54E-05	0.000665105
chr4_140096018_140100586	575.671775	0.170821421	0.04056545	4.211007682	2.54E-05	0.000665943
chr1_51433069_51437728	789.0244463	0.142390962	0.033816296	4.210720292	2.55E-05	0.000666352
chr1_33645953_33648216	186.2739344	0.164920308	0.039171089	4.210255931	2.55E-05	0.000667285
chr2_75060331_75064547	490.7492647	0.157966126	0.037527056	4.209393005	2.56E-05	0.000669398
chr4_93387328_93387919	8.747320382	-0.817294544	0.194172212	-4.209122086	2.56E-05	0.000669762
chr2_27272250_27275523	511.5436576	0.165317849	0.039280179	4.208683661	2.57E-05	0.000669872
chr9_128507741_128511834	599.2941981	0.15812415	0.037570248	4.208759852	2.57E-05	0.000669872
chrX_69653303_69655142	109.1957733	0.182883365	0.043454263	4.20864035	2.57E-05	0.000669872
chr1_183449460_183450579	24.77396398	-0.388757021	0.09238496	-4.208012004	2.58E-05	0.000671298
chr1_65529749_65535649	674.1629174	0.136394812	0.032431112	4.205677934	2.60E-05	0.00067198
chr1_101359569_101363878	865.1906825	0.147812547	0.035138368	4.206585368	2.59E-05	0.00067198
chr1_222883219_222888062	872.289404	0.153915728	0.036597502	4.205634827	2.60E-05	0.00067198
chr10_131907594_131910755	431.9779739	0.14839216	0.035270414	4.207270139	2.58E-05	0.00067198
chr13_50068742_50072243	406.3150886	0.125185155	0.02975784	4.206795794	2.59E-05	0.00067198
chr14_66394095_66395299	27.48716008	-0.33993604	0.080827602	-4.205692519	2.60E-05	0.00067198
chr16_9191223_9195341	110.6280134	-0.224673171	0.053424579	-4.20542707	2.61E-05	0.00067198
chr19_40594134_40594774	13.70881525	-0.502731923	0.119501447	-4.206910758	2.59E-05	0.00067198
chr2_39355410_39356850	29.80733886	-0.304105409	0.072307115	-4.205746665	2.60E-05	0.00067198
chr2_204668881_204669374	11.28519613	-0.511772936	0.121673957	-4.206100865	2.60E-05	0.00067198
chr20_3800140_3802439	260.042241	0.150559457	0.035795153	4.206140897	2.60E-05	0.00067198
chr22_40310476_40311971	34.76855185	-0.291213942	0.069215974	-4.207322754	2.58E-05	0.00067198
chr5_93967655_93968390	14.91908519	-0.539871131	0.128328684	-4.206940458	2.59E-05	0.00067198
chr5_100176622_100177819	35.34968615	-0.340378806	0.080901466	-4.20732559	2.58E-05	0.00067198
chr6_149687355_149688052	16.58913221	-0.42323952	0.10063981	-4.20548806	2.61E-05	0.00067198
chr8_125653688_125654933	28.61902389	-0.333012377	0.079171749	-4.206202087	2.60E-05	0.00067198
chr7_27169360_27171480	161.6999788	0.210565111	0.050072083	4.205239695	2.61E-05	0.000672102
chr11_72144535_72146004	133.5938499	0.186661395	0.044395515	4.204510148	2.62E-05	0.00067231
chr22_41839612_41845046	1099.068939	0.138214452	0.03287214	4.204607653	2.62E-05	0.00067231
chr3_141246778_141250053	102.2130047	-0.274385484	0.065260903	-4.204438969	2.62E-05	0.00067231
chr4_49524893_49525665	15.12159022	-0.501342994	0.119229725	-4.204849034	2.61E-05	0.00067231
chr7_75931236_75933931	224.4968547	0.164220309	0.039056121	4.204726531	2.61E-05	0.00067231
chr11_77529758_77533335	607.7691846	0.152554186	0.036288167	4.203965038	2.62E-05	0.000673285
chr20_35603114_35604269	24.43263789	-0.366847005	0.087265882	-4.203785003	2.62E-05	0.000673387
chr1_160000257_160002831	364.7562217	0.122696466	0.029190427	4.203311761	2.63E-05	0.000674363
chr14_59654007_59657596	572.9139572	0.148204847	0.03526545	4.202550797	2.64E-05	0.000675198
chr5_139553885_139556475	282.9886573	0.153615891	0.036553002	4.202551942	2.64E-05	0.000675198
chr8_22304359_22306547	52.16475461	-0.273381265	0.065052837	-4.20244956	2.64E-05	0.000675198
chr9_35078621_35081102	249.2745134	0.155033461	0.036888891	4.20271403	2.64E-05	0.000675198
chr8_145652172_145655289	448.2219261	0.149013596	0.035460582	4.202232134	2.64E-05	0.000675413
chr1_145261563_145264291	84.49787549	-0.233053855	0.055486303	-4.200205133	2.67E-05	0.000677976
chr1_155107187_155109949	336.3927373	0.161126034	0.038355215	4.200889918	2.66E-05	0.000677976
chr11_128562351_128568281	805.5560182	0.117123874	0.027886081	4.200083711	2.67E-05	0.000677976
chr15_41045405_41048372	330.675459	0.136568311	0.032515714	4.200071069	2.67E-05	0.000677976
chr19_48110569_48115047	414.4181721	0.184583055	0.043935925	4.201187419	2.66E-05	0.000677976
chr2_101977802_101978854	16.42398871	-0.430104253	0.102399218	-4.200268903	2.67E-05	0.000677976
chr2_220109268_220120196	1252.68215	0.131388904	0.031280616	4.200329826	2.67E-05	0.000677976
chr7_65028813_65029736	14.39580044	-0.637891581	0.151845207	-4.20093325	2.66E-05	0.000677976
chr9_101873539_101875839	46.73004045	-0.293931718	0.069973571	-4.200610523	2.66E-05	0.000677976
chr20_36154047_36157484	457.8347845	0.154289489	0.036739831	4.199515486	2.67E-05	0.000678853
chr9_140148624_140151556	323.7787347	0.170699014	0.040647563	4.199489456	2.68E-05	0.000678853
chr13_52584827_52587992	496.7310532	0.148349165	0.035327609	4.199241549	2.68E-05	0.000679164
chr1_202111498_202114953	512.8650506	0.152289177	0.036273622	4.198344883	2.69E-05	0.000679276
chr10_73842674_73849239	560.5518722	0.13456457	0.032052947	4.198196544	2.69E-05	0.000679276
chr15_85112790_85114835	207.987545	0.14610002	0.034794926	4.198888706	2.68E-05	0.000679276
chr18_13725101_13728139	476.2730079	0.125441435	0.029875572	4.198796035	2.68E-05	0.000679276
chr2_197789589_197793020	495.9038665	0.126881338	0.030222735	4.198208348	2.69E-05	0.000679276
chr7_50459484_50465790	170.7848467	-0.195756634	0.046624129	-4.198612161	2.69E-05	0.000679276
chr7_102388592_102390772	255.9505006	0.158445557	0.037740797	4.198256816	2.69E-05	0.000679276
chr19_12273023_12275438	313.2331057	0.147318035	0.035092842	4.197951082	2.69E-05	0.000679582
chr2_128641955_128645513	402.5309465	0.145110796	0.034573528	4.197164809	2.70E-05	0.000681513
chr19_4342024_4344774	215.5158044	0.190485553	0.045389104	4.19672426	2.71E-05	0.000681976
chr3_170073718_170077290	270.9209465	0.163453282	0.038947436	4.19676618	2.71E-05	0.000681976
chr3_49760101_49762482	309.2590137	0.158997084	0.037891738	4.196088394	2.72E-05	0.00068346
chr17_26970287_26974267	332.5605507	0.143777014	0.03426803	4.195660325	2.72E-05	0.000684319
chr13_41186721_41188931	64.67412031	-0.215327254	0.051329255	-4.195020042	2.73E-05	0.000685051
chr17_38276596_38281880	614.4265626	0.164754973	0.039272757	4.195146603	2.73E-05	0.000685051
chr9_136999673_137002781	394.732311	0.146529353	0.034929614	4.194989169	2.73E-05	0.000685051
chr8_37619151_37621688	416.3080249	0.14462144	0.034477783	4.194627015	2.73E-05	0.000685714
chr15_72961659_72962543	15.60827159	-0.709849049	0.169247572	-4.19414613	2.74E-05	0.000686305
chr9_34988460_34990786	215.7004556	0.155114772	0.03698304	4.194213696	2.74E-05	0.000686305
chr11_51579201_51580120	7.907808468	-0.75067214	0.178987218	-4.193998584	2.74E-05	0.00068632
chr16_30074862_30079189	694.1719523	0.136486536	0.032546007	4.193649146	2.75E-05	0.000686371
chr2_204398023_204401016	193.868417	0.154259999	0.036785025	4.193554216	2.75E-05	0.000686371
chr4_154418262_154420463	62.43188605	-0.242705548	0.057875814	-4.19355741	2.75E-05	0.000686371
chr15_42564196_42568520	661.6265159	0.120096511	0.028641751	4.193057536	2.75E-05	0.000687445
chr17_40073401_40076194	393.9993314	0.17212729	0.04105487	4.19261561	2.76E-05	0.000688354
chr10_17241985_17244229	237.5590844	0.15819049	0.037734939	4.192149052	2.76E-05	0.000689339
chr17_80375413_80378235	260.6339747	0.131228474	0.031304843	4.191954413	2.77E-05	0.000689499
chr1_159890747_159896331	894.2200726	0.15277591	0.036446941	4.191734792	2.77E-05	0.000689735
chr10_94331984_94335203	481.69168	0.14550918	0.034723816	4.190471992	2.78E-05	0.00069056
chr13_67796979_67798843	48.49527823	-0.318721362	0.07605089	-4.190895901	2.78E-05	0.00069056
chr15_51198623_51202479	564.4208568	0.171593462	0.040944679	4.190861071	2.78E-05	0.00069056
chr17_36411093_36414340	262.5585198	0.144807874	0.034556443	4.190473913	2.78E-05	0.00069056
chr21_9455784_9459152	80.16384477	-0.551399717	0.131563563	-4.191127888	2.78E-05	0.00069056
chr4_183837334_183839927	252.7100436	0.14151075	0.033765826	4.190945949	2.78E-05	0.00069056
chr5_88119326_88124632	128.5800874	-0.210128149	0.0501416	-4.190694902	2.78E-05	0.00069056
chr1_28695397_28697761	336.7279685	0.132881727	0.031716437	4.189680113	2.79E-05	0.000691682
chr17_65851138_65853149	67.17083122	-0.255193822	0.060909527	-4.189719331	2.79E-05	0.000691682
chrX_39952801_39958918	370.5453207	0.139085412	0.033195582	4.1898772	2.79E-05	0.000691682
chr17_81036149_81040996	258.750223	0.19381742	0.046267693	4.189044437	2.80E-05	0.000693191
chr5_36240302_36243430	354.5996981	0.182905517	0.043669861	4.188369595	2.81E-05	0.000694823
chr1_226495488_226498063	338.3259064	0.158231361	0.037792783	4.186814215	2.83E-05	0.000697627
chr10_22970213_22972762	55.95630704	-0.268643639	0.064164616	-4.186787901	2.83E-05	0.000697627
chr12_51631589_51635805	532.0043978	0.121421387	0.029001214	4.186769126	2.83E-05	0.000697627
chr12_124455684_124459261	336.7474944	0.149805665	0.035776948	4.18721196	2.82E-05	0.000697627
chr2_209118258_209120985	408.6453545	0.142293663	0.033986954	4.186714189	2.83E-05	0.000697627
chr5_71614725_71617279	429.6688474	0.145307734	0.034708889	4.186470344	2.83E-05	0.000697627
chr6_139471954_139474343	55.52259887	-0.275517169	0.065811301	-4.186472002	2.83E-05	0.000697627
chr7_42969962_42973616	456.6789226	0.124849043	0.029823475	4.18626743	2.84E-05	0.000697819
chr14_69617315_69621149	532.1063988	0.169968835	0.040603267	4.186087625	2.84E-05	0.000697888
chr19_42828015_42830913	299.3711357	0.162346175	0.038784758	4.185824156	2.84E-05	0.000697888
chr7_79540891_79542326	31.16533159	-0.3766181	0.089974551	-4.185829175	2.84E-05	0.000697888
chr10_14595743_14598546	53.11419388	-0.262968023	0.062826643	-4.185613116	2.84E-05	0.000698106
chr11_116819005_116819784	14.77732366	-0.504772734	0.120608017	-4.185233655	2.85E-05	0.000698843
chr2_198103340_198106135	79.68743999	-0.205497176	0.049107371	-4.184650304	2.86E-05	0.000699777
chr2_233933402_233934377	18.13268715	-0.442139115	0.105655094	-4.184740147	2.85E-05	0.000699777
chr11_3442769_3445377	197.2330721	0.210957257	0.050414236	4.184477926	2.86E-05	0.000699878
chr2_106369395_106372665	83.51751534	-0.247718911	0.059206954	-4.183949632	2.86E-05	0.000700645
chr3_178864418_178868581	644.5181731	0.13056303	0.031204649	4.184089039	2.86E-05	0.000700645
chr1_22107293_22110724	513.5851154	0.143279918	0.034250349	4.183312675	2.87E-05	0.000702181
chr10_78127549_78128060	8.206584616	-0.947758885	0.226572368	-4.183029436	2.88E-05	0.000702194
chr17_36906996_36910363	445.8898155	0.16493158	0.039428708	4.18303288	2.88E-05	0.000702194
chr1_26436623_26439742	433.8622721	0.155722746	0.037230185	4.182701428	2.88E-05	0.000702778
chr12_110938057_110940893	336.567264	0.1563545	0.037384449	4.182340614	2.89E-05	0.000703033
chr18_2682475_2683973	31.89623128	-0.339082946	0.081073032	-4.182438217	2.88E-05	0.000703033
chr1_179100920_179101488	5.94296321	-0.881956626	0.210909997	-4.181672937	2.89E-05	0.000703821
chr17_62338967_62341749	330.16386	0.16175958	0.038681269	4.181858185	2.89E-05	0.000703821
chr18_28998007_28998635	9.500773699	-0.733605569	0.175433674	-4.181669071	2.89E-05	0.000703821
chr17_33540174_33542775	69.13026462	-0.225699793	0.053977072	-4.181401218	2.90E-05	0.00070422
chr1_19922506_19925401	332.9926667	0.146985425	0.035164889	4.179891612	2.92E-05	0.000706223
chr1_198865921_198866541	8.555455609	-0.654098576	0.156489013	-4.17983705	2.92E-05	0.000706223
chr12_30906486_30908867	231.7190237	0.146162534	0.034965541	4.18018801	2.91E-05	0.000706223
chr16_30193598_30199720	946.0755646	0.165251677	0.039531308	4.180273408	2.91E-05	0.000706223
chr2_38151281_38153730	320.3968131	0.152390286	0.036460079	4.179647728	2.92E-05	0.000706223
chr22_38141071_38143772	288.0448016	0.196380013	0.04697719	4.180326922	2.91E-05	0.000706223
chr7_148001196_148004091	54.81571161	-0.350053641	0.08373509	-4.180489207	2.91E-05	0.000706223
chrX_15692069_15695169	435.4753091	0.168714178	0.040365003	4.179714295	2.92E-05	0.000706223
chr16_50099319_50101511	263.9021918	0.181758809	0.04348809	4.179507752	2.92E-05	0.000706229
chr15_81280333_81283160	356.8366563	0.134470003	0.032176155	4.179181872	2.93E-05	0.000706812
chr9_131266060_131268319	298.8477683	0.133655439	0.031982376	4.179034144	2.93E-05	0.000706842
chr7_65445375_65447915	239.7912663	0.155322464	0.037169271	4.178786947	2.93E-05	0.000707182
chr3_169845476_169847091	35.42914433	-0.328266223	0.078558245	-4.178634859	2.93E-05	0.000707226
chr1_1406002_1408761	295.9124455	0.145109412	0.034733003	4.177853854	2.94E-05	0.000708508
chr13_42613289_42616478	276.2253062	0.142431851	0.034092468	4.177809982	2.94E-05	0.000708508
chr3_196755192_196757292	90.670869	0.191496319	0.045834733	4.177973902	2.94E-05	0.000708508
chr1_1589279_1591769	363.2685703	0.190382764	0.045572493	4.177580659	2.95E-05	0.000708794
chr4_53587596_53589473	188.5147939	0.158659823	0.037983627	4.177058263	2.95E-05	0.000709677
chr9_74522819_74527820	718.7672826	0.127240535	0.030462017	4.177022629	2.95E-05	0.000709677
chr12_22198715_22200650	253.638278	0.148232638	0.035490045	4.176738561	2.96E-05	0.000709847
chr13_52024478_52029728	619.346652	0.135661135	0.032480508	4.176693741	2.96E-05	0.000709847
chr19_35644150_35648033	521.7637047	0.153084717	0.0366575	4.176081794	2.97E-05	0.000711329
chr2_71219699_71223206	392.1250906	0.148330737	0.03552099	4.175861541	2.97E-05	0.000711589
chr1_28098331_28101270	392.7681082	0.145072995	0.034750152	4.174744129	2.98E-05	0.000714231
chr3_30679024_30680884	46.34112671	-0.326647332	0.078241458	-4.174862551	2.98E-05	0.000714231
chr15_90919857_90920963	23.64533738	-0.363149849	0.087016666	-4.173336747	3.00E-05	0.000717365
chr16_4673857_4676852	275.2482718	0.175844287	0.042133444	4.17350849	3.00E-05	0.000717365
chr9_19408045_19410290	280.2196319	0.140781732	0.033732647	4.173456471	3.00E-05	0.000717365
chr6_15661622_15664019	263.2675989	0.151715327	0.036356085	4.173038099	3.01E-05	0.000717875
chr1_145152730_145153811	24.43762924	-0.386694661	0.092673548	-4.1726541	3.01E-05	0.000718225
chr11_95448234_95449006	15.3282729	-0.430423829	0.103152275	-4.172703201	3.01E-05	0.000718225
chrX_117478976_117482810	336.3861159	0.142335478	0.034120878	4.171506915	3.03E-05	0.000721419
chr14_39734413_39739033	531.7994188	0.127110317	0.030481187	4.170123591	3.04E-05	0.000725378
chr2_169311810_169315551	532.6376897	0.137503822	0.032977675	4.169603276	3.05E-05	0.000726166
chr3_31677973_31679107	30.7378573	-0.342235217	0.082077938	-4.169637133	3.05E-05	0.000726166
chr18_67833245_67834348	25.53707654	-0.392143978	0.094085003	-4.167975394	3.07E-05	0.000730831
chr21_9506090_9506697	15.35279604	-0.620653129	0.148913697	-4.167871319	3.07E-05	0.000730831
chr10_70659829_70662514	421.8251586	0.1461271	0.035067951	4.166970044	3.09E-05	0.000733287
chr11_105950117_105951085	18.15145835	-0.487895636	0.117137656	-4.165147698	3.11E-05	0.000738729
chr7_151841230_151842645	26.03518411	-0.341474562	0.081990119	-4.16482579	3.12E-05	0.000739331
chr13_103424572_103427114	344.1679776	0.161657664	0.038826253	4.163617481	3.13E-05	0.000742814
chr15_22832540_22834807	214.5261182	0.164692137	0.039557543	4.163356138	3.14E-05	0.000742928
chr7_135242032_135244282	384.9870481	0.163954331	0.039380759	4.163310534	3.14E-05	0.000742928
chr3_15578076_15578936	20.53156351	-0.408843215	0.09821755	-4.162628945	3.15E-05	0.000743823
chr3_195128312_195129146	12.07614085	-0.68308369	0.164095989	-4.162708032	3.14E-05	0.000743823
chr7_150175571_150176376	17.76701962	-0.445935767	0.107128394	-4.162629086	3.15E-05	0.000743823
chr8_128470357_128470858	12.60801535	-0.536071874	0.128806995	-4.161822681	3.16E-05	0.000746011
chr20_39705110_39705906	11.58854697	-0.683409037	0.164233377	-4.16120674	3.17E-05	0.000747183
chr3_49966145_49968017	193.3881786	0.167091038	0.040154841	4.161168005	3.17E-05	0.000747183
chr4_40303220_40304666	30.82569358	-0.312356769	0.075066664	-4.16105836	3.17E-05	0.000747183
chr15_42781720_42784291	425.4944963	0.144558224	0.034744018	4.160665138	3.17E-05	0.000747585
chr15_78590647_78592948	286.8450235	0.155023332	0.03725829	4.160774176	3.17E-05	0.000747585
chr1_64058061_64060796	380.3014821	0.150536077	0.036184688	4.160214927	3.18E-05	0.000748617
chr10_102755887_102760566	505.8932066	0.140632331	0.033805789	4.160007401	3.18E-05	0.000748854
chr19_18698633_18701531	229.0057747	0.167530101	0.040276624	4.159487143	3.19E-05	0.000750119
chr15_85776880_85778717	55.42961337	0.283494048	0.068159379	4.159281527	3.19E-05	0.000750351
chr12_102090204_102093214	402.379512	0.146271116	0.035175704	4.158299646	3.21E-05	0.000753138
chr13_100007926_100009542	48.5940322	-0.255694055	0.061494324	-4.158010682	3.21E-05	0.000753647
chr14_70824572_70827444	430.9087886	0.122668949	0.029504498	4.157635547	3.22E-05	0.000754312
chr19_34894633_34896430	204.2105273	0.156416251	0.037622311	4.157539652	3.22E-05	0.000754312
chr1_112158445_112159837	26.06868832	-0.404528424	0.097303333	-4.157395356	3.22E-05	0.000754345
chr4_117343816_117344627	6.97509893	-0.787315877	0.189392077	-4.157068706	3.22E-05	0.000754979
chr1_25957576_25960021	75.42073961	-0.235494982	0.056657133	-4.156493115	3.23E-05	0.000755624
chr19_48746671_48749001	82.46479956	-0.216287358	0.052036529	-4.156452464	3.23E-05	0.000755624
chr4_128800907_128803383	322.5087569	0.142774486	0.034351042	4.15633635	3.23E-05	0.000755624
chrX_106955719_106961446	588.7358429	0.161262503	0.038796257	4.156651062	3.23E-05	0.000755624
chr1_33812037_33816833	335.9375209	0.141423511	0.034029858	4.155865435	3.24E-05	0.000756738
chr1_32108975_32111744	453.7970983	0.141173958	0.033971671	4.155637732	3.24E-05	0.000757049
chr6_126306658_126308933	377.5087003	0.138234535	0.03326543	4.155501262	3.25E-05	0.000757057
chr2_140132212_140132887	8.19643855	-0.764516199	0.184004677	-4.154873725	3.25E-05	0.000758693
chr10_45868221_45873970	334.4523715	0.149680384	0.036032453	4.154043687	3.27E-05	0.000760789
chr3_171819984_171821125	24.09067526	-0.348412905	0.083874577	-4.153975122	3.27E-05	0.000760789
chr17_25800510_25801633	28.95659615	-0.305347799	0.073513123	-4.153650223	3.27E-05	0.000761426
chr11_64083812_64087032	320.6708936	0.122595414	0.02952343	4.152478687	3.29E-05	0.000762156
chr16_5146742_5149494	251.1083737	0.183570631	0.044209436	4.152295276	3.29E-05	0.000762156
chr19_57998439_58000558	201.8473751	0.156515019	0.037690685	4.152618056	3.29E-05	0.000762156
chr2_224807752_224810940	381.3059399	0.153400882	0.036941629	4.15252072	3.29E-05	0.000762156
chr20_57757401_57759249	42.09958893	-0.287335397	0.069190331	-4.152825861	3.28E-05	0.000762156
chr3_113232485_113235267	385.7735185	0.13852477	0.033353932	4.153176613	3.28E-05	0.000762156
chr7_102035840_102038175	326.0912467	0.148890114	0.035850166	4.153122	3.28E-05	0.000762156
chr7_139024271_139027577	481.9800821	0.181374714	0.043676345	4.152698973	3.29E-05	0.000762156
chr8_96280177_96283131	497.5236344	0.166264325	0.040042168	4.152230879	3.29E-05	0.000762156
chr18_2956060_2963116	183.9293153	-0.217142937	0.052305949	-4.151400421	3.30E-05	0.000764483
chr7_1497872_1500723	167.605603	0.175564758	0.042294281	4.151028327	3.31E-05	0.000765282
chr3_169888943_169889796	23.671275	-0.432355021	0.10416364	-4.15072879	3.31E-05	0.00076584
chr14_55798738_55801190	88.89072065	-0.216928965	0.052274713	-4.149787782	3.33E-05	0.000767167
chr15_41693451_41696055	340.554751	0.148507705	0.035788093	4.149640072	3.33E-05	0.000767167
chr16_20910336_20913799	433.737744	0.151332928	0.03646999	4.149519286	3.33E-05	0.000767167
chr3_38537447_38538999	179.4407913	0.16731144	0.040319646	4.149625767	3.33E-05	0.000767167
chr4_2794442_2797424	162.8732215	0.210519166	0.050728056	4.149955314	3.33E-05	0.000767167
chr7_100859571_100862743	416.1726977	0.147951114	0.035657124	4.149272222	3.34E-05	0.000767167
chr7_138223152_138223772	7.922069105	-0.638237739	0.153788375	-4.150103917	3.32E-05	0.000767167
chr9_98078578_98080868	272.6295274	0.16440137	0.039621544	4.149292374	3.34E-05	0.000767167
chr13_110436205_110440632	331.6653949	0.178066575	0.04291806	4.148989399	3.34E-05	0.000767539
chr2_202506539_202508879	348.1665773	0.132095829	0.031838784	4.148896837	3.34E-05	0.000767539
chr1_228352293_228354760	164.8044409	0.161999218	0.03905255	4.148236667	3.35E-05	0.000768494
chr11_693229_697116	315.4221966	0.151631551	0.036558082	4.147688937	3.36E-05	0.000768494
chr21_16422717_16425192	73.2951538	-0.23224593	0.055986577	-4.148243054	3.35E-05	0.000768494
chr3_152179428_152179863	7.383261283	-0.721273559	0.17389347	-4.147789801	3.36E-05	0.000768494
chr4_160023246_160027416	436.0492613	0.154893655	0.037340127	4.148182374	3.35E-05	0.000768494
chr6_126277065_126279577	290.5382043	0.145704798	0.035127244	4.147914285	3.36E-05	0.000768494
chr8_90768331_90772505	551.8470241	0.148862998	0.035889533	4.147810925	3.36E-05	0.000768494
chr19_2047505_2052132	424.1845994	0.164064273	0.03956565	4.146634083	3.37E-05	0.000771598
chr11_118120904_118123869	354.7365611	0.161494366	0.03894791	4.146419304	3.38E-05	0.000771879
chr9_74509779_74510529	12.52588877	-0.519967875	0.125414226	-4.146003952	3.38E-05	0.000772836
chr17_73451774_73454121	318.0191527	0.139904566	0.033746821	4.145711011	3.39E-05	0.000773381
chr19_7292870_7295608	155.8841274	0.176143371	0.042490231	4.145502806	3.39E-05	0.00077364
chr20_62494464_62498168	496.7669068	0.144355767	0.034826855	4.144955611	3.40E-05	0.000775046
chr6_31707000_31709182	221.5598228	0.145421656	0.035085209	4.144813736	3.40E-05	0.000775082
chr17_653929_656969	306.3872336	0.165250717	0.039870938	4.144640806	3.40E-05	0.000775224
chr2_128566514_128569870	530.6865285	0.144811086	0.034949233	4.143469671	3.42E-05	0.000778749
chr1_222790200_222793065	288.4120948	0.155778177	0.037604249	4.142568479	3.43E-05	0.000780556
chr16_32354758_32355454	16.95151444	-0.543700667	0.131254501	-4.142339209	3.44E-05	0.000780556
chr16_70332376_70334394	322.2028022	0.140781636	0.033983012	4.142706299	3.43E-05	0.000780556
chr3_186759064_186761010	43.44003739	-0.281146407	0.06787007	-4.14242108	3.44E-05	0.000780556
chr6_146133893_146137455	460.4427764	0.144001162	0.034763711	4.142283939	3.44E-05	0.000780556
chr8_134074380_134077085	52.99522593	-0.280491056	0.067717634	-4.14206816	3.44E-05	0.000780846
chr11_62553335_62556282	475.2066668	0.171602771	0.041436854	4.141307865	3.45E-05	0.000782547
chr14_64374999_64376035	23.83811073	-0.359540998	0.086817538	-4.141340637	3.45E-05	0.000782547
chr3_28388065_28392144	488.9465967	0.114161442	0.027571151	4.140612167	3.46E-05	0.000784032
chrX_153607386_153609390	130.0134234	0.183361377	0.044282822	4.140688662	3.46E-05	0.000784032
chr16_70833803_70835815	255.0086511	0.14174242	0.034239391	4.139747051	3.48E-05	0.000785655
chr18_11906857_11910017	359.2926852	0.118948642	0.02873211	4.139920145	3.47E-05	0.000785655
chr4_2907823_2908726	13.43195329	-0.566149667	0.136756954	-4.13982362	3.48E-05	0.000785655
chr8_144716986_144719708	322.7252948	0.150567803	0.036377226	4.139067725	3.49E-05	0.000787538
chr4_100742025_100744369	51.80983457	-0.261647328	0.063218037	-4.138808197	3.49E-05	0.000787982
chr12_25748256_25749310	24.66056969	-0.407891766	0.098565366	-4.138286933	3.50E-05	0.000788433
chr22_46730565_46733355	365.6651311	0.148377835	0.035853679	4.138427012	3.50E-05	0.000788433
chrX_48771001_48778825	628.0574536	0.135123538	0.032651619	4.138341142	3.50E-05	0.000788433
chr1_156466193_156472411	650.3016491	0.133076958	0.032159654	4.138009668	3.50E-05	0.000788584
chr2_182755552_182758865	407.3125382	0.132461444	0.032011111	4.137983381	3.50E-05	0.000788584
chr16_2562877_2567716	399.8208915	0.153786129	0.037165921	4.137826371	3.51E-05	0.000788678
chr11_93516408_93520774	526.2429942	0.138215285	0.033404827	4.137584245	3.51E-05	0.000789065
chr2_68379558_68380694	26.37832339	-0.402956186	0.097398011	-4.137211636	3.52E-05	0.0007899
chr12_51156424_51159899	447.8038737	0.15979053	0.038624726	4.137001006	3.52E-05	0.00079018
chr1_8592849_8594494	40.01603412	-0.326920199	0.079032827	-4.136511516	3.53E-05	0.00079142
chr12_13196687_13198468	206.6442271	0.184212852	0.044536828	4.136191577	3.53E-05	0.00079171
chr3_16938608_16939550	20.1244136	-0.390352402	0.094375358	-4.136168684	3.53E-05	0.00079171
chr15_35837069_35839376	321.5586915	0.124998241	0.030223728	4.135765142	3.54E-05	0.000792657
chr11_66023900_66026595	287.6322702	0.177308265	0.04287603	4.135370406	3.54E-05	0.000793574
chr21_44312329_44314653	323.7069463	0.160118757	0.038722313	4.135051462	3.55E-05	0.000793784
chr22_24551055_24554923	364.4510604	0.155950128	0.037713499	4.135127563	3.55E-05	0.000793784
chr1_120536052_120538208	42.80621469	-0.350801799	0.084852491	-4.134254558	3.56E-05	0.000796096
chr1_161128401_161130488	223.3441886	0.171981246	0.041601822	4.133983499	3.57E-05	0.000796268
chr9_101015578_101019760	572.5050452	0.13942171	0.03372605	4.133947175	3.57E-05	0.000796268
chr6_130338940_130342815	548.6233009	0.17019809	0.04117579	4.133450458	3.57E-05	0.000797544
chr11_44970373_44972855	220.7120095	0.192983027	0.046693757	4.132951387	3.58E-05	0.000798831
chr7_128693141_128696313	516.6998665	0.152755212	0.036964355	4.132500463	3.59E-05	0.000799952
chr4_184424190_184428245	685.8095282	0.166499383	0.040296807	4.131825687	3.60E-05	0.000801407
chr7_77042429_77046801	346.9082447	0.114301222	0.027663237	4.131881658	3.60E-05	0.000801407
chr16_3173479_3175785	264.1199656	0.162093939	0.039233572	4.131511171	3.60E-05	0.000802056
chr10_21821646_21824945	317.6343533	0.142235079	0.034432515	4.130836192	3.61E-05	0.000803674
chr11_9284419_9287793	387.7134935	0.136954873	0.033158753	4.130278097	3.62E-05	0.000803674
chr11_57091213_57093758	221.3600152	0.158931572	0.038476748	4.13058746	3.62E-05	0.000803674
chr12_118808190_118811914	506.8028317	0.145449979	0.035214886	4.130354967	3.62E-05	0.000803674
chr15_86245066_86248385	87.74656174	-0.23007664	0.055703688	-4.130366385	3.62E-05	0.000803674
chr2_26054399_26055132	17.81142213	-0.423146922	0.102442018	-4.13059924	3.62E-05	0.000803674
chr17_35765802_35768372	296.3506747	0.143036927	0.034638266	4.12944822	3.64E-05	0.000806132
chr14_105939749_105942443	111.4908425	0.194804905	0.047188125	4.128261176	3.66E-05	0.000809686
chr9_122346840_122347570	9.708072739	-0.688208745	0.166709945	-4.128180508	3.66E-05	0.000809686
chr11_62647307_62651019	394.1853707	0.158808031	0.038473697	4.127703973	3.66E-05	0.000810914
chr1_41444325_41447128	288.9932742	0.1352878	0.032776934	4.127530664	3.67E-05	0.000811075
chr1_19576879_19579862	488.0902726	0.13832778	0.033523999	4.126231514	3.69E-05	0.000812129
chr1_160607180_160609081	53.67686783	-0.251939354	0.06105462	-4.126458479	3.68E-05	0.000812129
chr1_211749112_211753957	555.1251118	0.139662227	0.033842877	4.126783527	3.68E-05	0.000812129
chr10_37460074_37461112	18.4331191	-1.032367977	0.25017641	-4.126560034	3.68E-05	0.000812129
chr2_208399304_208400035	16.71573759	-0.432059445	0.104710676	-4.126221515	3.69E-05	0.000812129
chr6_43737158_43740773	308.9170056	0.14954072	0.03624165	4.126211702	3.69E-05	0.000812129
chr8_119120276_119125104	613.8355709	0.133389909	0.032321239	4.127004775	3.68E-05	0.000812129
chr9_99178633_99182479	534.7766452	0.164518157	0.039869039	4.126464042	3.68E-05	0.000812129
chr9_32383524_32385700	200.4013062	0.134462558	0.032588741	4.126043349	3.69E-05	0.000812274
chr5_109192743_109194163	31.59483031	-0.309520302	0.075022371	-4.125706754	3.70E-05	0.000813013
chr17_61698466_61702981	430.5438532	0.14312896	0.034694008	4.125466259	3.70E-05	0.000813414
chr9_133453720_133456280	340.5658026	0.138738688	0.033631122	4.125306573	3.70E-05	0.00081353
chr20_56888142_56888927	9.017842777	-0.635386643	0.154042156	-4.124758171	3.71E-05	0.00081502
chr19_16434296_16441563	1278.528165	0.154462968	0.037450965	4.124405589	3.72E-05	0.000815802
chr5_61707756_61709975	204.6344109	0.161015449	0.039040826	4.124283854	3.72E-05	0.000815802
chr1_44494869_44497515	233.3569681	0.159380508	0.03864643	4.124068115	3.72E-05	0.000816117
chr10_6185690_6188883	260.446368	0.168403371	0.040840983	4.123391695	3.73E-05	0.000816289
chr19_11070360_11073410	287.4404187	0.155093793	0.03761058	4.123674581	3.73E-05	0.000816289
chr19_18746884_18749162	151.7934454	0.171151687	0.041504021	4.123737488	3.73E-05	0.000816289
chr2_87797465_87800240	76.06706026	-0.21183858	0.051374902	-4.12338655	3.73E-05	0.000816289
chr6_30708731_30712929	435.4917123	0.181920525	0.044118575	4.123445165	3.73E-05	0.000816289
chr14_89881466_89885060	438.445665	0.167175737	0.040546468	4.123065303	3.74E-05	0.000816532
chr3_16305227_16307844	431.1043745	0.129786149	0.031478048	4.123068465	3.74E-05	0.000816532
chr10_100205059_100207419	257.2297868	0.1474015	0.035756347	4.122387026	3.75E-05	0.000817712
chr12_49349652_49352132	231.55672	0.172994753	0.041963196	4.122535212	3.75E-05	0.000817712
chr13_24360311_24360970	6.528329461	-0.897854634	0.217801424	-4.122354276	3.75E-05	0.000817712
chr2_70310895_70317826	1014.975506	0.128820716	0.031251399	4.122078387	3.75E-05	0.000818244
chr10_29697726_29699786	249.918759	0.154011342	0.037365303	4.12177422	3.76E-05	0.000818877
chr1_53702949_53705230	343.8399944	0.146076075	0.035449463	4.120685092	3.78E-05	0.000821915
chr2_213157590_213158278	6.988601513	-0.773903296	0.1878101	-4.120669214	3.78E-05	0.000821915
chr7_98475374_98478251	441.7368616	0.1763285	0.042795363	4.120271184	3.78E-05	0.000822887
chr13_41540898_41542067	29.71686549	-0.337403252	0.081905924	-4.119399843	3.80E-05	0.000825554
chr4_6910155_6913942	394.8909139	0.146432142	0.035556989	4.118237978	3.82E-05	0.000829274
chr2_70779334_70782201	187.7486227	0.178434101	0.043330759	4.117954628	3.82E-05	0.000829841
chr5_32170035_32171287	26.70891456	-0.372532423	0.090469451	-4.117770359	3.83E-05	0.000830052
chr1_21111255_21115071	553.3701783	0.129920294	0.031553336	4.117482077	3.83E-05	0.000830186
chr12_133262714_133265927	231.9505267	0.188701794	0.045829101	4.117510307	3.83E-05	0.000830186
chr10_103346751_103348915	305.9527633	0.139532233	0.033890316	4.117171141	3.84E-05	0.000830402
chr11_116721844_116723425	36.87044216	-0.278457909	0.06763153	-4.117279454	3.83E-05	0.000830402
chr20_55042732_55045132	323.8613516	0.15142074	0.036780899	4.116830869	3.84E-05	0.000831177
chr12_112449207_112453636	578.1485452	0.143435462	0.034842736	4.116653231	3.84E-05	0.000831365
chr12_112203822_112206173	131.9564216	0.199367763	0.04844028	4.115743441	3.86E-05	0.000832444
chr19_4638613_4641111	244.9193993	0.133054004	0.032328177	4.115728699	3.86E-05	0.000832444
chr19_39880392_39883265	412.6830877	0.140449724	0.034124618	4.115788956	3.86E-05	0.000832444
chr2_44463800_44465181	40.97016757	-0.279873129	0.067996344	-4.116002586	3.85E-05	0.000832444
chr3_51704298_51707006	341.9322229	0.165198123	0.040135855	4.115973651	3.86E-05	0.000832444
chr17_7759066_7762461	390.7711954	0.165530932	0.040221757	4.115457477	3.86E-05	0.000832973
chr2_175354037_175355368	35.99032995	-0.282007517	0.068532674	-4.114935268	3.87E-05	0.000834409
chr17_65676973_65677560	8.00593211	-0.728057003	0.176949553	-4.114489078	3.88E-05	0.000835572
chr14_88850922_88852982	285.41703	0.140529855	0.034156369	4.114309016	3.88E-05	0.000835773
chr16_29872850_29875481	300.7025831	0.155009198	0.0376798	4.113853995	3.89E-05	0.000836067
chr5_32171448_32175664	724.6921785	0.135246648	0.032875826	4.113863091	3.89E-05	0.000836067
chr6_116986121_116986758	10.79396079	-0.520317621	0.126475852	-4.113968101	3.89E-05	0.000836067
chr16_15148467_15150682	231.1914337	0.159373807	0.038743271	4.113586823	3.90E-05	0.000836584
chr2_43444690_43456608	1921.618673	0.116864052	0.028414558	4.112823104	3.91E-05	0.000838905
chr20_44561734_44565217	547.6358003	0.151748676	0.036903381	4.112053431	3.92E-05	0.000840396
chr6_146863903_146867674	152.8407054	0.199392934	0.048489245	4.112106395	3.92E-05	0.000840396
chr7_44612033_44614654	382.1800734	0.135545001	0.032962955	4.112040362	3.92E-05	0.000840396
chr1_25799926_25801001	28.27274153	-0.364352592	0.088618112	-4.11149125	3.93E-05	0.000841151
chr10_74112813_74115624	458.743164	0.144526362	0.035155636	4.11104388	3.94E-05	0.000841151
chr11_95520826_95525345	734.102125	0.147615701	0.035903508	4.11145623	3.93E-05	0.000841151
chr19_15487938_15491775	631.8815924	0.149626638	0.036398059	4.110841143	3.94E-05	0.000841151
chr2_65657331_65660914	431.3610848	0.168728162	0.041042431	4.11106645	3.94E-05	0.000841151
chr20_14232094_14232736	8.95942186	-0.758013106	0.184373917	-4.111281677	3.93E-05	0.000841151
chr22_50352800_50358129	457.217802	0.166802127	0.040575131	4.110944883	3.94E-05	0.000841151
chrX_123490914_123492364	26.18001231	-0.408738889	0.099425735	-4.110996907	3.94E-05	0.000841151
chr12_30846588_30849798	438.3836232	0.138627897	0.033724526	4.110595847	3.95E-05	0.000841423
chr2_198080432_198082083	34.30839894	-0.30045239	0.07309505	-4.110434165	3.95E-05	0.000841423
chr9_79791253_79794640	467.9956455	0.126591928	0.030797991	4.110395704	3.95E-05	0.000841423
chr4_180020048_180020680	8.645430873	-0.718975049	0.174927139	-4.110140105	3.95E-05	0.000841904
chr11_85954638_85958453	652.5092867	0.145526353	0.035408166	4.109965861	3.96E-05	0.00084209
chr17_38295342_38298261	265.5061657	0.149935152	0.036482755	4.109754087	3.96E-05	0.000842412
chr14_102227095_102229724	248.0978243	0.171152352	0.041648231	4.109474752	3.97E-05	0.000842531
chr2_9141888_9145140	206.8290158	0.148092344	0.0360362	4.109543803	3.96E-05	0.000842531
chr9_11984521_11985588	14.41464719	-0.490948976	0.119474468	-4.109237586	3.97E-05	0.000842947
chr16_54961530_54966099	309.0077333	0.158364854	0.038543111	4.108771999	3.98E-05	0.000843787
chr7_53736248_53736981	9.596912132	-0.594559526	0.144705295	-4.10876136	3.98E-05	0.000843787
chr17_33913434_33916002	335.5115863	0.133634352	0.032527531	4.108345951	3.99E-05	0.000844856
chr12_32907125_32909720	467.7882741	0.142921627	0.034791136	4.10798966	3.99E-05	0.000844974
chr19_19928456_19930129	32.86290477	-0.346895202	0.084444059	-4.107988232	3.99E-05	0.000844974
chr19_50178805_50182011	347.6392664	0.170668914	0.041546058	4.107944802	3.99E-05	0.000844974
chr19_20293925_20294475	7.720304391	-0.717256261	0.17463532	-4.107166073	4.01E-05	0.000847377
chr20_62256911_62260849	417.9470255	0.160181515	0.039008727	4.106299477	4.02E-05	0.000849658
chr5_140983134_140986680	126.5694558	-0.18520651	0.045102924	-4.106308227	4.02E-05	0.000849658
chr1_52082064_52084162	272.9215858	0.134356158	0.032726313	4.105447403	4.04E-05	0.000850088
chr1_196718748_196719368	13.76218511	-0.696371259	0.169603498	-4.105877931	4.03E-05	0.000850088
chr22_32806407_32808898	361.1386388	0.137789334	0.033562523	4.105452185	4.04E-05	0.000850088
chr3_130611515_130615263	478.6576252	0.138640652	0.033768346	4.105639449	4.03E-05	0.000850088
chr4_2936404_2938079	196.1092197	0.17311306	0.042163422	4.105763983	4.03E-05	0.000850088
chr6_146283498_146286661	376.9977653	0.12632304	0.030765771	4.105960454	4.03E-05	0.000850088
chr20_18117173_18120109	414.151756	0.146068571	0.03558052	4.105296167	4.04E-05	0.000850195
chr10_76993406_76996193	332.9479881	0.149440928	0.036406656	4.104769418	4.05E-05	0.000851127
chr11_116642259_116644987	352.3095871	0.131733305	0.032091675	4.104905926	4.04E-05	0.000851127
chr12_95465879_95468022	265.2636552	0.172020896	0.041909452	4.104584739	4.05E-05	0.000851127
chr19_53699958_53701674	238.4092046	0.196778954	0.047941612	4.104554416	4.05E-05	0.000851127
chr1_22406113_22406707	12.12000061	-0.513248919	0.125073989	-4.103562411	4.07E-05	0.000851996
chr13_104176919_104177606	7.765524116	-0.682125454	0.166230997	-4.103479304	4.07E-05	0.000851996
chr15_99189630_99195961	636.6407679	0.155196281	0.037820779	4.103465995	4.07E-05	0.000851996
chr16_85831723_85834791	516.5408538	0.142107134	0.03462812	4.10380741	4.06E-05	0.000851996
chr2_240320724_240324566	360.6275185	0.138873764	0.033841533	4.103648671	4.07E-05	0.000851996
chr7_92860365_92862733	363.2703809	0.143692379	0.035012347	4.104048694	4.06E-05	0.000851996
chr9_78504242_78508642	467.9069839	0.142820836	0.034801715	4.103844738	4.06E-05	0.000851996
chr6_155053458_155056944	379.1306458	0.12864288	0.031355258	4.102753096	4.08E-05	0.000854177
chr3_152093836_152095486	34.33067042	-0.29493981	0.071894474	-4.102398877	4.09E-05	0.000855037
chr15_67372641_67373739	25.81039384	-0.344321309	0.083939814	-4.102002279	4.10E-05	0.000855351
chr16_11943500_11946846	530.5560926	0.121661955	0.029659671	4.101932026	4.10E-05	0.000855351
chr6_159229605_159231749	50.62580867	-0.27747637	0.067646996	-4.101828422	4.10E-05	0.000855351
chr8_144622218_144624727	242.7954562	0.147075434	0.035856056	4.101829655	4.10E-05	0.000855351
chr16_69164486_69167859	377.8862965	0.140607811	0.034283981	4.101268509	4.11E-05	0.000856974
chr6_159419757_159422114	380.9166135	0.145400315	0.035454794	4.101005815	4.11E-05	0.000857499
chr6_137038128_137038850	14.57925923	-0.448149671	0.109306453	-4.099937917	4.13E-05	0.000861014
chr22_22019568_22021602	269.0290563	0.179009588	0.043663613	4.099742911	4.14E-05	0.00086112
chr9_127702232_127705011	444.1537432	0.128880565	0.031436833	4.099667504	4.14E-05	0.00086112
chr1_160174426_160176551	169.6099204	0.161681145	0.039445917	4.098805535	4.15E-05	0.000863626
chr17_36451938_36454055	244.358235	0.165011744	0.040262313	4.098416854	4.16E-05	0.000863626
chr19_56825008_56827532	308.428495	0.15002794	0.03660449	4.098621244	4.16E-05	0.000863626
chr2_63814234_63817440	590.0710345	0.153960123	0.037568064	4.098164983	4.16E-05	0.000863626
chr22_39546890_39550079	265.2038164	0.162366755	0.039615465	4.098570001	4.16E-05	0.000863626
chr5_180648180_180652715	447.7860723	0.15478197	0.037767832	4.098248753	4.16E-05	0.000863626
chr6_30456191_30463214	1238.33639	0.140180039	0.034206052	4.098106327	4.17E-05	0.000863626
chr8_38236723_38241779	836.3769016	0.135028504	0.032949623	4.098028748	4.17E-05	0.000863626
chr16_17561231_17565478	423.1437982	0.12052015	0.029410751	4.097826349	4.17E-05	0.000863932
chr4_90218630_90222956	159.7064787	-0.157381872	0.038408248	-4.097606143	4.17E-05	0.000864304
chr2_27630658_27633409	331.955285	0.146038104	0.035644174	4.097110021	4.18E-05	0.000864545
chr3_122511531_122515961	622.1906753	0.128094066	0.031264871	4.097060501	4.18E-05	0.000864545
chr3_156805929_156808173	181.0161095	0.151779465	0.037043668	4.097312002	4.18E-05	0.000864545
chr6_108579116_108583600	541.1488155	0.119458612	0.029156526	4.097148345	4.18E-05	0.000864545
chr1_220266705_220268711	240.6620668	0.16211924	0.039572177	4.09679867	4.19E-05	0.000864882
chr19_16681858_16685408	463.5095618	0.143488303	0.035025084	4.096729769	4.19E-05	0.000864882
chr12_100659923_100663137	403.4567995	0.13099473	0.031981958	4.095894642	4.21E-05	0.000867557
chr1_20833347_20835466	329.4464218	0.156478314	0.038210158	4.09520193	4.22E-05	0.000868804
chr15_45314409_45316596	245.7260066	0.159802422	0.039021755	4.095213629	4.22E-05	0.000868804
chr2_27345715_27347377	127.7393308	0.177158759	0.043258907	4.09531287	4.22E-05	0.000868804
chr10_114709104_114713790	346.7428649	0.156062058	0.038116171	4.094379165	4.23E-05	0.00087128
chr12_15714675_15717561	73.9250588	-0.27838067	0.067992199	-4.094303058	4.23E-05	0.00087128
chr1_62189326_62191939	438.0551519	0.134529871	0.032860049	4.094025234	4.24E-05	0.00087185
chr22_21982420_21984810	257.8103738	0.180543842	0.044100567	4.09391207	4.24E-05	0.00087185
chr5_13509311_13509871	7.444522505	-0.740726233	0.18096875	-4.093116805	4.26E-05	0.000874396
chr7_99101491_99103963	279.2415982	0.155921678	0.038097092	4.09274485	4.26E-05	0.000875348
chr1_207517006_207518823	33.23423151	-0.353831014	0.086470827	-4.091911986	4.28E-05	0.000877594
chr10_25010415_25014600	466.2068241	0.141716986	0.034632975	4.091966859	4.28E-05	0.000877594
chr11_34936396_34939320	417.6339945	0.130956434	0.032006592	4.091545693	4.29E-05	0.000878529
chr16_67192018_67195698	508.6288274	0.161880743	0.039569773	4.091020288	4.29E-05	0.000879814
chr19_4829895_4832660	243.8341659	0.143479445	0.035072248	4.090968036	4.30E-05	0.000879814
chr15_101140261_101144609	599.0534541	0.134426461	0.032862128	4.090619445	4.30E-05	0.000880684
chr14_100525162_100525913	15.42477273	-0.444590865	0.108701847	-4.090002861	4.31E-05	0.000882575
chr19_2327051_2330000	412.5961663	0.134992467	0.033009113	4.08955148	4.32E-05	0.00088384
chr13_68852511_68853012	5.861286857	-0.898272553	0.219676208	-4.089075295	4.33E-05	0.000884747
chr14_103020784_103022672	173.7612705	0.186576017	0.045627368	4.089125139	4.33E-05	0.000884747
chr1_145281040_145282525	38.30264003	-0.388554625	0.09503005	-4.088755362	4.34E-05	0.000885514
chr2_113298490_113301610	502.0767444	0.142356141	0.034818282	4.088545764	4.34E-05	0.00088586
chr10_83576451_83577060	10.34683642	-0.598666034	0.146433164	-4.088322724	4.35E-05	0.000886258
chr12_118572982_118575405	315.2140947	0.153258212	0.037487991	4.088194855	4.35E-05	0.000886292
chr2_44403589_44404606	20.32918792	-0.378220738	0.092531047	-4.0875009	4.36E-05	0.000888037
chr8_41894812_41896276	32.45328056	-0.33044211	0.080842069	-4.087501866	4.36E-05	0.000888037
chr5_133302954_133305570	365.8989483	0.15126949	0.037010716	4.087180907	4.37E-05	0.000888712
chr9_6005693_6009410	401.2131699	0.126619432	0.030980359	4.087087355	4.37E-05	0.000888712
chr5_143566887_143568257	26.11232143	-0.375297897	0.091839014	-4.086475659	4.38E-05	0.000890602
chr11_66034414_66037719	375.0135047	0.152639976	0.037359635	4.085692433	4.39E-05	0.0008927
chr13_85508800_85509827	22.41377238	-0.376936683	0.092256845	-4.085731327	4.39E-05	0.0008927
chr19_4006447_4009099	243.8968679	0.155888463	0.038157913	4.085350885	4.40E-05	0.000893559
chr20_60695983_60699291	313.5194042	0.155853826	0.038150836	4.085200766	4.40E-05	0.000893681
chr2_14201315_14202149	8.05219947	-0.60132733	0.147206949	-4.084911297	4.41E-05	0.00089434
chr20_62706787_62716122	817.8377188	0.150015404	0.036730405	4.084229472	4.42E-05	0.000896513
chr10_45359375_45360823	83.17476575	0.217725927	0.053311434	4.084038096	4.43E-05	0.000896702
chr4_698475_701191	229.3946069	0.170057389	0.041640478	4.083944187	4.43E-05	0.000896702
chr14_74958389_74961619	464.6311521	0.13072802	0.032017085	4.083070655	4.44E-05	0.000897388
chr19_18793510_18795721	160.0030755	0.159535363	0.039070741	4.083243909	4.44E-05	0.000897388
chr19_42462004_42464248	243.3632647	0.168515524	0.041273076	4.082940782	4.45E-05	0.000897388
chr19_56110055_56113015	257.751716	0.173218717	0.042419195	4.083498488	4.44E-05	0.000897388
chr4_107235867_107239282	600.9708011	0.121664212	0.029797465	4.083039019	4.45E-05	0.000897388
chr6_132560053_132560695	9.688701691	-0.704123629	0.172442124	-4.083246086	4.44E-05	0.000897388
chr9_115912449_115917142	253.1043807	0.170142964	0.041671302	4.082976933	4.45E-05	0.000897388
chr22_38081799_38083630	334.2979671	0.1629313	0.039911569	4.082307607	4.46E-05	0.000898948
chrX_346619_348824	124.2448532	0.194282952	0.047591519	4.082301986	4.46E-05	0.000898948
chr13_65932174_65932754	8.054007747	-0.645740957	0.158196671	-4.08188715	4.47E-05	0.000899644
chr9_136341749_136345287	183.5786179	0.174711101	0.042800523	4.081985239	4.47E-05	0.000899644
chr1_83010353_83010882	7.572187708	-0.75339195	0.184582575	-4.081598446	4.47E-05	0.000900307
chr16_30708649_30711548	320.4448218	0.152330565	0.037324942	4.081200343	4.48E-05	0.000901395
chr14_92571386_92573647	276.8009085	0.166867326	0.040889081	4.0809752	4.48E-05	0.000901813
chr10_42399869_42401130	12.13431869	-0.53546007	0.131221499	-4.080581858	4.49E-05	0.000902884
chr11_118977086_118980533	399.8908242	0.141847695	0.034764782	4.080212366	4.50E-05	0.000903864
chr7_150753981_150758166	439.5161419	0.151035895	0.037020762	4.079761929	4.51E-05	0.000905161
chr15_31281463_31285058	515.8832371	0.129177577	0.031670106	4.078848935	4.53E-05	0.000906893
chr17_44425068_44426694	20.1607956	-0.511486661	0.125399205	-4.07886686	4.53E-05	0.000906893
chr19_51306211_51309117	317.6809458	0.162394887	0.03981174	4.079070319	4.52E-05	0.000906893
chr20_13618467_13620532	266.1968615	0.168879154	0.041402794	4.078931331	4.52E-05	0.000906893
chr9_107508897_107511543	338.4712812	0.170164202	0.041724791	4.078251723	4.54E-05	0.000908768
chr1_65329483_65330790	26.84605189	-0.352337906	0.086411631	-4.077436126	4.55E-05	0.000911502
chr10_123685754_123688887	526.2458297	0.151318534	0.037115669	4.076944784	4.56E-05	0.000912512
chr4_1212090_1213734	35.74262283	-0.297753439	0.073032771	-4.07698398	4.56E-05	0.000912512
chr1_25869686_25872630	268.3675902	0.173002769	0.04243637	4.076757053	4.57E-05	0.00091279
chr1_21348413_21349746	38.53001401	-0.287637002	0.070561962	-4.076374752	4.57E-05	0.000912932
chr12_132194480_132197353	494.2202087	0.142142399	0.034869213	4.07644416	4.57E-05	0.000912932
chr19_41902107_41905104	410.9335754	0.147820981	0.036263647	4.076285557	4.58E-05	0.000912932
chr8_124168390_124171388	392.8681561	0.145936507	0.03580162	4.076254284	4.58E-05	0.000912932
chr1_182357318_182362698	496.4039776	0.186782086	0.045829355	4.075599236	4.59E-05	0.000913862
chr11_18126064_18128244	229.9772439	0.164289393	0.040310961	4.075551422	4.59E-05	0.000913862
[truncated: 37,817 more rows]
